# Supplementary material for: Transcriptomic analysis of polysaccharide utilization loci reveals substrate preferences in ruminal generalists Segatella bryantii TF1-3 and Xylanibacter ruminicola KHP1
Source: BMC Genomics. 2024 May 20;25:495. doi: 10.1186/s12864-024-10421-z (PMC11107044; doi:10.1186/s12864-024-10421-z)
Supplement: Supplementary file 1 — Supplementary Material 1. [file 12864_2024_10421_MOESM1_ESM.xlsx]

## Sheet: A
Additional file 1A: Gene TPM values in S. bryantii TF1-3 grown on different substrates. On the left side are written locus tags, predicted PULs and products. Substrates used: glucose, β-glucan (BG), galactomannan (GalM), glucomannan (GlcM), pullulan, starch, xyloglucan (XG), homogalacturonan (HG), rhamnogalacturonan (RG), pectic galactan (PG), arabinan (ARA), arabinogalactan (AG).
Locus_tag	Product	Predicted PUL	Glucose	GalM	GlcM	Pullulan	Starch	XG	BG	HG	RG	PG	ARA	AG
RG252_00005	Crotonobetainyl-CoA reductase		1434.84	984.623	1194.22	1456.2	1598.85	1023.13	719.347	1076.36	815.718	950.585	1016.9	235.828
RG252_00010	Caffeyl-CoA reductase-Etf complex subunit CarE		1242.82	875.501	1039.81	1231.82	1361.58	878.809	606.213	880.953	702.213	701.344	765.78	166.35
RG252_00015	Caffeyl-CoA reductase-Etf complex subunit CarD		1379.64	922.085	1131.93	1310.64	1464.17	940.521	710.777	988.617	791.04	785.129	906.601	180.373
RG252_00020	CE12		133.019	196.14	208.31	202.55	190.217	238.767	212.44	189.274	227.766	169.089	160.38	115.051
RG252_00025	DNA primase		130.523	174.535	169.494	154.16	151.279	197.794	161.16	150.779	180.327	142.122	150.463	113.287
RG252_00030	6-carboxy-5,6,7,8-tetrahydropterin synthase		154.571	199.438	169.753	150.27	162.285	228.794	228.747	169.115	270.884	201.102	229.497	153.292
RG252_00035	7-carboxy-7-deazaguanine synthase		176.49	239.077	191.434	173.066	177.058	232.609	222.581	166.576	224.103	215.887	211.53	144.359
RG252_00040	Major cardiolipin synthase ClsA		101.497	140.067	94.8948	102.627	103.112	121.48	124.53	96.0438	127.431	126.412	122.142	65.6429
RG252_00045	Ribosomal RNA small subunit methyltransferase D		285.162	302.525	263.642	292.185	278.169	299.869	416.519	258.808	336.58	307.427	337.415	446.329
RG252_00050	hypothetical protein		174.561	176.939	194.702	175.863	193.47	202.593	195.904	155.323	183.515	207.623	221.934	266.216
RG252_00055	hypothetical protein		184.6	223.877	206.124	227.997	245.837	247.729	275.648	221.128	295.089	281.674	269.773	252.862
RG252_00060	ATP-dependent RecD-like DNA helicase		86.7188	84.049	84.6229	89.8577	105.76	86.3625	106.986	105.713	117.304	92.5939	91.4928	52.9585
RG252_00065	3',5'-cyclic adenosine monophosphate phosphodiesterase CpdA		38.8973	42.9486	44.8517	69.2429	55.1789	48.3822	69.0327	50.2125	75.5347	60.2311	48.895	38.286
RG252_00070	hypothetical protein		36.2796	40.9584	36.481	60.9809	43.7213	38.1323	57.1163	40.8209	56.8774	53.3064	46.1862	24.2091
RG252_00075	Alanine--tRNA ligase		825.517	660.012	745.025	682.125	715.398	651.297	597.782	636.255	571.779	589.651	684.468	448.247
RG252_00080	hypothetical protein		153.093	218.833	191.343	211.037	204.809	237.802	341.689	263.071	338.983	274.797	290.542	196.936
RG252_00085	hypothetical protein	RG	113.226	189.497	163.882	201.919	169.009	220.734	310.451	351.83	375.082	191.507	212.39	391.389
RG252_00090	hypothetical protein	RG	150.111	1622.42	2571.24	1489.54	1253.8	2468.86	2155.66	2352.24	2930.85	1986.65	1544.56	3281.54
RG252_00095	hypothetical protein	RG	102.388	1384.98	2055.59	1172.45	996.032	2346.63	1731.91	2926.07	1694.01	1334.82	953.246	1741.2
RG252_00100	TonB-dependent receptor SusC	RG	123.89	1415.07	2099.04	1217.56	1025.83	2362.96	1709.27	2803.15	1783.21	1383.12	976.029	1450.33
RG252_00105	Pectinesterase A	RG	114.86	170.744	164.723	198.934	173.792	199.333	234.086	324.049	302.706	236.378	226.658	421.739
RG252_00110	GTP pyrophosphokinase	RG	275.411	277.026	278.866	330.726	328.472	314.999	330.91	301.867	302.003	343.212	381.273	416.686
RG252_00115	hypothetical protein	RG	272.071	271.392	238.031	323.623	311.286	276.362	301.736	278.704	291.796	337.823	362.992	332.473
RG252_00120	hypothetical protein		192.174	272.951	182.251	269.499	255.875	223.799	371.874	261.249	326.181	326.815	315.919	286.262
RG252_00125	putative chromosome-partitioning protein ParB		335.555	352.376	362.027	437.593	432.455	375.883	405.799	404.009	419.737	470.645	493.003	594.717
RG252_00130	Sporulation initiation inhibitor protein Soj		407.82	490.404	452.007	547.102	553.452	480.488	517.35	492.513	542.079	555.31	605.164	709.842
RG252_00135	5'-nucleotidase SurE		122.411	151.709	159.458	168.052	166.955	167.074	176.529	173.479	197.412	168.302	169.164	117.464
RG252_00140	Lipid-A-disaccharide synthase		99.7695	171.473	152.929	177.18	167.901	181.697	217.008	194.757	233.11	224.181	206.047	156.798
RG252_00145	hypothetical protein		533.905	509.59	408.272	499.631	521.553	456.613	463.803	431.633	434.435	445.986	473.733	390.223
RG252_00150	ATP-dependent zinc metalloprotease FtsH		574.644	474.371	450.677	475.3	522.698	454.573	419.062	421.224	424.443	358.35	395.349	376.84
RG252_00155	Ribosomal silencing factor RsfS		510.926	419.603	423.543	465.594	475.291	419.911	420.109	419.885	427.095	332.13	381.256	317.082
RG252_00170	Co-chaperone protein DjlA		240.309	258.885	107.257	109.324	172.638	129.33	122.185	75.5434	133.87	108.529	134.074	173.765
RG252_00175	hypothetical protein		1066.18	1319.62	1366.52	1438.41	1426.37	1415.47	1290.89	1468.89	1273.62	1670.79	1509.07	861.797
RG252_00180	hypothetical protein		387.668	480.155	430.931	393.598	465.393	384.609	425.239	421.261	462.372	549.555	628.631	164.055
RG252_00185	Cytosol non-specific dipeptidase		569.755	413.502	433.38	553.907	603.23	414.559	441.605	444.854	343.423	278.924	266.491	276.776
RG252_00190	hypothetical protein		171.188	150.826	131.385	178.955	184.697	147.019	161.455	178.328	157.364	142.989	146.798	116.575
RG252_00195	RNA polymerase sigma factor SigA		337.779	140.508	104.764	140.574	160.332	119.128	95.4105	86.2684	68.6764	64.7438	78.5671	49.2751
RG252_00200	Fe(2+) transporter FeoB		160.014	127.634	94.2211	106.72	352.409	107.56	79.18	66.8163	67.3998	78.2317	108.615	64.0221
RG252_00205	ABC transporter ATP-binding protein NatA		158.86	138.094	117.9	106.498	105.967	121.386	68.0345	78.4752	88.7042	99.9803	112.308	31.6
RG252_00210	Protein translocase subunit SecA		852.326	797.952	753.393	672.824	716.871	745.948	495.71	510.857	505.65	582.641	634.863	462.142
RG252_00215	hypothetical protein		278.261	282.927	202.767	245.219	269.914	217.535	163.897	170.064	163.564	235.337	286.856	157.147
RG252_00220	hypothetical protein		162.804	217.396	181.454	215.569	206.23	227.73	232.807	227.303	239.1	229.328	222.872	143.716
RG252_00225	hypothetical protein		359.327	357.939	359.921	375.778	356.973	335.604	445.383	623.732	562.294	428.932	417.428	244.027
RG252_00230	hypothetical protein		379.032	388.058	347.021	348.37	354.434	315.32	439.66	612.092	573.523	518.322	503.085	304.922
RG252_00235	note=UPF0053 inner membrane protein YfjD		150.185	166.989	134.871	156.205	145.045	153.045	199.85	242.194	246.008	208.446	207.351	72.4273
RG252_00240	hypothetical protein		992.42	926.108	1110.27	1024.94	955.688	1028.61	1010.4	1206.51	1107.28	1097.39	1082.38	673.763
RG252_00245	Ribosomal RNA small subunit methyltransferase A		307.349	304.934	300.458	307.639	310.99	268.847	373.16	327.442	305.035	278.166	296.728	356.17
RG252_00250	Free methionine-R-sulfoxide reductase		313.5	295.528	269.05	294.194	282.936	264.264	368.905	300.54	321.519	301.255	290.508	359.087
RG252_00255	Ribosome-recycling factor		1089.03	1271.07	1369.85	1319.9	1304.79	1459.75	1696.5	1829.03	1607.6	1416.68	1122.5	1570.48
RG252_00260	Small ribosomal subunit biogenesis GTPase RsgA		1264.04	1337.08	1098.72	1078.05	1091.25	1146	1481.82	1406.64	1208.48	1228.16	1006.81	1259.63
RG252_00265	TonB-dependent receptor P3	XG	1.80444	10.7233	8.6752	5.32661	5.10023	2021.68	15.4821	30.8163	27.8358	23.8968	14.3741	25.6023
RG252_00270	SusD-like protein P38	XG	0.853291	5.15409	4.97109	2.91062	3.4655	906.493	5.41708	11.7058	16.2923	13.3459	5.52315	11.9
RG252_00275	hypothetical protein	XG	1.82669	10.9577	8.78217	4.53968	5.99069	1902.15	13.5284	26.7387	29.3048	21.2922	10.2553	21.5836
RG252_00280	hypothetical protein	XG	1.90385	11.6366	10.6405	4.72321	5.59431	2081.34	13.4097	24.7979	25.6216	20.4349	12.0839	26.2019
RG252_00285	hypothetical protein	XG	2.88064	14.6753	12.4643	6.5315	8.22981	2738.93	22.9174	40.515	47.5148	33.5941	18.626	40.1643
RG252_00290	hypothetical protein	XG	5.95677	9.36223	9.33857	10.8614	7.91889	203.792	11.5512	20.3045	17.0066	16.0939	13.086	8.44521
RG252_00295	Sensor histidine kinase RcsC	XG	12.8209	42.8225	39.9554	33.5551	31.6342	169.029	41.5805	54.5784	63.3732	55.3637	36.6334	21.2176
RG252_00300	Alpha-xylosidase BoGH31A	XG	20.094	84.9216	98.8242	68.0772	61.3876	2008.7	71.3716	108.024	81.6719	89.888	67.227	51.0022
RG252_00305	Beta-galactosidase BoGH2A	XG	12.3833	55.1535	52.8602	40.3467	39.3941	1268.07	47.5957	63.5914	50.8392	57.7247	48.3319	24.8902
RG252_00310	Deoxyadenosine/deoxycytidine kinase		272.385	248.898	225.161	260.938	306.755	215.83	276.023	218.984	270.069	216.255	254.438	124.44
RG252_00315	Deoxyadenosine/deoxycytidine kinase		185.21	155.053	163.999	185.104	206.406	170.083	166.072	144.186	135.901	135.354	140.349	115.91
RG252_00320	Protein LacX, plasmid		297.969	362.829	332.489	345.811	333.054	458.536	677.499	927.478	830.613	438.343	302.029	1031.22
RG252_00325	hypothetical protein		70.4095	74.0824	65.9148	63.1877	63.37	65.7513	89.4932	62.8864	81.5473	68.2817	80.6681	53.5717
RG252_00330	tRNA-specific 2-thiouridylase MnmA		460.801	509.012	461.533	488.028	519.405	552.882	643.171	568.625	633.372	381.194	467.495	351.387
RG252_00335	hypothetical protein		91.8304	140.615	153.386	131.798	129.035	217.251	284.054	311.59	301.359	228.868	191.056	239.218
RG252_00340	putative M18 family aminopeptidase 2		56.0653	39.5742	33.6774	54.131	53.8807	46.1735	45.1915	34.8877	39.3501	33.3213	28.2231	26.5718
RG252_00345	hypothetical protein		63.6305	79.4389	56.7297	71.5705	67.6096	112.416	92.5947	72.7633	80.341	80.8284	58.4582	30.9435
RG252_00350	hypothetical protein		2.55369	2.39409	1.29235	1.94846	1.72337	1.18387	0.444044	0.66691	6.60134	4.3532	0.301826	0.618734
RG252_00355	hypothetical protein		1.56626	2.72358	0.897205	0.8972	2.43231	1.82643	1.28448	1.12442	4.0919	2.66072	0.573742	0.818193
RG252_00365	hypothetical protein		14.5671	18.3486	2.98018	6.90022	12.3809	22.1436	8.36242	6.61298	39.7115	15.408	2.66805	6.65844
RG252_00370	Protein YhgF		97.1631	121.181	107.138	96.0237	94.0861	117.408	87.66	92.6661	95.4424	82.0761	74.4805	54.7061
RG252_00375	hypothetical protein		82.9497	94.13	90.1129	78.504	84.2234	84.9201	84.455	78.0939	88.9685	68.0441	69.6836	41.6924
RG252_00380	Validoxylamine A 7'-phosphate phosphatase		462.663	225.47	216.368	249.671	241.469	207.315	121.483	116.25	79.7169	117.442	160.296	71.6709
RG252_00385	Glucose-6-phosphate isomerase		1496.72	1228.68	1311	1496.76	1534.61	1336.11	1325.56	960.3	733.94	1105.21	1211.9	1373.11
RG252_00390	Glycerol-3-phosphate dehydrogenase [NAD(P)+]		723.377	485.344	521.134	604.517	665.101	452.003	442.581	361.726	358.359	301.043	355.592	373.429
RG252_00395	Lysine--tRNA ligase		939.055	725.672	783.607	916.099	993.451	728.227	687.788	565.896	573.432	522.364	585.603	573.649
RG252_00400	Neutral endopeptidase		806.881	596.581	608.368	539.65	430.274	738.036	373.159	392.93	426.381	493.797	534.254	129.042
RG252_00405	Putative low molecular weight protein-tyrosine-phosphatase		93.4294	78.5713	68.9244	85.0354	99.7023	68.9625	74.7247	56.1146	69.1054	54.7786	61.862	35.5083
RG252_00410	hypothetical protein		198.045	299.245	322.245	408.079	365.487	353.218	653.52	507.052	485.863	423.232	333.841	1069.7
RG252_00415	Putative esterase		305.674	390.963	412.925	476.359	438.354	445.472	663.884	538.347	456.58	368.936	342.081	924.128
RG252_00420	Isochorismate synthase MenF		159.171	141.227	147.73	194.913	191.651	161.88	183.011	139.481	120.787	102.991	101.477	145.856
RG252_00425	2-succinyl-5-enolpyruvyl-6-hydroxy-3-cyclohexene-1-carboxylate synthase		123.462	118.649	119.149	145.213	150.887	131.628	139.014	116.424	117.517	97.8889	85.7433	110.804
RG252_00430	1,4-dihydroxy-2-naphthoyl-CoA synthase		109.815	110.618	94.1464	175.553	155.069	141.511	125.266	106.617	77.5788	70.4758	56.4026	77.0294
RG252_00435	o-succinylbenzoate synthase		88.4911	78.8424	81.3371	129.076	116.775	97.2628	76.6907	80.9633	70.104	62.553	52.3716	46.3232
RG252_00440	2-succinylbenzoate--CoA ligase		90.2189	75.2299	68.6247	101.406	104.196	86.3684	76.2378	79.1592	77.2095	67.3744	60.3503	37.4041
RG252_00445	hypothetical protein		27.7292	36.9786	25.4507	28.7135	32.3227	35.1567	61.0741	73.1734	49.121	61.7097	52.3635	28.0447
RG252_00450	3-dehydroquinate synthase		211.68	279.269	259.169	282.385	243.889	308.489	294.592	315.144	313.299	432.729	410.518	372.269
RG252_00455	hypothetical protein		58.3802	93.1668	24.4316	25.5989	45.3478	65.8838	45.6163	40.5382	53.6783	45.6781	51.9775	87.8705
RG252_00460	Heat shock protein 15		489.2	465.463	396.758	376.515	381.212	390.16	370.758	318.425	317.075	321.789	379.534	154.332
RG252_00465	Peptidyl-tRNA hydrolase		448.702	370.736	349.924	331.483	350.743	353.989	209.297	198.921	226.545	234.748	300.532	112.212
RG252_00470	hypothetical protein		5604.56	4998.26	5358.7	4846.88	5125.29	4809.51	4658.95	3676.86	4350.69	4111.68	4832.9	3040.3
RG252_00475	Transcription antitermination protein NusB		599.809	528.427	587.379	548.874	578.106	546.923	613.249	571.657	695.216	693.122	786.311	900.979
RG252_00480	Sec translocon accessory complex subunit YajC		715.876	788.417	746.447	683.927	682.558	701.145	1002.9	838.259	689.366	736.057	846.162	1093.64
RG252_00485	hypothetical protein		373.631	381.736	441.066	421.484	418.115	422.63	300.432	400.054	339.211	345.512	358.214	235.609
RG252_00490	Dephospho-CoA kinase		204.583	234.91	253.557	254.36	242.698	264.573	161.128	229.209	187.857	199.476	229.605	111.933
RG252_00495	hypothetical protein		1171.24	1156.5	1147.83	1199.7	1198.3	1122.24	1102.25	1223.5	1135.1	1035.73	1094.11	745.748
RG252_00500	hypothetical protein		161.815	154.435	175.123	183.411	170.152	196.976	134.11	156.397	160.725	121.144	142.649	83.6473
RG252_00505	Inner membrane protein YrbG		128.627	109.108	112.536	122.283	113.272	113.513	86.5382	87.3933	85.8716	87.0313	94.1807	37.118
RG252_00510	Thiol-disulfide oxidoreductase ResA		338.044	291.121	228.667	228.971	249.027	252.89	324.982	290.523	323.91	358.072	452.894	317.865
RG252_00515	queuosine precursor transporter		99.9977	75.9668	57.8569	65.8821	76.6177	69.1469	95.187	57.6332	90.8401	71.6988	104.85	42.8554
RG252_00520	NADPH-dependent 7-cyano-7-deazaguanine reductase		113.615	123.503	75.5	88.0982	96.6767	65.7453	170.99	73.3493	129.826	100.797	119.675	106.346
RG252_00525	hypothetical protein		243.401	228.955	239.728	249.4	261.504	239.913	311.3	314.743	327.634	306.892	318.732	254.61
RG252_00530	hypothetical protein		1019.36	883.33	998.455	970.417	957.165	943.96	933.141	1026.6	898.138	955.051	915.973	679.954
RG252_00535	hypothetical protein		268.784	264.628	266.324	299.697	273.81	309.471	217.75	295.664	267.642	257.163	244.835	115.443
RG252_00540	LPS-assembly protein LptD		244.295	214.604	215.367	260.394	247.553	247.349	218.75	262.863	256.399	218.514	199.629	109.742
RG252_00545	Glutathione-regulated potassium-efflux system protein KefB		99.4469	105.389	127.144	112.726	113.49	149.99	116.804	133.851	139.086	130.644	111.718	129.189
RG252_00550	Peptidase T		559.194	542.589	568.497	641.951	705.39	645.378	600.127	641.164	562.63	506.696	424.205	444.136
RG252_00555	hypothetical protein		25.2315	28.1855	29.0732	34.5483	31.6737	40.8166	50.9802	45.1126	70.3566	47.3555	28.5647	45.8375
RG252_00565	hypothetical protein		80.5214	95.436	81.9605	91.5399	70.3783	115.586	68.2479	76.7166	128.161	134.667	198.44	23.1573
RG252_00570	hypothetical protein		13.4934	14.0026	11.5051	13.6505	10.0391	14.6507	8.32829	9.22699	15.2092	16.8547	23.7875	4.55048
RG252_00575	hypothetical protein		16.5366	14.499	10.5273	13.384	10.7237	13.4684	7.49379	14.7132	26.5458	31.8698	38.1031	5.57096
RG252_00585	hypothetical protein		104.102	131.595	128.552	126.584	138.815	137.914	381.175	535.952	485.985	275.969	255.928	504.913
RG252_00595	Aspartate--ammonia ligase		497.027	274.648	252.117	260.815	217.871	223.887	171.771	241.824	429.259	385.795	588.568	67.5404
RG252_00600	Holliday junction ATP-dependent DNA helicase RuvB		265.794	290.047	275.568	324.937	314.646	343.443	407.528	301.709	319.344	354.003	391.604	435.495
RG252_00605	hypothetical protein		239.873	327.855	253.598	381.514	372.255	309.24	311.27	284.251	324.501	351.745	330.456	155.213
RG252_00610	hypothetical protein		194.79	220.368	198.643	281.871	286.045	235.211	225.457	197.622	244.23	259.295	261.869	124.676
RG252_00615	hypothetical protein		599.771	618.85	535.703	650.635	660.01	568.885	738.693	986.224	841.184	756.953	761.062	628.614
RG252_00620	Dihydroorotase		192.498	195.26	213.717	245.866	224.783	211.767	216.714	279.784	273.477	276.15	299.594	147.695
RG252_00625	Methionine synthase		119.089	117.325	133.425	150.948	143.057	131.3	131.148	179.039	179.557	156.227	171.081	72.0209
RG252_00630	3',5'-cyclic adenosine monophosphate phosphodiesterase CpdA		59.854	58.1606	58.374	91.7874	75.1296	73.7119	65.0517	91.3607	97.2309	81.5262	85.9272	39.308
RG252_00635	hypothetical protein		100.039	109.969	123.353	129.141	126.643	129.27	136.482	194.789	175.6	171.309	186.292	103.997
RG252_00640	Polyprenol monophosphomannose synthase		381.77	421.26	403.225	488.727	475.067	438.288	485.148	527.947	514.882	440.775	434.458	257.873
RG252_00645	Transcription-repair-coupling factor		167.89	147.774	141.934	184.539	181.949	175.309	154.392	170.378	155.136	143.292	145.279	54.8413
RG252_00650	Hydroperoxy fatty acid reductase gpx1		834.533	662.884	723.871	751.612	744.95	747.442	839.357	934.977	863.227	951.086	1066.93	655
RG252_00655	hypothetical protein		270.941	118.555	73.2757	73.1892	74.4474	80.5615	44.5243	76.4929	83.076	60.4682	35.4896	35.93
RG252_00660	hypothetical protein		359.968	464.112	227.059	305.291	325.135	273.156	147.497	180.286	140.757	89.7798	60.2173	65.5996
RG252_00665	hypothetical protein		248.218	224.24	212.245	280.037	284.425	203.539	163.453	224.665	139.122	167.365	217.245	92.7928
RG252_00670	50S ribosomal protein L31 type B		4631.7	5132.54	3450.13	3756.41	4033.9	3322.37	5450.2	3437.54	3995.16	4726.13	5922.48	2920.35
RG252_00675	hypothetical protein		775.813	648.157	815.913	1061.66	1039.09	746.63	940.692	918.446	701.628	570.468	578.573	2361.29
RG252_00680	hypothetical protein		534.948	415.07	554.462	727.042	714.207	496.576	611.034	613.136	491.705	369.508	387.549	1535.1
RG252_00685	hypothetical protein		600.418	533.156	624.323	865.677	835.461	610.257	713.649	645.714	535.85	435.941	463.08	1452.75
RG252_00690	hypothetical protein		379.112	387.414	387.056	448.492	454.274	436.442	498.611	430.964	417.689	391.619	398.418	696.282
RG252_00695	hypothetical protein		303.621	316.295	327.645	385.392	370.839	348.944	385.076	320.315	300.459	280.116	278.705	517.389
RG252_00700	Uridine kinase		426.476	515.106	455.869	459.319	509.51	498.267	742.075	527.457	592.707	446.742	407.302	789.877
RG252_00705	hypothetical protein		122.648	213.846	193.91	174.941	196.279	214.214	278.811	227.194	226.842	250.581	232.424	365.902
RG252_00710	Acid phosphatase		148.887	133.717	116.209	137.44	127.661	155.559	120.385	134.828	158.97	129.16	142.551	100.571
RG252_00715	hypothetical protein		435.183	357.547	199.407	205.371	238.897	231.806	214.447	339.557	237.802	183.621	155.306	186.474
RG252_00720	hypothetical protein		83.679	105.947	99.3985	123.817	120.962	120.238	100.39	170.357	99.5737	96.1855	91.7213	55.6151
RG252_00725	hypothetical protein		67.0987	72.4423	66.3002	80.4208	77.8816	77.098	64.9117	107.24	116.37	90.191	72.5652	40.3889
RG252_00730	UDP-N-acetylgalactosamine-undecaprenyl-phosphate N-acetylgalactosaminephosphotransferase		42.7572	193.223	170.044	153.456	129.817	241.969	249.689	398.918	317.863	289.962	248.427	188.688
RG252_00735	putative undecaprenyl-phosphate N-acetylglucosaminyl 1-phosphate transferase		57.3336	229.908	173.219	195.455	161.992	234.077	322.044	439.391	310.678	298.707	255.374	292.182
RG252_00740	hypothetical protein		51.2263	77.0474	50.7649	56.991	55.1692	63.6287	81.1021	90.2153	67.9805	85.6974	81.2218	45.5817
RG252_00745	D-inositol-3-phosphate glycosyltransferase		123.845	203.759	188.462	189.288	179.542	233.527	181.617	309.025	191.749	234.814	231.996	125.783
RG252_00750	hypothetical protein		127.617	188.082	200.796	206.007	194.529	233.922	163.727	287.619	177.551	231.897	228.688	124.536
RG252_00755	hypothetical protein		158.385	226.987	245.418	261.287	255.815	265.957	202.371	394.011	235.711	268.654	243.526	120.289
RG252_00760	hypothetical protein		255.456	396.276	366.28	393.459	385.847	405.993	355.742	631.546	362.178	447.08	419.98	188.067
RG252_00765	2,3,4,5-tetrahydropyridine-2,6-dicarboxylate N-acetyltransferase		62.5687	75.0202	82.7841	97.9746	93.1967	94.0941	59.5211	106.264	62.4611	87.0726	93.5765	18.4413
RG252_00770	hypothetical protein		66.0623	87.6969	86.8673	101.044	100.01	106.9	64.781	131.707	85.009	95.7034	108.654	23.0714
RG252_00775	hypothetical protein		61.4271	76.9261	70.4878	88.8352	83.9687	87.5524	54.8654	112.9	70.0884	91.3824	107.372	25.2033
RG252_00780	hypothetical protein		133.706	178.29	181.329	206.89	207.969	204.323	149.98	249.238	173.896	204.68	218.341	82.6098
RG252_00785	hypothetical protein		172.509	244.737	224.024	279.587	273.464	293.477	227.289	341.485	229.473	260.147	279.932	94.7813
RG252_00790	hypothetical protein		754.826	1412.48	1248.75	1309	1173.66	1700.68	2126.71	2658.22	2152.37	2401.21	2103.07	852.171
RG252_00795	Aminopeptidase C		220.466	129.567	123.087	136.123	139.023	107.944	193.18	162.921	193.689	170.661	192.685	235.311
RG252_00800	Sporulation initiation inhibitor protein Soj		219.261	330.795	292.74	265.209	262.519	285.005	226.274	284.94	244.479	201.392	192.378	165.011
RG252_00805	hypothetical protein		320.793	441.479	410.446	375.275	377.434	379.563	332.185	440.064	442.993	390.047	340.069	400.702
RG252_00815	UDP-galactopyranose mutase		198.588	258.384	291.788	287.4	291.855	277.482	330.384	314.437	305.183	300.193	277.209	327.266
RG252_00820	putative manganese efflux pump MntP		50.4652	44.9533	53.5584	64.1535	53.0742	49.3902	62.7825	63.2149	85.4053	62.5495	53.7787	31.8014
RG252_00825	Tryptophan synthase beta chain		136.843	126.386	121.756	148.497	96.3125	150.897	103.104	120.993	131.302	165.105	179.376	46.6057
RG252_00830	hypothetical protein		13.1615	164.551	19.0069	18.1031	17.9292	39.9073	21.6047	54.2664	60.8783	41.4501	19.9272	54.1875
RG252_00835	hypothetical protein		3.62736	185.413	13.5611	11.2946	9.7325	34.4334	14.0791	46.52	59.4496	27.819	14.3358	53.4823
RG252_00840	hypothetical protein		11.0602	27.3377	11.9982	27.6041	25.4541	27.4777	43.7235	30.3951	44.2089	36.1002	28.8707	21.3237
RG252_00845	hypothetical protein		21.5422	48.2867	38.4121	40.9431	39.2678	61.2484	68.4682	72.5239	99.7203	100.438	70.5233	91.1151
RG252_00850	Na(+)/H(+) antiporter NhaC		78.9673	47.5563	33.5438	63.9541	63.843	47.904	111.4	85.314	73.9897	64.7088	60.4433	87.8092
RG252_00855	hypothetical protein		23.4658	17.2359	12.2454	16.8504	16.6317	18.2919	13.7651	14.5691	28.5803	18.8741	15.3145	8.86638
RG252_00865	hypothetical protein		873.333	1530.86	1378.22	1404.97	1512.15	1514.5	1948.75	1794.75	1681.82	1700.13	1449.16	1476.45
RG252_00870	hypothetical protein		315.974	622.239	668.081	643.643	610.364	781.705	679.16	800.413	740.731	720.058	583.307	588.3
RG252_00875	hypothetical protein		141.561	116.239	115.971	120.298	130.782	130.325	141.501	143.481	158.907	160.759	152.59	90.2937
RG252_00880	hypothetical protein		62.3907	63.1442	95.4402	118.198	87.4111	104.082	138.978	236.406	129.447	105.203	94.9973	190.39
RG252_00885	hypothetical protein		60.7701	85.1019	105.735	129.45	114.17	133.301	105.591	159.481	114.941	79.7769	68.1621	67.0527
RG252_00905	GTPase Der		13.9757	16.0867	19.3234	23.9259	22.7898	22.8632	21.7382	26.7263	25.4875	24.1272	16.5322	14.9885
RG252_00915	hypothetical protein		3.98804	5.57155	0.852144	1.14711	5.24467	5.20412	1.21996	1.09936	2.83875	1.50195	1.16093	0.339982
RG252_00920	hypothetical protein		11.3438	22.4513	21.2089	27.4083	31.0795	33.3063	38.1713	32.5215	84.7841	30.3801	16.511	18.8577
RG252_00925	hypothetical protein		75.2221	142.826	111.22	145.482	142.151	151.335	162.197	233.638	143.061	147.146	132.8	113.931
RG252_00940	hypothetical protein		1132.01	1187.47	1361.57	1205.57	1151.28	1293.99	1601.54	1561.33	1606.22	1258.04	1388.69	905.958
RG252_00945	hypothetical protein		203.735	218.632	239.737	265.314	265.535	235.438	228.594	223.683	231.832	281.921	290.491	212.753
RG252_00950	hypothetical protein		236.275	280.789	297.963	328.141	341.787	293.925	288.449	276.851	285.619	325.456	317.234	257.805
RG252_00955	Anaerobic nitric oxide reductase transcription regulator NorR		385.199	417.948	436.934	514.967	532.372	418.788	437.891	394.47	385.947	424.233	447.48	392.014
RG252_00960	4-hydroxythreonine-4-phosphate dehydrogenase		239.286	273.903	309.477	367.841	372.954	293.979	266.845	285.074	258.788	307.773	325.358	264.214
RG252_00965	hypothetical protein		258.236	239.021	242.631	360.86	362.405	242.808	218.276	228.333	221.906	259.139	266.208	238.95
RG252_00970	Dual-specificity RNA methyltransferase RlmN		434.223	450.054	448.842	570.624	599.071	444.164	472.214	478.683	496.852	494.966	511.909	443.88
RG252_00975	hypothetical protein		203.338	241.55	270.335	303.812	306.898	276.77	270.284	254.925	250.292	260.911	223.232	287.669
RG252_00980	Anhydromuropeptide permease		159.121	203.097	241.654	263.564	243.833	266.375	238.049	255.203	235.184	238.548	197.684	304.624
RG252_00985	N-carbamoyl-D-amino acid hydrolase		249.467	264.312	263.627	312.176	307.972	298.44	370.75	271.991	262.051	262.777	266.831	359.943
RG252_00990	Agmatine deiminase		182.899	201.492	212.471	260.996	271.746	224.095	269.956	199.473	207.646	215.191	200.478	273.088
RG252_00995	hypothetical protein		133.096	29.0396	17.5077	12.5139	21.2965	18.9241	18.4547	27.8238	48.0008	43.3289	26.1737	16.8136
RG252_01000	hypothetical protein		72.0726	48.547	45.4188	55.6459	49.7965	51.6213	49.5321	51.985	73.9643	43.4024	36.4399	22.8676
RG252_01005	GTP cyclohydrolase 1 type 2		431.251	572.697	467.088	599.566	565.624	460.471	532.657	460.164	391.294	458.75	486.452	324.777
RG252_01010	hypothetical protein		1176.61	1145.41	1236.99	1253.87	1195.43	1259.17	1274.63	1176.77	1167.31	1186.46	1270.12	1133.65
RG252_01015	putative enoyl-CoA hydratase 1		1080.58	1189.75	1162	1173.88	1145.21	1135.28	1393.11	1283.53	1171.94	1203.52	1273.57	1168.52
RG252_01020	lipid II flippase MurJ		28.9924	15.7861	10.1649	26.1541	26.6604	12.2049	15.6155	14.3231	15.8159	13.1122	12.5096	15.3963
RG252_01025	hypothetical protein		47.2327	37.4801	37.1499	49.3186	42.4934	41.101	67.0326	68.5449	66.3629	52.3978	48.1523	45.1098
RG252_01030	hypothetical protein		47.3853	43.2559	30.7203	33.0833	38.0626	48.4839	42.3003	41.1467	51.1694	46.3724	54.8177	33.74
RG252_01035	hypothetical protein		94.8886	116.095	97.6597	112.684	115.871	111.102	167.867	117.238	169.797	163.623	159.213	129.667
RG252_01040	hypothetical protein		69.6937	142.554	84.6575	76.0063	83.3662	87.2568	204.737	118.461	123.495	150.086	107.946	141.788
RG252_01045	Dihydroorotate dehydrogenase B (NAD(+)), electron transfer subunit		200.487	183.797	163.717	178.124	203.361	179.284	195.827	152.454	197.58	107.383	131.141	138.282
RG252_01050	Dihydroorotate dehydrogenase B (NAD(+)), catalytic subunit		177.55	155.832	135.263	162.046	167.183	153.616	131.418	124.835	137.809	120.482	126.67	128.686
RG252_01055	Chorismate synthase		192.643	125.499	88.3444	141.869	117.907	97.1813	64.8449	90.7191	118.315	110.821	164.853	26.6205
RG252_01060	FKBP-type peptidyl-prolyl cis-trans isomerase SlyD		317.136	276.032	185.62	318.107	273.326	243.317	329.591	205.863	243.009	191.707	235.776	143.255
RG252_01065	hypothetical protein		5714.07	739.974	118.607	877.639	719.756	544.049	279.556	304.088	285.076	667.75	1823.75	71.9987
RG252_01070	Flavodoxin 1		432.094	141.371	93.8702	99.1327	2028.87	132.889	150.856	83.7486	104.604	109.653	142.424	67.1227
RG252_01075	hypothetical protein		558.954	177.81	88.4031	105.149	2387.96	136.314	184.112	147.754	134.307	147.116	188.488	182.142
RG252_01080	NAD(P)H-quinone oxidoreductase subunit I, chloroplastic		168.359	109.652	61.8345	55.5267	70.1259	81.8976	63.7818	54.3053	50.218	38.7357	38.6447	37.7715
RG252_01085	hypothetical protein		6686.29	4070.33	4582.17	4404.82	3572.85	3792.16	4078.19	3131.08	2668.4	3140.95	3354.72	4211.39
RG252_01090	hypothetical protein		7811.32	4805.44	5441.02	5148.35	4403.49	4572.03	4564.81	3580.73	3003.16	3148.38	3339.31	3727.55
RG252_01095	Beta-barrel assembly-enhancing protease		284.474	228.293	207.148	223.688	229.753	230.177	292.926	291.529	268.553	262.814	246.689	243.324
RG252_01100	Protein QmcA		123.961	542.437	569.554	370.123	364.07	501.079	460.119	472.689	518.57	595.086	403.34	466.994
RG252_01105	hypothetical protein		91.0096	416.98	265.914	262.951	249.916	302.95	355.79	291.921	344.559	377.658	278.328	176.63
RG252_01115	Multidrug export protein MepA		174.505	127.845	117.673	148.289	153.33	128.286	126.341	131.783	124.521	117.186	111.048	82.9467
RG252_01120	HTH-type transcriptional activator RhaR		99.4806	267.745	186.455	198.49	195.947	247.908	391.615	324.315	268.24	306.883	249.517	354.407
RG252_01125	Formate--tetrahydrofolate ligase		329.55	289.4	321.632	313.625	380.333	266.92	283.383	286.802	240.334	255.449	219.271	214.575
RG252_01130	hypothetical protein		181.554	391.483	466.143	448.921	420.677	533.326	415.941	324.998	281.757	328.796	241.131	210.249
RG252_01135	Copper chaperone CopZ		127.212	136.264	60.3805	123.757	116.681	82.4728	92.801	53.4729	100.789	151.358	135.559	95.428
RG252_01140	hypothetical protein		95.3445	87.7602	85.9108	130.305	121.31	83.4648	170.372	251.174	220.209	147.154	132.392	127.979
RG252_01145	hypothetical protein		329.571	427.565	301.332	371.673	415.053	287.505	621.152	681.985	640.316	619.794	489.005	409.462
RG252_01150	Bifunctional chorismate mutase/prephenate dehydratase		381.06	270.974	204.958	360.874	300.315	282.763	239.363	255.325	339.639	364.526	455.837	133.774
RG252_01155	LL-diaminopimelate aminotransferase		316.534	225.605	161.584	241.178	200.248	225.529	175.295	190.078	246.511	325.4	420.051	168.491
RG252_01160	2-dehydro-3-deoxyphosphooctonate aldolase		774.068	396.894	325.002	372.52	334.009	399.255	338.717	395.434	493.242	511.885	685.571	289.588
RG252_01165	hypothetical protein		550.798	288.675	235.153	275.46	241.002	304.358	245.336	304.764	405.845	451.425	554.361	205.923
RG252_01170	hypothetical protein		207.969	135.368	112.38	189.1	167.405	95.8819	197.324	319.245	255.086	223.32	208.854	153.411
RG252_01175	Signal recognition particle protein		800.932	723.789	710.802	819.574	847.414	750.565	795.838	718.288	711.245	668.98	712.474	576.609
RG252_01180	Bifunctional protein FolD protein		792.127	613.263	530.016	586.319	598.954	534.55	691.774	645.094	613.765	589.069	617.364	621.797
RG252_01185	hypothetical protein		138.866	136.896	143.914	196.562	209.114	163.296	135.21	151.813	144.34	126.395	110.276	38.8625
RG252_01190	Adenosylcobalamin/alpha-ribazole phosphatase		316.215	417.702	228.463	303.246	295.948	266.911	340.953	238.127	326.02	370.885	345.485	56.821
RG252_01195	Adenosylcobinamide-GDP ribazoletransferase		43.9415	61.3891	47.9448	59.4851	56.7628	60.3906	56.399	70.4106	68.9897	79.967	61.8968	55.4731
RG252_01200	Nicotinate-nucleotide--dimethylbenzimidazole phosphoribosyltransferase		75.4963	103.638	82.7718	99.1404	103.197	106.257	100.842	104.062	102.391	116.176	102.151	112.589
RG252_01205	Bifunctional adenosylcobalamin biosynthesis protein CobP		121.449	265.42	140.811	193.285	191.85	219.377	351.659	282.549	304.682	299.779	218.041	213.286
RG252_01210	Outer membrane protein 41		14357.6	7955.84	7659.17	9450.06	9613.5	7414.4	7142.12	7571.75	6571.49	6702.18	7093.55	9513.49
RG252_01215	Dihydroxy-acid dehydratase		264.672	167.462	111.615	246.9	155.03	175.86	86.626	143.106	186.366	168.756	237.504	26.2844
RG252_01220	Acetolactate synthase large subunit		185.972	116.418	99.7307	172.295	100.737	131.595	70.2154	111.984	162.676	135	206.161	24.9542
RG252_01225	Putative acetolactate synthase small subunit		149.812	111.754	86.1036	153.374	95.6201	122.033	65.0082	110.127	154.033	141.169	189.671	24.5969
RG252_01230	hypothetical protein		188.183	108.84	91.6353	142.164	95.9489	112.85	68.0305	111.92	134.969	133.796	207.512	31.8792
RG252_01235	Ketol-acid reductoisomerase (NAD(+))		2276.27	791.941	615.312	1006.49	649.553	780.187	360.553	1027.69	957.705	1307.09	2324.73	108.731
RG252_01240	ATP-dependent RNA helicase SrmB		53.393	55.4741	56.3955	55.4744	53.5937	61.4487	60.1854	61.4164	69.7257	76.3039	74.2827	44.8625
RG252_01245	Single-stranded-DNA-specific exonuclease RecJ		548.068	616.61	424.469	483.875	460.702	504.721	721.036	507.811	614.041	650.544	665.219	692.151
RG252_01250	Aminopeptidase E		1613.39	983.91	1044.94	1163.57	1082.21	1029.01	1073.64	1392.93	1198.5	1281.03	1414.88	1065.26
RG252_01255	Xaa-Pro aminopeptidase		807.262	947.389	798.851	994.321	952.44	861.461	972.42	1029.75	1087.48	1186.05	1238.73	712.659
RG252_01260	hypothetical protein		77.3347	105.583	81.129	96.0124	82.2284	105.805	111.081	71.2572	114.355	117.864	113.971	82.02
RG252_01265	Peptide methionine sulfoxide reductase MsrA/MsrB		296.179	275.522	205.563	238.925	230.393	247.991	282.743	278.272	282.196	306.133	292.299	122.055
RG252_01270	tRNA (guanine-N(1)-)-methyltransferase		442.307	415.488	277.829	366.818	374.426	296.3	556.407	305.383	345.432	340.278	364.515	405.02
RG252_01275	DNA ligase		173.892	133.675	133.948	142.38	148.772	132.015	130.277	99.6188	112.8	135.519	138.887	106.698
RG252_01280	hypothetical protein		1478.44	292.238	43.7199	257.256	312.079	259.432	88.7892	124.437	88.5879	125.165	272.461	29.4913
RG252_01285	Type II pantothenate kinase		163.418	213.905	179.76	220.35	203.835	228.44	290.936	254.889	292.278	213.156	239.987	201.076
RG252_01290	Sodium-dependent dicarboxylate transporter SdcS		76.1103	293.793	327.951	253.018	240.888	324.287	271.717	539.179	442.574	548.764	482.064	117.06
RG252_01295	Corrinoid adenosyltransferase		139.064	195.295	168.211	277.562	240.623	252.64	441.186	380.956	319.765	247.582	229.804	372.391
RG252_01300	Phenylalanine--tRNA ligase alpha subunit		710.047	707.421	732.402	718.072	696.709	715.478	705.805	697.913	732.742	819.537	845.161	433.107
RG252_01305	hypothetical protein		261.992	255.849	204.564	316.878	310.918	188.976	276.908	191.519	203.434	238.133	250.603	138.565
RG252_01310	UDP-N-acetylenolpyruvoylglucosamine reductase		331.879	261.717	227.61	252.908	275.72	244.133	195.399	205.867	182.21	160.924	176.326	57.9178
RG252_01315	Phosphoribosyl 1,2-cyclic phosphate phosphodiesterase		95.0364	82.113	65.7777	66.1297	70.9965	69.1763	66.3959	57.254	89.8	66.9367	60.7684	16.6928
RG252_01320	hypothetical protein		360.057	742.497	771.806	895.479	767.624	980.921	1435.84	1760.22	1525.88	1826.23	1342.77	4461.66
RG252_01325	hypothetical protein		372.624	757.243	840.41	891.332	835.707	974.165	1162.97	1402.34	1079.91	1242.97	950.756	3232.26
RG252_01330	hypothetical protein		819.642	1484.58	1381.08	1573.96	1563.94	1741.51	2821.21	2991.23	2712.74	2340.08	1980.28	6271.66
RG252_01335	hypothetical protein		862.265	833.112	920.776	838.644	843.265	762.674	941.723	932.193	814.589	1005.67	1025.09	999.838
RG252_01340	Putative pre-16S rRNA nuclease		790.417	683.231	770.533	753.869	755.032	678.617	689.315	694.343	711.581	670.584	646.406	550.965
RG252_01345	Peptide deformylase		655.62	516.656	581.584	607.53	606.501	527.798	573.578	565.445	491.644	541.721	520.781	495.072
RG252_01350	Lipopolysaccharide assembly protein B		185.76	158.598	159.156	198.21	204.691	150.636	183.734	177.343	169.423	177.902	190.197	136.425
RG252_01355	Threonine--tRNA ligase 1		1618	1393.56	1474.25	1646.16	1621.92	1551.71	1553.31	1512.49	1404.25	1331.85	1210.15	1330.78
RG252_01360	Translation initiation factor IF-3		2868.64	2749.98	2563.77	2802.14	2938.89	2622.14	2487.13	2064.04	2293.6	2358.5	2771.78	1325
RG252_01365	50S ribosomal protein L35		7861.57	6390.06	6603.14	6099.24	6469.06	6007.76	6003.47	5063.72	6369.82	6027.37	7220.89	4662.32
RG252_01370	50S ribosomal protein L20		5142.17	4036.84	4694.23	4297.66	4208.62	3723.55	3977.76	3477.57	3770.79	4391.64	5242.87	3684.24
RG252_01375	putative ABC transporter ATP-binding protein YbiT		294.121	302.687	240.666	365.696	379.099	246.307	295.844	201.184	225.816	240.376	274.361	150.564
RG252_01380	Neutral endopeptidase		574.404	475.615	503.743	587.712	590.92	508.135	477.475	413.37	348.041	393.378	453.962	301.984
RG252_01385	Homoserine O-acetyltransferase		314.641	274.717	227.328	390.012	402.388	239.548	303.432	251.361	281.031	284.255	319.606	223.419
RG252_01390	23S rRNA 5-hydroxycytidine synthase		219.258	187.137	196.661	268.334	275.28	188.089	213.514	186.577	191.725	167.086	178.381	160.093
RG252_01395	hypothetical protein		136.885	129.056	110.946	157.867	153.752	113.652	158.299	118.553	137.052	128.515	126.469	114.696
RG252_01400	Aconitate hydratase A		524.39	268.015	234.801	333.198	220.713	224.789	158.88	226.945	393.917	401.243	694.347	73.0394
RG252_01405	Citrate synthase		487.415	268.824	215.173	275.413	194.243	246.15	158.103	246.962	401.598	440.922	763.42	84.8061
RG252_01410	N-acetylgalactosamine-6-O-sulfatase		147.73	173.689	158.592	190.756	155.248	169.377	205.158	218.79	268.34	266.879	273.172	216.86
RG252_01415	Heme chaperone HemW		104.131	120.472	90.7545	121.182	121.427	122.855	159.464	108.211	124.093	140.089	143.717	121.051
RG252_01420	Elongation factor G		49.2744	753.603	666.112	446.731	302.093	1322.23	1404.36	541.53	619.395	456.325	298.466	544.303
RG252_01425	Adaptive-response sensory-kinase SasA		190.589	269.774	263.507	279.035	268.923	232.97	305.302	385.756	395.965	422.301	308.105	194.759
RG252_01430	Transcriptional regulatory protein WalR		1002.68	1318.17	1329.84	1034.74	933.866	1227.19	1422.42	1948.43	1923.24	2082.29	1571.72	1438.7
RG252_01440	hypothetical protein		7614.65	5987.39	7121.9	6159.45	6466.35	5774.01	5318.55	4532.98	5533.26	3502.74	4089.86	3188.51
RG252_01445	50S ribosomal protein L9		6543.76	5496.17	5590.07	5507.03	5441.83	4654.93	5354.23	4376.16	4553.82	4281.72	5069.71	3277.76
RG252_01450	Malonyl CoA-acyl carrier protein transacylase		537.966	550.629	623.954	638.612	631.817	564.107	579.78	545.188	486.731	455.293	439.199	467.08
RG252_01455	Alpha-1,4-glucan:maltose-1-phosphate maltosyltransferase		206.889	256.508	239.987	300.327	294.753	271.909	210.397	230.597	220.943	163.54	154.335	85.7928
RG252_01465	DNA-binding protein HRL53		2576.82	2434.75	2103.99	2348.05	2387	1979.39	2566.21	1860.15	1972.98	1653.79	1819.61	841.265
RG252_01470	Pyruvate kinase		267.565	280.907	242.538	270.374	248.038	266.692	455.34	430.661	509.62	385.825	348.445	727.592
RG252_01475	hypothetical protein		131.524	182.838	146.917	204.064	185.383	202.359	474.84	269.231	389.006	246.306	257.99	432.068
RG252_01480	Ribose-5-phosphate isomerase B		1226.98	1344.45	1164.2	1273.33	1153.87	1395.51	1960.76	1869.54	1760.36	1721.82	1998.36	1338.83
RG252_01485	Transketolase		1276.72	1032.04	1169.52	1108.33	1041.88	1200.11	1232.19	1101.94	951.036	1860.31	2348.89	1230.6
RG252_01490	Intracellular exo-alpha-L-arabinofuranosidase 2		87.8925	166.948	221.636	183.09	184.217	188.249	177.374	198.724	163.073	698.555	975.171	112.49
RG252_01500	L-arabinose isomerase		338.275	426.856	557.921	605.226	598.265	416.814	567.314	755.069	505.118	1816.31	2603.55	414.727
RG252_01505	L-ribulose-5-phosphate 4-epimerase UlaF		246.908	263.894	344.513	387.382	393.863	265.388	348.194	456.885	362.845	1275.3	1809.48	296.661
RG252_01510	hypothetical protein		99.3834	142.921	202.584	201.404	186.642	179.55	186.143	268.361	218.659	811.53	1229.75	214.219
RG252_01515	hypothetical protein		178.989	350.228	464.732	421.481	374.093	334.419	482.056	620.32	434.831	2054.18	3045.52	473.778
RG252_01520	Aldose 1-epimerase		182.227	393.837	518.314	441.846	427.678	340.821	564.963	708.065	545.895	2085.99	2962.67	440.421
RG252_01525	Galactokinase		781.386	1405.43	1821.5	1850.21	1729.68	1770.96	1587.7	1892.82	1305.64	1700.99	1324.83	1263.92
RG252_01530	hypothetical protein		608.957	767.008	981.239	1054.99	991.281	1022.24	706.445	864.939	532.847	843.906	748.951	505.72
RG252_01535	Aldose 1-epimerase		1045.7	1725.51	1975.06	2142.83	2088.08	2097.86	2145.4	1857.4	1474.3	2246.62	1753.6	2270.71
RG252_01540	Dihydrofolate synthase/folylpolyglutamate synthase		211.251	180.215	80.2278	88.2341	138.369	105.239	51.3289	47.1666	59.6489	61.6108	83.0464	39.8912
RG252_01545	Chaperone protein DnaJ		985.693	728.365	545.728	594.298	730.109	469.811	488.118	351.024	424.474	378.698	492.799	519.03
RG252_01550	Protein GrpE		1354.33	1128.73	866.078	953.322	1159.25	742.217	783.977	541.181	765.716	713.667	924.835	1141.22
RG252_01555	putative ABC transporter ATP-binding protein YbiT		614.699	432.272	381.558	607.698	640.647	417.668	418.983	308.379	346.226	351.288	474.351	359.525
RG252_01560	Ribosomal large subunit pseudouridine synthase D		110.213	117.568	111.719	126.009	118.902	136.084	142.054	108.433	140.666	123.308	138.943	91.9838
RG252_01565	HTH-type transcriptional activator RhaS		110.668	90.5655	73.8722	92.9079	89.9756	80.16	93.2803	74.4102	96.5696	101.568	125.125	51.2871
RG252_01570	Threonine synthase		434.629	229.597	239.33	227.035	168.594	259.977	189.45	265.986	338.668	399.826	590.721	239.793
RG252_01575	2,3-bisphosphoglycerate-independent phosphoglycerate mutase		369.606	214.996	209.68	201.969	153.087	217.601	158.58	205.018	260.123	307.297	421.572	168.593
RG252_01580	Bifunctional aspartokinase/homoserine dehydrogenase 1		396.787	258.652	235.276	257.315	194.905	261.453	213.618	265.423	354.336	429.115	564.828	217.106
RG252_01585	hypothetical protein		198.462	239.467	204.334	237.436	234.812	229.205	364.521	259.434	259.593	203.842	173.614	242.65
RG252_01590	Cytidylate kinase		96.1753	465.534	456.453	363.316	344.712	660.629	891.067	670.144	739.448	751.351	492.869	1944.84
RG252_01595	Phenylalanine--tRNA ligase beta subunit		577.457	544.978	584.602	618.792	638.35	585.255	542.389	476.15	452.177	427.714	412.729	308.484
RG252_01605	hypothetical protein		478.582	517.128	534.519	510.034	503.07	609.788	674.188	547.05	650.494	626.803	581.194	737.419
RG252_01610	Elongation factor 4		903.429	1022.66	837.543	880.688	927.311	959.11	1086.62	735.681	851.784	941.348	935.433	684.404
RG252_01615	hypothetical protein		102.702	169.163	96.6088	127.742	132.265	119.348	217.725	147.754	170.65	152.579	151.177	98.8472
RG252_01620	Long-chain-fatty-acid--CoA ligase		483.586	455.967	433.899	506.657	504.994	552.714	690.841	493.448	541.018	556.537	581.095	704.603
RG252_01625	Long-chain-fatty-acid--CoA ligase FadD15		532.3	522.897	448.314	558.272	568.386	579.466	826.276	509.774	655.378	697.576	696.071	592.967
RG252_01630	Lipoprotein-releasing system transmembrane protein LolE		302.998	206.654	191.076	223.126	230.799	193.822	208.979	197.275	219.711	235.329	247.428	100.205
RG252_01635	Aspartate aminotransferase		667.896	470.4	456.29	576.849	559.361	456.682	514.34	500.269	532.355	552.51	632.247	266.315
RG252_01640	Pyridoxal phosphate homeostasis protein		216.792	186.874	204.212	182.983	187.099	212.297	245.962	270.429	230.398	196.616	188.509	331.024
RG252_01645	hypothetical protein		165.894	144.452	141.229	140.04	125.791	160.756	209.05	200.91	165.403	139.279	119.395	209.036
RG252_01650	hypothetical protein		47.4786	58.0909	45.2744	50.8435	55.5553	51.6142	75.8856	71.6516	79.9246	69.6733	56.9525	101.742
RG252_01655	hypothetical protein		53.7887	69.8465	56.4491	70.8686	68.2258	64.2161	92.4256	74.6689	95.3095	86.863	78.177	110.962
RG252_01660	hypothetical protein		1118.57	1103.99	621.974	985.668	1005.27	640.278	1350.57	1165.49	1173.53	933.2	965.003	436.007
RG252_01665	hypothetical protein		47.2154	143.517	153.313	154.64	145.586	213.627	268.953	266.242	673.973	423.983	222.955	189.522
RG252_01670	Aspartate--tRNA ligase		977.843	846.546	789.582	783.378	822.04	759.228	980.827	747.7	797.082	823.255	831.345	774.644
RG252_01675	hypothetical protein		4321.97	7675.03	3832.15	8445.68	7738.48	4589.49	6210.13	2979.78	3829.08	6509.89	7846.74	3602.05
RG252_01680	hypothetical protein		181.848	111.561	83.7195	163.316	169.547	99.8216	98.3506	57.2747	76.497	69.3297	106.328	34.356
RG252_01685	hypothetical protein		46.4316	27.6757	18.8029	36.2757	32.5421	25.1249	27.4548	27.1319	64.8151	33.9264	45.0931	20.8344
RG252_01690	Membrane-bound lytic murein transglycosylase F		49.7573	31.0901	24.1961	45.4967	39.678	24.6838	30.1628	32.0509	50.1418	40.659	62.5748	34.0173
RG252_01695	Arginine transport ATP-binding protein ArtM		105.351	56.8044	45.8858	73.71	63.0202	46.3703	59.7028	59.452	107.743	90.9345	131.207	66.4999
RG252_01700	30S ribosomal protein S1		5689.21	5340.08	5922.39	5862.93	6079.76	5568.86	4710.27	4007.05	4354.92	4373.58	5354.43	3137.92
RG252_01705	hypothetical protein		89.2704	141.856	104.806	148.873	134.993	124.537	281.623	216.828	240.924	224.941	173.889	249.753
RG252_01710	hypothetical protein		151.606	157.468	160.973	172.407	170.336	170.113	171.099	226.763	204.092	243.585	235.225	116.944
RG252_01715	DNA repair protein RecN		152.724	158.32	160.973	175.933	177.855	175.883	186.995	220.912	214.239	212.998	188.393	121.116
RG252_01720	hypothetical protein		445.768	315.647	214.537	248.153	247.946	233.438	234.647	252.827	241.338	312.281	314.068	155.122
RG252_01725	Cysteine/Cysteine sulfinic acid decarboxylase		294.371	302.869	326.883	340.499	346.288	338.614	311.062	388.734	347.615	376.114	341.406	338.187
RG252_01730	3'-5' exonuclease DinG		633.326	628.683	706.257	750.722	734.753	698.739	754.677	837.373	680.977	868.86	760.736	875.016
RG252_01735	Beta sliding clamp		632.377	630.986	695.895	706.821	721.964	677.747	768.785	859.319	744.647	909.411	789.641	908.01
RG252_01740	hypothetical protein		1512.72	1784.25	1546.05	1718.36	1676.17	1505.93	2718.76	2016.96	2322.39	1911.49	1805.38	1049.2
RG252_01745	Histidinol-phosphate aminotransferase		363.344	270.784	236.591	279.657	266.053	240.492	259.958	224.824	258.168	302.635	379.596	173.568
RG252_01750	Histidinol dehydrogenase		590.854	344.527	345.911	363.482	364.804	313.589	320.756	286.684	315.152	361.644	457.723	208.712
RG252_01755	ATP phosphoribosyltransferase		933.264	673.608	627.466	701.89	715.146	597.325	694.342	557.422	737.17	702.507	837.327	385.3
RG252_01760	Membrane-bound lytic murein transglycosylase F		67.7124	66.2533	49.3528	61.2699	68.3749	71.8211	108.422	65.1125	91.513	70.8343	71.338	60.2263
RG252_01765	hypothetical protein		115.066	70.5196	72.6728	98.0742	107.871	65.4706	75.6121	76.2167	78.0906	58.2574	68.3576	81.3093
RG252_01770	hypothetical protein		187.219	151.968	132.014	203.068	227.279	131.161	198.087	153.144	151.864	132.361	147.328	186.041
RG252_01775	hypothetical protein		91.8543	243.505	251.933	213.619	212.138	288.606	463.492	552.412	407.307	275.803	203.267	346.601
RG252_01780	hypothetical protein		100.114	125.127	123.297	163.104	158.014	149.235	169.181	164.355	132.675	146.742	115.037	196.852
RG252_01785	hypothetical protein		409.67	689.903	352.417	532.739	571.593	501.405	1531.68	700.837	789.256	682.392	527.942	1158.89
RG252_01790	hypothetical protein		144.476	177.128	120.533	145.874	140.04	147.727	212.514	171.52	219.95	183.621	171.418	102.982
RG252_01795	dTTP/UTP pyrophosphatase		141.646	155.529	95.2951	93.7215	93.1393	122.537	129.077	85.1794	124.825	129.302	132	46.4111
RG252_01800	hypothetical protein		50.0922	40.8948	32.0744	34.367	30.2425	40.3963	29.3758	27.9207	35.6765	56.4693	58.9772	25.6366
RG252_01805	hypothetical protein		133.555	134.669	110.015	121.37	114.504	138.64	166.309	137.945	186.006	183.621	181.435	199.581
RG252_01810	hypothetical protein		127.151	117.534	102.513	116.534	116.253	107.959	155.826	111.418	146.14	157.625	155.65	133.132
RG252_01815	Ribonuclease D		193.83	234.748	196.453	246.803	263.297	206.355	228.938	158.094	200.507	178.875	169.089	117.025
RG252_01820	Ribosomal RNA large subunit methyltransferase I		354.134	349.15	323.505	361.811	344.135	349.534	374.458	245.972	286.208	283.519	289.318	211.214
RG252_01825	Putative bifunctional phosphatase/peptidyl-prolyl cis-trans isomerase		414.413	448.719	449.163	447.951	464.012	480.01	582.813	399.798	454.689	450.649	438.521	424.122
RG252_01830	tRNA(Ile)-lysidine synthase		145.178	148.575	123.702	136.588	140.29	147.783	116.513	116.364	128.874	175.085	152.582	92.415
RG252_01835	8-amino-3,8-dideoxy-manno-octulosonate cytidylyltransferase		221.386	208.843	202.426	214.206	226.818	223.161	223.151	218.227	216.112	231.44	218.191	123.095
RG252_01840	hypothetical protein		189.894	190.492	174.955	244.482	219.148	221.08	229.111	265.601	224.718	169.464	127.088	119.006
RG252_01845	Toxin-antitoxin biofilm protein TabA		556.649	862.134	436.851	650.418	570.771	502.783	1713.07	1240.79	1401.27	950.422	553.23	1213.79
RG252_01850	1,4-alpha-glucan branching enzyme GlgB		143.124	207.179	208.023	201.698	193.184	222.245	246.561	360.066	326.263	243.872	183.08	184.6
RG252_01855	hypothetical protein		74.2108	76.744	64.1994	79.0032	68.5707	80.7162	71.643	109.103	102.523	99.797	87.3653	82.9805
RG252_01860	hypothetical protein		965.459	299.098	87.3192	151.805	151.322	81.7492	51.8812	131.798	70.488	132.252	69.9494	18.4296
RG252_01865	ABC transporter ATP-binding protein ModF		144.031	110.696	84.2848	98.0648	91.8258	119.432	110.098	98.0194	128.4	122.772	145.383	91.6069
RG252_01870	Crossover junction endodeoxyribonuclease RuvC		120.862	128.807	106.968	108.894	120.65	132.225	119.027	114.869	119.431	83.9773	82.1805	69.8524
RG252_01875	putative protein		144.963	160.184	129.114	142.869	131.922	152.46	156.01	121.607	150.696	148.633	146.032	139.155
RG252_01880	Ribosomal RNA small subunit methyltransferase G		200.28	233.596	178.094	201.769	212.396	216.332	238.641	202.661	277.012	213.406	200.705	184.898
RG252_01885	hypothetical protein		62.3283	66.8314	55.4362	75.6203	81.6605	70.4557	89.4605	67.0086	90.2856	82.7838	79.4706	60.0958
RG252_01890	Validoxylamine A 7'-phosphate phosphatase		208.272	132.627	98.5673	111.807	117.917	138.776	203.002	132.585	172.93	170.594	189.887	133.647
RG252_01895	3-methyl-2-oxobutanoate hydroxymethyltransferase		431.416	310.864	290.965	330.987	366.499	287.516	362.189	333.909	332.415	332.935	342.532	238.709
RG252_01900	hypothetical protein		345.027	228.296	207.688	242.364	250.528	214.376	198.889	194.558	202.822	173.183	171.891	105.121
RG252_01905	hypothetical protein		15.9976	28.699	30.9977	26.7306	26.4176	25.6203	21.755	119.43	160.976	51.0291	28.2139	81.8281
RG252_01910	Altronate oxidoreductase/tagaturonate reductase		300.701	434.415	428.239	466.647	439.731	460.659	963.486	2299	2923.99	839.913	493.798	2367.97
RG252_01915	putative oxidoreductase UxuB		227.922	183.114	203.961	153.982	147.186	213.234	278.89	270.636	293.415	411.85	515.358	356.732
RG252_01920	Mannonate dehydratase		138.84	116.536	115.989	85.8714	96.9062	107.864	174.583	136.583	159.221	254.611	291.564	246.669
RG252_01925	hypothetical protein		281.973	302.668	167.507	198.011	191.206	273.39	296.918	179.516	190.548	431.493	425.327	191.944
RG252_01930	Isopentenyl-diphosphate Delta-isomerase		196.67	256.005	188.783	226.935	229.731	252.918	367.012	227.314	285.421	258.987	221.077	185.787
RG252_01935	4-diphosphocytidyl-2-C-methyl-D-erythritol kinase		133.048	155.108	141.275	171.094	169.218	187.693	217.953	171.856	182.217	190.734	167.268	179.086
RG252_01940	Flavo-diiron protein FprA1		279.47	385.384	399.638	463.564	444.12	457.679	639.042	401.334	422.299	420.736	371.443	756.508
RG252_01945	putative membrane protein YdfK		78.2032	90.4311	85.3472	69.5378	77.7391	78.2194	35.2871	57.0182	44.1748	70.1863	54.036	16.5782
RG252_01950	hypothetical protein		357.979	440.792	474.519	316.708	365.866	348.363	241.337	323.363	269.976	369.747	253.262	97.4243
RG252_01955	Chaperone protein HtpG		1730.54	1111.97	742.573	687.662	954.621	564.128	413.106	316.554	404.72	438.306	628.312	383.634
RG252_01960	hypothetical protein		186.812	204.231	233.298	210.457	213.561	239.885	259.763	308.463	249.21	263.961	266.029	216.207
RG252_01965	Cytosol non-specific dipeptidase		440.037	566.601	612.422	665.872	657.216	596.11	939.825	935.573	773.761	812.467	784.185	1164.32
RG252_01970	hypothetical protein		442.504	557.923	388.813	479.983	511.204	489.546	870.163	726.882	879.166	597.372	646.369	529.715
RG252_01975	hypothetical protein		1125.02	1364.77	1091.16	1080.58	1036.94	1098.66	1629.25	1314.89	1336.47	1545.15	1614.12	1314.81
RG252_01980	Endonuclease III		70.1863	66.6211	66.7396	70.1299	73.6967	66.7901	53.4779	69.5237	67.3351	66.1314	56.4153	48.3861
RG252_01985	hypothetical protein		80.1927	99.6324	64.3906	96.8586	88.3807	90.263	89.3629	89.1609	95.4203	85.1749	85.6273	50.6487
RG252_01990	hypothetical protein		20.9473	34.8644	28.2757	21.0234	25.6671	37.7693	48.0888	26.2247	55.3127	140.971	203.238	63.5457
RG252_01995	RNA polymerase-associated protein RapA		13.9205	6.92624	8.77382	11.5961	15.3409	7.58577	10.9908	7.17739	15.3061	15.9329	12.186	6.106
RG252_02000	hypothetical protein		9.16034	2.62964	5.55025	5.32747	8.53999	4.05276	4.56029	2.73964	14.0682	7.18336	3.85118	1.44417
RG252_02005	hypothetical protein		7.44377	4.78501	6.36707	7.14054	10.54	6.88295	5.68295	3.62559	21.0644	12.9336	6.70012	3.60895
RG252_02010	hypothetical protein		9.8374	6.20067	6.42919	7.71953	10.4988	5.34045	5.83996	5.07195	21.992	14.0381	7.33503	2.71248
RG252_02015	hypothetical protein		8.03008	5.85778	4.98459	5.15748	8.72231	5.07355	5.14921	3.53056	15.1943	9.41723	4.03264	2.57362
RG252_02020	hypothetical protein		285.656	253.171	253.549	244.753	270.968	238.897	264.158	364.741	327.355	193.958	249.338	55.4652
RG252_02025	hypothetical protein		26.3162	34.1679	30.2548	38.3367	42.3201	32.2345	42.8415	34.2265	37.7846	41.8602	33.8309	23.5146
RG252_02030	hypothetical protein		61.205	73.9096	67.0161	71.2998	65.7015	84.2851	81.5185	78.4682	71.7654	72.0482	54.1805	53.1985
RG252_02040	hypothetical protein		64.6531	43.2142	30.8944	38.9649	38.6643	39.5186	56.6658	48.0235	57.5405	54.9706	49.337	43.6985
RG252_02045	Pyridoxal 5'-phosphate synthase subunit PdxS		611.432	14.6022	15.8364	47.9343	24.415	12.3039	12.3422	19.6328	41.3099	32.0049	42.6028	7.9259
RG252_02050	Pyridoxal 5'-phosphate synthase subunit PdxT		277.422	6.77439	7.62956	23.8884	10.5799	6.47144	4.85457	10.2075	24.1613	21.2504	20.5685	5.52426
RG252_02055	hypothetical protein		122.538	46.9687	37.315	48.0128	41.7436	37.1327	59.0687	43.1472	51.9748	51.4986	59.3603	40.119
RG252_02060	2-succinylbenzoate--CoA ligase		100.383	75.1969	79.7654	76.112	74.7811	64.3847	80.2377	66.1152	70.5161	80.9879	89.0054	34.6858
RG252_02065	hypothetical protein		114.184	95.7915	105.487	93.5077	78.0259	78.5182	121.637	96.2808	133.073	84.882	105.304	34.0697
RG252_02070	hypothetical protein		339.979	676.451	415.125	583.175	566.013	508.085	660.997	888.676	633.387	1100.97	952.532	141.816
RG252_02075	Dipeptidyl carboxypeptidase		236.302	251.463	257.953	227.992	226.621	259.337	272.024	270.728	277.531	304.976	340.496	333.861
RG252_02080	tRNA1(Val) (adenine(37)-N6)-methyltransferase		92.5111	101.726	89.7226	96.5054	103.427	99.2699	108.301	81.5938	95.4798	117.486	105.457	116.954
RG252_02085	Thiol-disulfide oxidoreductase ResA		90.9864	93.3234	103.678	112.264	115.237	90.7829	129.479	105.099	106.138	101.02	97.297	112.647
RG252_02090	HTH-type transcriptional activator RhaR		20.3767	18.7094	16.7652	19.6861	22.2736	17.8867	21.0521	19.909	20.2988	20.0161	20.4422	20.3082
RG252_02095	hypothetical protein		0.513757	1.61494	0.987994	2.12798	2.43231	2.11182	0.905249	1.0197	12.1778	8.04909	0.0769146	1.49789
RG252_02100	Phenolic acid decarboxylase PadC		1.55631	3.62377	1.82899	3.58123	4.0934	3.89251	3.80867	3.60376	18.0942	7.81501	1.68274	3.18422
RG252_02105	hypothetical protein		4.82016	6.71773	2.60987	4.65205	3.73877	4.58008	5.30826	4.6906	16.5391	10.3985	2.69734	2.98017
RG252_02110	Guanine/hypoxanthine permease PbuG		162.063	109.633	92.2028	107.273	119.23	104.558	152.091	109.876	129.969	118.071	129.794	82.5643
RG252_02115	hypothetical protein		112.695	131.576	116.457	89.8935	102.237	136.352	104.195	105.324	94.2781	135.908	114.949	52.8293
RG252_02120	hypothetical protein		128.624	124.228	114.176	113.486	116.578	141.104	119.484	111.122	132.841	142.085	123.536	72.4358
RG252_02125	hypothetical protein		69.0806	109.082	108.142	100.02	98.3786	129.88	157.624	120.633	112.321	104.249	113.763	167.097
RG252_02130	2,3,4,5-tetrahydropyridine-2,6-dicarboxylate N-acetyltransferase		83.8841	121.675	113.667	104.018	108.942	136.001	172.264	136.719	153.791	106.018	122.678	193.425
RG252_02135	Carbon disulfide hydrolase		89.3086	137.247	140.411	137.582	139.549	161.625	209.3	160.465	154.746	124.508	114.235	236.342
RG252_02140	hypothetical protein		71.2675	91.1331	86.4689	95.8491	99.9281	102.87	129.801	99.2873	113.241	117.764	114.981	185.557
RG252_02145	hypothetical protein		91.751	100.506	103.46	129.988	121.347	100.001	135.029	109.263	106.871	119.685	116.132	132.793
RG252_02150	hypothetical protein		124.94	170.185	120.134	169.83	159.027	140.911	207.261	135.207	162.411	142.208	137.317	126.14
RG252_02155	hypothetical protein		74.8477	93.8739	91.5705	59.5889	70.1144	91.8059	118.049	80.9222	94.8561	85.8408	95.2183	79.0128
RG252_02160	hypothetical protein		97.9918	122.839	106.883	84.9518	91.6568	114.243	142.213	110.313	117.876	108.903	100.646	84.3155
RG252_02165	hypothetical protein		98.4238	157.751	138.95	119.839	138.624	173.266	228.951	164.102	183.016	190.05	216.343	200.149
RG252_02175	hypothetical protein		241.622	304.578	251.417	234.635	232.444	245.634	363.53	231.059	285.541	263.382	284.673	172.765
RG252_02180	hypothetical protein		253.344	226.824	99.9849	152.703	154.776	155.43	323.762	167.924	228.11	247.076	234.22	133.454
RG252_02195	hypothetical protein		3.85688	7.3693	7.30799	8.57489	10.4054	9.9919	14.866	9.11853	19.137	12.8166	8.6612	12.0979
RG252_02200	hypothetical protein		4.36298	12.8574	8.12815	8.47098	10.4893	10.4082	14.1141	13.5306	22.4189	14.9938	10.8183	10.6702
RG252_02205	hypothetical protein		3.65928	7.66837	4.10495	3.4734	3.91	7.4611	8.05964	4.84191	6.51184	7.35003	3.88047	6.31708
RG252_02210	hypothetical protein		12.0944	14.4205	13.0328	10.1486	12.9574	17.143	16.9934	9.51917	18.7024	13.0365	14.6726	3.99978
RG252_02220	hypothetical protein		234.824	264.35	217.394	225.478	242.646	234.431	295.669	201.388	221.39	190.18	244.458	210.737
RG252_02225	Galactoside O-acetyltransferase		201.293	249.667	240.217	241.135	253.33	267.395	327.444	222.973	258.785	220.107	257.586	223.981
RG252_02230	hypothetical protein		116.807	123.273	110.964	145.377	151.213	117.891	155.228	117.59	155.897	143.182	173.19	110.087
RG252_02240	hypothetical protein		9.45313	5.73446	5.97996	13.395	8.09703	4.13895	7.80777	4.44373	8.76528	5.99608	2.14147	3.05387
RG252_02245	hypothetical protein		6.65578	6.51909	4.8694	11.8363	9.13357	8.92134	10.1979	7.89744	10.1963	7.51996	2.49109	4.77362
RG252_02250	hypothetical protein		17.7444	13.4464	13.8628	29.8582	20.6271	13.0248	28.265	13.9932	24.021	19.8097	16.7218	14.3438
RG252_02255	putative protein		28.1964	24.2501	24.7612	36.6232	33.2765	17.8655	50.2569	24.9087	45.5941	25.535	31.7207	33.0134
RG252_02265	hypothetical protein		201.564	114.139	101.684	161.925	147.57	108.427	121.714	99.1602	91.8306	92.8307	95.2304	44.2294
RG252_02275	hypothetical protein		4.72657	4.09118	5.13757	4.04315	2.43231	5.63151	6.78937	5.09848	5.70494	7.58472	9.22976	6.77992
RG252_02280	hypothetical protein		2.76065	6.31113	4.8263	3.89815	3.96057	5.15806	8.01506	7.2227	9.37878	5.48204	4.32083	4.23623
RG252_02285	hypothetical protein		6.78815	6.95456	3.62615	6.87291	4.9099	5.16721	3.98695	5.3892	8.5364	5.22664	4.74252	3.12494
RG252_02290	hypothetical protein		21.7657	36.3555	33.7934	35.995	34.412	38.5316	32.5001	49.9978	31.9205	35.6821	30.1894	18.5171
RG252_02295	hypothetical protein		32.5199	64.9903	51.3124	58.5563	52.8026	63.7374	64.0986	71.7915	50.1343	52.1874	46.2386	37.003
RG252_02305	hypothetical protein		93.5637	92.6544	16.5329	16.6485	57.2646	40.6495	13.0334	7.75612	7.86804	6.72789	13.7065	10.9651
RG252_02310	hypothetical protein		96.7992	88.2272	79.7332	74.6358	82.2536	75.0909	106.453	103.149	111.554	82.8057	77.451	68.1708
RG252_02315	hypothetical protein		69.5794	80.8522	70.7082	59.7565	66.0259	60.6743	92.6038	78.8676	132.035	72.0314	62.4511	85.7703
RG252_02320	hypothetical protein		40.8479	37.6207	34.0232	24.5166	24.8921	29.7924	28.6524	34.0822	30.28	41.5462	37.1985	25.9509
RG252_02330	hypothetical protein		220.202	304.724	269.478	245.869	231.451	265.58	267.608	265.985	325.956	288.583	223.939	262.813
RG252_02335	hypothetical protein		169.086	196.231	173.387	169.547	145.663	187.479	123.157	146.028	153.114	136.63	127.371	115.773
RG252_02340	hypothetical protein		123.357	149.886	143.79	113.115	114.207	145.89	119.807	126.439	134.225	127.942	101.526	90.0294
RG252_02345	hypothetical protein		60.7701	76.4098	65.5155	62.5459	48.3145	87.2309	65.707	76.0243	71.571	84.3345	62.5825	66.972
RG252_02350	hypothetical protein		86.2681	124.262	104.498	78.3437	85.0883	118.106	104.722	97.0266	107.674	108.374	93.8208	97.9908
RG252_02355	tRNA modification GTPase MnmE		260.096	292.969	224.622	292.241	291.15	255.044	422.341	300.673	319.771	290.041	268.085	240.208
RG252_02360	Uridine phosphorylase		583.463	580.615	614.059	679.052	687.37	626.258	777.558	845.663	724.224	749.912	684.854	630.483
RG252_02365	hypothetical protein		131.652	178.29	144.546	145.637	145.088	180.071	104.611	137.744	154.601	192.076	217.117	43.1639
RG252_02370	Dihydroorotate dehydrogenase B (NAD(+)), electron transfer subunit		422.53	535.096	511.069	461.456	436.363	506.685	340.112	390.309	400.254	583.705	667.625	118.965
RG252_02375	Serine--tRNA ligase		1047.98	822.297	861.777	927.654	1009.05	762.916	893.601	689.486	735.152	806.466	778.754	697.191
RG252_02380	50S ribosomal protein L27		4133.09	3365.52	3574.75	4146.73	3897.37	3415.35	3447.46	2810.84	2437.86	1990.58	2349.94	1892.56
RG252_02385	50S ribosomal protein L21		3913.86	3019.43	3265.55	3877.7	3523.62	3541.16	4015.55	3251.92	3855.85	2148.6	2624.72	1591.27
RG252_02390	NADP-dependent malic enzyme		302.018	244.983	223.496	467.285	420.524	227.811	336.888	764.771	795.554	373.888	289.789	834.031
RG252_02395	hypothetical protein		334.254	349.691	283.098	292.059	327.903	336.974	446.889	349.237	477.737	522.569	570.755	564.543
RG252_02400	hypothetical protein		72.8147	82.1577	78.1946	96.1937	104.402	79.7402	108.465	105.348	95.5867	96.1247	84.5695	117.439
RG252_02405	2-dehydro-3-deoxy-D-gluconate 5-dehydrogenase		43.2508	50.5957	51.7999	65.6484	53.2431	65.2624	72.2294	66.2842	82.0718	46.186	30.2444	48.4743
RG252_02410	Sugar phosphatase YidA		71.815	41.5783	34.6301	57.8388	69.7693	36.0924	49.0435	54.7891	56.991	43.7779	43.0219	45.8342
RG252_02415	Isocitrate dehydrogenase [NADP]		439.535	894.501	965.952	296.089	207.578	304.195	233.177	493.113	454.125	526.424	784.707	457.099
RG252_02420	hypothetical protein	GlcM/GalM	4.41735	456.554	542.314	16.8329	26.3159	78.2509	66.5485	204.808	124.61	79.7878	68.3807	218.537
RG252_02425	hypothetical protein	GlcM/GalM	4.23383	665.813	864.77	25.5866	35.4954	101.769	94.8187	310.377	158.454	106.475	86.4164	414.342
RG252_02430	hypothetical protein	GlcM/GalM	3.97032	641.446	850.599	22.1224	36.9224	111.021	63.0868	231.903	141.711	131.299	90.2916	503.209
RG252_02435	hypothetical protein	GlcM/GalM	11.8633	3102.96	3860.9	72.0477	103.73	370.014	309.879	1242.62	654.095	533.993	352.716	1875.21
RG252_02440	hypothetical protein	GlcM/GalM	5.47066	2357.76	3271.75	54.8904	86.5195	292.323	253.657	1064.53	510.262	422.626	288.584	1910.05
RG252_02445	SusD-like protein	GlcM/GalM	8.13034	2342.97	3294.25	59.4337	81.3371	309.95	242.92	1017.49	508.147	382.64	274.484	1627.53
RG252_02450	TonB-dependent receptor P3	GlcM/GalM	8.50263	3395.35	4491.55	72.5025	105.392	388.092	364.153	1419.76	739.675	544.941	366.452	2102.63
RG252_02455	HTH-type transcriptional activator RhaS	GlcM/GalM	11.1138	1368.99	1492.86	45.2396	53.6751	118.054	138.008	489.471	263.825	238.291	178.72	768.248
RG252_02460	Cellobiose 2-epimerase	GlcM/GalM	19.0224	1720.84	1940.96	57.0005	72.3687	165.577	174.956	604.362	342.008	236.441	171.392	765.836
RG252_02465	Putative glycoside/cation symporter YagG	GlcM/GalM	15.0026	1750.33	2035.77	52.1772	72.1142	152.53	164.939	650.444	309.357	252.518	175.94	1003.92
RG252_02470	4-O-beta-D-mannosyl-D-glucose phosphorylase	GlcM/GalM	19.003	1939.45	1706.35	57.6055	69.9646	145.591	201.125	637.37	338.579	258.245	163.312	843.92
RG252_02475	Mannan endo-1,4-beta-mannosidase	GlcM/GalM	13.1499	1617.55	1610.07	40.6859	56.0212	132.497	185.729	687.789	366.236	204.78	135.139	639.697
RG252_02480	Acetyl esterase Axe7A	GlcM/GalM	12.9208	1810.74	1550.36	40.5499	54.1132	119.516	198.332	673.54	376.661	291.019	199.091	861.761
RG252_02485	hypothetical protein	GlcM/GalM	25.9086	1445.51	1748.5	54.865	63.4828	128.097	155.577	429.625	194.266	328.459	228.446	1425.56
RG252_02490	Alpha-galactosidase AgaA	GlcM/GalM	17.171	1353.98	1502.58	69.2717	65.5607	161.969	149.653	427.513	194.829	271.578	188.497	1098.94
RG252_02495	Exo-alpha-(1->6)-L-arabinopyranosidase	GlcM/GalM	48.3842	2007.84	2563.84	171.451	166.655	446.309	437.474	548.765	271.827	323.351	226.545	622.535
RG252_02500	hypothetical protein	GlcM/GalM	27.8305	977.268	936.922	91.0416	90.4348	161.744	185.785	371.771	250.851	183.536	132.467	302.037
RG252_02505	hypothetical protein		87.4613	41.7008	17.8736	26.158	26.0911	23.0905	35.1678	26.9611	52.4176	36.4394	21.5852	19.5647
RG252_02515	Phosphoribosylformylglycinamidine synthase		576.86	265.293	252.382	357.941	379.732	272.486	241.322	246.6	224.034	241.368	281.035	393.627
RG252_02520	Chromate transport protein		155.598	89.3037	96.388	127.672	143.896	106.42	98.2026	97.3739	87.4397	88.7568	103.418	138.814
RG252_02525	hypothetical protein		76.0682	41.7866	39.7667	57.6615	54.4862	47.1262	38.7135	47.0526	39.1117	42.0545	51.7443	63.8032
RG252_02530	Intracellular endo-alpha-(1->5)-L-arabinanase	ARA	32.187	84.2227	74.6123	84.8553	79.0239	124.388	110.075	145.984	148.799	345.643	317.385	135.492
RG252_02535	hypothetical protein	ARA	11.66	162.448	144.229	103.856	89.47	187.517	277.598	185.63	229.685	256.184	204.444	166.489
RG252_02540	hypothetical protein	ARA	1.39412	6.41965	4.93869	8.01583	7.41807	28.4734	3.51501	9.86665	18.8418	357.445	393.811	2.39263
RG252_02545	hypothetical protein	ARA	1.03467	9.51074	9.27043	13.2951	12.3854	65.1766	4.50598	19.0424	18.0776	1085.34	1209.67	6.06216
RG252_02550	hypothetical protein	ARA	1.85164	12.5599	11.7133	13.3711	15.1392	61.4718	6.60039	24.6619	29.2395	1063.17	1338.45	7.06601
RG252_02555	TonB-dependent receptor SusC	ARA	1.88179	19.1064	17.1512	20.2543	19.4494	75.3543	9.13583	39.4274	34.0721	1849.99	2339.45	10.0457
RG252_02565	1,4-alpha-glucan branching enzyme GlgB	Starch	21.95	29.2089	14.4363	557.955	513.88	44.8983	37.661	59.5547	62.81	43.2842	19.8811	48.9742
RG252_02570	Pullulanase	Starch	23.3128	34.7688	18.0789	541.584	512.342	51.4456	43.5268	58.4146	71.0031	47.0952	18.9886	42.4211
RG252_02575	Glucan 1,4-alpha-glucosidase SusB	Starch	52.4509	72.3857	37.2019	1548.26	1486.62	100.598	90.5746	127.735	117.117	81.5084	45.4426	113.14
RG252_02580	hypothetical protein	Starch	80.9226	80.4031	39.1338	1514.45	1405.62	95.9016	94.357	125.482	118.986	76.245	43.1692	94.4343
RG252_02585	hypothetical protein	Starch	17.5776	22.8682	14.4511	493.675	428.21	30.4413	34.1095	57.7787	61.8857	42.3283	16.4838	34.3428
RG252_02590	HTH-type transcriptional repressor CytR	Starch	38.7247	28.2379	10.5247	559.758	523.526	23.8598	37.9887	49.6216	63.836	40.9732	20.1112	22.5223
RG252_02595	TonB-dependent receptor SusC	Starch	126.778	100.731	56.706	4432.2	4365.79	162.736	157.185	247.233	132.927	131.792	62.0999	198.51
RG252_02600	Starch-binding protein SusD	Starch	65.3637	71.8018	42.5755	3370.22	3283.17	127.633	99.4983	175.348	87.3506	85.0471	43.8379	157.529
RG252_02605	hypothetical protein	Starch	71.9189	78.527	46.0116	4115.69	4034.64	150.967	115.315	211.531	103.764	92.5468	43.8791	163.812
RG252_02610	hypothetical protein	Starch	51.7142	75.6856	36.572	3726.47	3709.03	153.879	135.763	220.182	117.736	71.371	35.3391	101.819
RG252_02615	hypothetical protein	Starch	25.3497	14.702	13.2063	815.182	777.015	24.3118	19.1401	41.8158	26.3423	26.4379	11.8676	18.9292
RG252_02620	Arabinogalactan endo-beta-1,4-galactanase	Starch	24.7764	39.3803	35.9183	197.116	184.447	41.4091	44.328	56.0603	59.6647	53.0581	47.7069	34.4515
RG252_02625	hypothetical protein	Starch	24.8801	56.0594	61.4806	219.702	204.218	59.6867	57.4739	72.5089	65.2563	61.7591	54.2013	46.5901
RG252_02630	Macrolide export protein MacA		320.598	470.354	375.126	345.169	324.889	390.207	345.379	443.45	406.838	536.882	539.566	126.48
RG252_02635	Macrolide export ATP-binding/permease protein MacB		120.545	170.055	171.891	155.534	139.858	164.86	123.043	205.415	172.487	215.515	212.796	53.532
RG252_02640	Macrolide export ATP-binding/permease protein MacB		107.644	156.833	154.609	157.084	144.11	152.951	131.823	184.17	175.711	255.064	236.488	63.0541
RG252_02645	putative ABC transporter ATP-binding protein YknY		168.164	231.334	239.896	223.643	214.063	216.308	186.87	292.368	287.16	420.336	396.323	124.349
RG252_02650	Putative multidrug export ATP-binding/permease protein		46.623	60.3867	57.1226	60.7284	59.2456	71.5481	77.6587	77.8858	82.7149	71.5729	55.3306	71.9326
RG252_02655	NAD kinase		51.5451	48.086	43.1139	72.8199	64.826	60.9491	63.3063	64.7493	95.2389	53.7634	35.3568	63.3652
RG252_02660	Protein/nucleic acid deglycase 3		300.908	259.615	246.279	273.723	273.385	263.967	362.281	291.212	377.385	269.037	246.92	358.906
RG252_02665	2-C-methyl-D-erythritol 4-phosphate cytidylyltransferase		167.359	145.11	170.337	163.554	172.721	165.163	159.657	153.086	171.632	155.179	129.941	183.73
RG252_02670	ATP-dependent DNA helicase RecG		94.6257	87.8307	85.6958	98.3616	95.0075	109.913	103.183	100.45	110.321	81.2695	65.048	98.3648
RG252_02675	hypothetical protein		661.309	1451.25	1224.98	1362.11	1271.36	1411.48	2060.29	1778.45	2087.45	1903.45	1736.79	1322.84
RG252_02680	PGL/p-HBAD biosynthesis glycosyltransferase		126.796	107.501	127.394	139.914	147.418	129.025	123.116	146.803	145.672	125.692	110.814	70.5692
RG252_02685	D-inositol-3-phosphate glycosyltransferase		194.712	149.414	168.167	217.309	220.218	168.23	188.121	198.065	184.601	161.288	145.053	84.3219
RG252_02690	2-C-methyl-D-erythritol 2,4-cyclodiphosphate synthase		128.906	192.375	115.626	171.62	148.395	124.358	167.512	227.89	160.642	143.285	129.576	72.1997
RG252_02695	hypothetical protein		94.095	152.765	140.958	185.609	162.737	174.929	166.246	270.179	192.395	172.915	143.319	104.554
RG252_02700	hypothetical protein		104.416	105.712	104.484	118.533	119.838	108.086	98.5814	118.741	119.02	110.329	94.1989	60.5823
RG252_02705	putative protein YcgM		197.414	206.273	189.292	239.49	249.028	193.344	212.402	215.312	236.361	177.836	154.576	96.3303
RG252_02710	Elongation factor Ts, mitochondrial		5831.82	4778.84	5459.05	4655.71	4711.48	4619.88	4236.08	3675.83	3721.81	3565.5	4169.38	2764.68
RG252_02715	30S ribosomal protein S2		5147.6	4063.76	4868.01	4372.16	4335.69	4271.63	3304.69	2959.68	3364.69	3257.12	3723.1	2625.38
RG252_02720	30S ribosomal protein S9		4746.35	3639.04	4407.16	4012	4128.08	3862.29	3509.75	3212.95	3655.44	3368.42	4011.68	3280.52
RG252_02725	50S ribosomal protein L13		6630.21	5478.93	6097.19	5623.6	5812.27	5496.45	6091.08	5067.86	5703.07	4833.98	5493.2	3890.87
RG252_02730	2,3,4,5-tetrahydropyridine-2,6-dicarboxylate N-acetyltransferase		70.0303	76.713	73.041	88.6975	82.4875	92.1872	95.7647	85.0052	92.2306	39.9975	27.2937	34.1924
RG252_02735	Teichuronic acid biosynthesis protein TuaB		54.7772	48.0247	45.8249	57.7573	61.8624	45.4334	55.3996	48.8134	55.66	46.5334	40.9594	64.1479
RG252_02740	hypothetical protein		79.0344	83.8838	86.4549	96.9561	100.973	91.9109	79.4601	80.094	76.3454	75.429	66.0518	110.649
RG252_02745	Glucosyltransferase 3		75.0098	72.8807	72.3667	78.8887	88.3835	77.7641	76.8765	69.8595	66.1144	71.6037	59.8541	116.455
RG252_02750	Ribitol-5-phosphate cytidylyltransferase 2		108.929	108.665	121.169	115.13	124.058	110.905	111.857	107.393	97.555	91.6111	79.5844	142.844
RG252_02755	dTDP-glucose 4,6-dehydratase		107.502	100.461	105.745	117.037	123.026	105.615	92.3315	90.1578	86.8791	97.8634	90.838	143.52
RG252_02760	hypothetical protein		162.885	140.738	130.75	153.822	170.288	137.861	147.232	141.646	143.525	132.783	128.77	123.539
RG252_02765	hypothetical protein		101.382	85.2177	76.2801	104.269	100.55	80.148	85.4384	80.6494	102.779	94.9484	88.6544	59.6211
RG252_02770	hypothetical protein		174.398	144.74	111.953	126.593	152.408	117.37	156.522	150.705	159.037	166.315	160.116	111.219
RG252_02775	hypothetical protein		26.3872	35.0593	23.5413	36.6195	31.5938	32.6141	30.7817	25.579	39.5746	26.9958	26.2683	18.9933
RG252_02780	hypothetical protein		40.0821	47.6431	39.622	54.6245	54.1328	49.4264	48.5745	39.9534	46.3999	39.6004	39.3546	35.977
RG252_02785	hypothetical protein		47.7836	58.8193	46.3193	55.1116	55.9431	57.9819	61.8205	49.3477	54.9604	70.2281	56.5607	58.57
RG252_02790	hypothetical protein		63.4319	81.393	77.0635	84.8353	95.6708	92.7858	82.5285	76.2733	70.946	64.5991	71.4793	74.3164
RG252_02795	Decaprenyl-phosphate phosphoribosyltransferase		68.6742	72.4423	76.37	99.0385	84.2803	81.2704	73.2808	69.8992	71.9399	71.9015	60.6329	73.7382
RG252_02800	hypothetical protein		80.5474	98.112	91.4064	109.819	107.252	113.156	98.4057	94.0063	103.561	89.7416	87.9284	100.232
RG252_02805	hypothetical protein		121.54	150.323	150.092	166.819	164.303	155.881	145.92	140.324	141.222	142.766	135.695	157.371
RG252_02810	Phosphoethanolamine transferase EptC		151.764	179.002	160.214	200.121	207.329	183.469	176.71	152.003	177.859	157.239	154.737	175.739
RG252_02815	Nicotinate-nucleotide adenylyltransferase		293.827	310.322	235.719	297.445	322.538	240.212	253.712	178.726	212.272	198.636	184.272	132.572
RG252_02820	Guanylate kinase		327.167	324.233	348.385	351.781	368.001	349.543	291.328	264.579	307.689	300.835	296.977	216.002
RG252_02825	note=UPF0701 protein HI_0467		359.022	347.499	335.461	391.343	413.552	348.772	315.456	275.866	307.216	330.799	326.608	237.307
RG252_02830	tRNA threonylcarbamoyladenosine biosynthesis protein TsaB		331.473	399.158	409.147	415.828	445.607	386.531	484.961	471.253	534.423	453.483	480.259	410.121
RG252_02835	hypothetical protein		415.415	453.488	480.147	487.27	543.126	448.408	463.13	513.374	479.916	415.95	451.984	352.734
RG252_02840	UDP-N-acetylglucosamine 1-carboxyvinyltransferase		379.964	413.289	428.872	416.165	445.561	410.677	409.22	440.573	449.489	405.273	418.351	325.038
RG252_02845	Ribosome maturation factor RimM		258.152	283.905	323.64	295.842	297.777	290.875	309.812	321.802	320.449	291.731	295.864	233.503
RG252_02850	1-deoxy-D-xylulose 5-phosphate reductoisomerase		316.288	304.308	281.517	266.957	287.542	263.531	325.661	320.079	323.589	298.39	356.814	259.302
RG252_02855	Putative zinc metalloprotease		293.862	310.79	341.328	345.874	353.201	326.005	295.82	373.388	323.031	338.278	356.903	256.979
RG252_02860	Ferredoxin-dependent glutamate synthase 1		888.101	45.726	27.2686	56.6879	32.0156	22.6278	16.0963	35.0006	52.2503	41.6783	99.5491	10.4279
RG252_02865	Glutamate synthase [NADPH] small chain		970.022	52.1717	31.8229	62.1653	31.5337	26.1328	20.0818	45.3001	63.9105	51.2843	113.41	13.446
RG252_02870	hypothetical protein		104.525	147.301	152.86	115.283	114.124	172.4	169.273	171.515	229.523	489.717	564.798	159.399
RG252_02875	Asparagine synthetase B [glutamine-hydrolyzing]		291.661	10.6575	5.6368	4.04691	4.94197	4.1682	2.15197	5.22099	19.5804	13.3978	14.8524	1.38395
RG252_02880	Ammonia channel		231.445	6.75979	2.197	4.24486	3.44673	3.55162	2.07221	3.06779	13.5614	9.31382	5.88561	1.39215
RG252_02885	Nitrogen regulatory protein P-II		491.166	18.4782	6.64529	6.66289	8.93209	7.23037	12.335	14.1901	40.9671	19.0275	40.4946	5.30257
RG252_02890	Diaminopimelate epimerase		395.85	36.7309	37.589	42.9275	50.9898	20.6237	21.0376	31.3684	41.2145	44.1313	55.5035	18.0568
RG252_02895	LL-diaminopimelate aminotransferase		785.068	103.75	90.0591	91.6534	102.337	66.4648	66.8482	93.8348	109.316	89.9957	130.917	57.1103
RG252_02900	hypothetical protein		507.153	53.1993	45.7409	47.1278	51.7699	37.6039	25.816	37.2222	42.856	33.7642	58.8062	24.1277
RG252_02905	Glutamine synthetase		840.021	44.5317	33.1332	41.5148	40.7695	24.8277	25.9261	36.7024	40.8158	36.5771	61.4171	31.6248
RG252_02910	Thiol-disulfide oxidoreductase ResA		90.2417	169.467	167.049	191.414	172.765	191.333	300.063	283.959	214.42	305.397	246.773	410.919
RG252_02915	hypothetical protein		72.6178	72.6642	71.7561	94.4438	94.3242	88.3971	112.739	139.13	155.653	98.2403	65.4947	133.217
RG252_02920	hypothetical protein		88.3357	82.3184	71.3038	114.885	106.594	82.8908	118.383	138.626	135.851	109.836	88.0693	114.234
RG252_02925	hypothetical protein		356.202	325.178	259.149	331.357	333.675	285.23	274.878	280.039	317.618	354.048	426.074	167.126
RG252_02930	hypothetical protein		493.674	438.079	364.023	430.655	422.289	377.66	352.184	385.404	347.339	440.39	458.885	270.718
RG252_02935	3-oxoacyl-[acyl-carrier-protein] reductase FabG		474.407	455.751	465.474	452.938	461.818	450.024	440.577	531.254	502.798	488.051	503.28	344.47
RG252_02940	hypothetical protein		224.417	176.732	172.573	216.575	224.618	183.711	161.445	176.976	167.029	148.278	155.875	94.8001
RG252_02945	hypothetical protein		226.568	180.724	161.608	212.072	218.043	190.408	135.009	163.267	165.117	153.825	169.7	55.2097
RG252_02950	hypothetical protein		697.266	652.746	585.712	631.249	612.831	567.722	481.888	557.058	499.245	497.659	545.974	194.211
RG252_02955	hypothetical protein		657.059	605.808	594.341	619.582	657.725	587.943	459.449	517.882	450.362	545.459	549.099	215.903
RG252_02960	Acyl carrier protein		2444.44	3100.14	2211.42	2223.23	2233.97	2103.99	3193.19	2365.44	2775.42	1872.22	2012.3	679.035
RG252_02965	3-oxoacyl-[acyl-carrier-protein] synthase 1		952.7	936.055	879.656	954.501	963.391	824.352	702.811	733.539	715.789	721.049	751.618	320.646
RG252_02970	Protein YghO		774.309	1042.22	722.079	854.25	844.239	712.117	1092.76	826.561	1030	1082.65	1003.39	656.382
RG252_02975	Glutamine synthetase		725.34	431.599	484.672	437.393	455.017	392.528	375.714	436.188	468.221	470.762	593.582	261.881
RG252_02980	Extracellular exo-alpha-L-arabinofuranosidase	RG II	44.9461	138.486	175.689	139.625	129.886	235.791	129.937	187.754	140.466	919.514	1084.09	121.789
RG252_02985	Beta-galactosidase	RG II	71.4177	146.51	177.028	140.764	133.239	191.472	130.408	141.458	121.518	367.791	349.701	97.7411
RG252_02990	hypothetical protein	RG II	100.547	64.2923	62.5526	82.5809	79.5918	63.6689	106.564	97.991	113.688	125.189	129.686	94.6179
RG252_02995	hypothetical protein	RG II	3.21756	11.6429	8.23815	12.0099	12.8418	11.644	27.0697	27.2525	120.122	87.2477	11.0903	38.2358
RG252_03000	hypothetical protein	RG II	8.90002	31.9277	21.0317	25.3048	29.4594	29.6745	76.0843	72.3051	258.025	272.921	44.4894	156.826
RG252_03005	hypothetical protein	RG II	15.4688	77.5675	30.81	41.1888	36.69	49.3828	146.016	96.1269	283.138	194.746	71.9561	129.705
RG252_03010	hypothetical protein	RG II	11.6361	39.3156	38.0518	47.0032	40.8069	40.3538	73.9765	66.2728	120.04	77.1877	22.049	110.864
RG252_03015	hypothetical protein	RG II	13.1771	49.6749	63.4891	71.1904	54.3891	56.4918	138.805	118.686	214.56	127.95	30.2344	217.808
RG252_03020	hypothetical protein	RG II	19.8027	71.5207	81.3827	87.7944	78.2721	75.9921	173.602	152.509	269.231	166.763	42.7863	259.08
RG252_03025	hypothetical protein	RG II	35.9368	70.552	71.6916	86.2773	83.3786	75.5682	85.9119	130.946	131.225	62.1565	49.9957	39.9852
RG252_03030	hypothetical protein	RG II	112.384	676.665	751.804	575.715	460.974	914.084	1124.73	684.853	1385.81	1001.99	573.956	1608.77
RG252_03035	hypothetical protein	RG II	31.5104	183.303	246.502	247.577	228.108	231.522	348.64	395.671	501.594	352.677	159.985	883.038
RG252_03040	TonB-dependent receptor P26	RG II	31.3906	166.581	231.981	216.388	207.43	228.554	301.618	358.755	451.019	289.767	118.372	760.574
RG252_03045	hypothetical protein	RG II	25.4334	147.16	199.537	178.119	164.61	186.522	316.277	330.073	484.841	336.267	113.387	769.157
RG252_03050	hypothetical protein	RG II	25.6767	126.991	143.252	152.088	150.253	147.778	237.504	248.158	357.018	195.93	78.8895	204.21
RG252_03055	HTH-type transcriptional activator RhaS	RG II	30.8002	44.1157	33.7505	51.0596	47.6319	40.4954	61.2782	75.8667	78.058	64.3457	42.0871	70.2926
RG252_03060	Beta-glucuronidase	RG II	6.65342	16.8074	18.8758	26.6375	26.4122	20.1476	33.8065	39.2246	64.4286	44.7317	12.6483	67.9805
RG252_03065	hypothetical protein	RG II	6.83503	17.5274	20.12	27.1931	25.6061	21.3006	35.1267	40.9957	58.2555	38.2512	13.5988	60.7683
RG252_03070	hypothetical protein	RG II	8.00227	22.6615	21.3678	25.0549	26.185	21.9608	42.1575	38.6338	71.1249	53.0055	17.606	100.663
RG252_03075	Beta-galactosidase	RG II	12.533	32.7823	32.8983	41.8072	43.7319	31.3665	73.8128	59.1319	112.557	72.5586	22.1643	117.147
RG252_03080	Beta-galactosidase	RG II	2.94018	9.74627	7.37615	12.455	11.2572	7.76939	15.277	12.6262	30.1659	21.4214	6.96277	29.4493
RG252_03085	Beta-galactosidase	RG II	2.89788	7.97343	7.55098	11.751	10.8875	8.94144	16.7362	14.6645	41.1213	24.9268	4.93454	23.9143
RG252_03090	hypothetical protein	RG II	5.28357	16.8084	15.8837	22.6755	22.4149	17.7248	38.3817	30.5758	65.3859	45.551	14.1285	88.1098
RG252_03095	hypothetical protein	RG II	4.00928	14.0505	15.1589	19.1864	15.5497	17.2473	34.3243	27.9188	63.0028	39.7022	10.1564	70.0558
RG252_03100	hypothetical protein	RG II	5.16153	16.5285	15.6697	19.2771	17.8469	17.4819	34.3606	29.122	62.1701	38.2664	10.853	69.9931
RG252_03105	hypothetical protein	RG II	7.16738	18.3778	15.8377	23.1218	18.2852	16.154	42.1601	27.9384	67.7714	45.1878	9.59536	65.0121
RG252_03110	hypothetical protein	RG II	16.6313	24.0913	18.1578	27.5821	27.8408	18.4819	24.3719	26.0394	63.673	41.5742	11.0606	31.3164
RG252_03115	Alpha-L-rhamnosidase	RG II	13.1556	15.1051	12.0815	21.168	21.8333	14.8799	19.9098	19.5833	38.6912	24.9509	9.11054	30.281
RG252_03120	hypothetical protein	RG II	23.3805	27.5636	25.788	38.4549	40.274	26.2482	31.3442	30.2576	56.8607	38.7978	13.3134	50.193
RG252_03125	hypothetical protein	RG II	24.3612	32.3454	28.7885	40.8236	45.0296	25.7533	37.1701	35.0642	73.5656	43.8427	14.5467	43.4463
RG252_03130	hypothetical protein	RG II	34.9895	30.4248	35.3654	46.4545	54.8452	30.8813	30.1119	27.5193	62.1619	38.3113	16.5915	21.6103
RG252_03135	Guanine deaminase		374.853	441.152	403.785	464.586	460.455	378.077	1367.16	465.633	666.161	633.711	664.613	1920.63
RG252_03140	hypothetical protein		36.4242	27.8735	29.3751	36.745	43.7382	29.4988	28.6859	28.9081	30.1515	29.5936	32.7617	15.8666
RG252_03145	Transcription elongation factor GreA		1472.14	1345.36	1309.24	1291.54	1254.42	1071.43	1257.05	1414.4	1204.6	1238.67	1394.27	573.122
RG252_03150	putative HIT-like protein		774.316	822.333	789.376	763.735	732.647	693.677	878.404	934.368	929.485	1051.44	1125.89	639.871
RG252_03155	Alginate biosynthesis protein AlgA		108.672	125.408	104.492	124.26	111.347	140.535	249.16	224.451	206.705	127.578	89.5922	187.378
RG252_03165	Endonuclease III		86.0971	77.846	79.4382	77.3716	77.6336	83.7645	94.0673	80.6391	92.0187	82.3743	80.3376	60.586
RG252_03170	hypothetical protein		237.229	391.954	190.88	300.652	321.007	274.028	578.023	295.285	399.408	656.089	617.309	611.665
RG252_03175	1-deoxy-D-xylulose-5-phosphate synthase		29.6198	44.547	57.334	87.295	54.2218	42.4158	70.31	39.6416	95.9127	75.5487	59.7299	30.2392
RG252_03180	Sensor histidine kinase RcsC		24.3591	62.3334	43.9865	53.1551	54.6647	49.9114	64.3818	59.2591	76.2131	53.1585	36.4179	33.0583
RG252_03185	Xylan 1,4-beta-xylosidase		10.643	146.254	32.9893	25.2589	24.5159	43.8003	25.1523	55.5328	57.5956	42.747	22.2181	27.0083
RG252_03190	D-xylose-proton symporter		29.1118	231.17	90.376	64.3656	58.1123	117.478	67.3062	134.228	95.7838	103.972	61.3025	25.4889
RG252_03195	hypothetical protein		44.1287	48.5033	43.1651	46.8803	56.8211	40.6995	65.1231	56.4134	64.2263	42.1473	40.8386	47.0303
RG252_03200	hypothetical protein		33.317	34.295	28.4475	32.402	31.9149	32.6594	35.8688	37.5601	43.5987	40.3531	35.5137	33.8243
RG252_03205	hypothetical protein		61.0322	49.9751	32.1789	45.9486	49.6837	42.5063	34.1795	31.637	53.5195	61.7678	47.2444	20.009
RG252_03210	Aspartate/alanine antiporter		295.214	258.155	220.413	262.598	267.093	230.209	216.475	206.861	194.306	191.478	191.401	114.646
RG252_03215	Pyridoxine/pyridoxal/pyridoxamine kinase		382.488	308.034	261.899	330.879	353.077	299.716	283.94	283.189	294.371	260.401	263.684	124.735
RG252_03220	HTH-type transcriptional activator RhaS		90.4535	116.626	124.045	192.415	175.508	124.082	195.143	144.581	184.451	149.108	127.232	184.666
RG252_03225	hypothetical protein		48.1805	66.5657	73.6937	96.7291	83.0123	79.6845	110.82	97.3426	95.1814	106.652	84.8377	106.532
RG252_03230	Petrobactin import ATP-binding protein FpuC		78.5427	103.574	76.7561	105.138	96.6918	100.056	131.351	112.574	156.135	120.518	74.78	68.5
RG252_03235	hypothetical protein		150.833	101.565	105.72	115.936	130.99	108.657	103.545	114.483	113.431	116.138	116.957	88.9572
RG252_03240	hypothetical protein		96.1189	67.3689	72.6469	70.8372	74.9467	75.2147	71.76	77.7709	90.3779	66.0398	65.7919	42.0228
RG252_03245	Pantothenate precursors transporter PanS		70.6705	46.1489	44.454	48.251	47.1289	43.0162	44.1855	45.5185	44.8846	50.8956	46.8937	40.9989
RG252_03250	hypothetical protein		81.7616	58.6744	38.7307	50.6689	53.2882	48.7364	63.5209	56.0487	61.4839	63.6124	61.0947	39.2396
RG252_03255	DNA polymerase IV		40.7766	37.2696	36.5122	41.8923	39.9029	42.417	53.9045	62.4089	68.2584	60.8246	41.9771	47.5744
RG252_03260	2-succinyl-6-hydroxy-2,4-cyclohexadiene-1-carboxylate synthase		31.3639	67.5688	70.1092	68.2932	62.5927	77.5283	78.0374	92.6485	97.3343	88.4248	60.0101	109.075
RG252_03265	Arginine--tRNA ligase		633.313	469.751	475.041	565.515	603.465	436.024	440.07	435.529	420.673	447.524	499.429	527.203
RG252_03270	Ribonuclease H		428.981	461.898	380.725	555.539	535	376.98	572.438	482.538	473.365	421.002	490.404	736.22
RG252_03275	Riboflavin biosynthesis protein RibD		67.8505	55.0791	55.1319	73.4609	69.4496	59.0556	78.0291	80.5732	102.348	76.6602	62.7595	71.3771
RG252_03280	Release factor glutamine methyltransferase		88.88	76.5482	83.3867	84.055	83.8133	79.2433	111.232	71.5827	78.2235	75.228	66.9157	77.4173
RG252_03285	Regulatory protein RecX		59.8894	62.0137	58.7715	59.2793	57.333	61.3719	69.4455	45.0997	59.4316	70.0536	52.3459	68.7903
RG252_03290	hypothetical protein		61.6083	66.9866	58.416	64.4281	61.0069	65.201	64.0776	47.0678	53.5122	63.4386	47.398	56.9293
RG252_03295	Orotate phosphoribosyltransferase		1065.69	771.039	855.666	775.347	855.187	721.769	887.496	853.379	789.29	800.077	850.948	1147.34
RG252_03300	hypothetical protein		890.688	613.825	665.549	649.2	704.883	634.208	578.445	667.406	632.853	559.049	613.35	512.887
RG252_03305	Argininosuccinate lyase		773.016	490.429	510.767	514.762	524.059	475.574	413.497	501.789	443.338	487.808	554.51	405.466
RG252_03310	hypothetical protein		319.158	225.673	216.085	232.071	221.958	209.59	212.709	264.246	276.449	269.726	286.641	196.77
RG252_03325	hypothetical protein		285.704	182.888	113.213	194.812	224.938	111.021	137.38	142.142	170.596	150.544	167.869	97.9147
RG252_03330	Competence protein ComM		98.8732	69.45	51.525	67.098	86.6793	55.4568	37.2231	45.9788	53.9877	55.9278	63.9322	26.5238
RG252_03335	hypothetical protein		436.026	329.287	316.109	360.851	384.457	337.589	306.71	337.112	354.309	376.256	359.037	346.131
RG252_03340	Methionine--tRNA ligase		942.007	751.633	746.025	779.261	862.793	740.448	737.767	721.201	744.049	738.098	790.33	659.022
RG252_03345	hypothetical protein		15.7355	11.2712	8.89008	8.46921	9.46999	11.833	7.14693	13.3219	12.15	13.1916	13.7752	4.97929
RG252_03355	Protein translocase subunit SecD		1224.23	1135.61	1303.84	1184.42	1141.82	1326.73	997.149	1223.46	1208.22	1163.93	1160.24	641.274
RG252_03360	hypothetical protein		53.914	54.1236	39.1799	51.9553	53.6378	38.8879	39.6395	37.731	50.1617	48.121	44.5564	16.5582
RG252_03365	hypothetical protein		213.413	186.471	176.556	190.136	184.471	189.632	206.165	197.273	231.317	201.578	203.887	144.738
RG252_03370	DNA-binding protein HU-alpha		4473.39	8282.71	4931.77	5612.43	5117.88	5846.11	11397	9000.45	7195.79	9311.32	6634.35	6094.13
RG252_03375	2-dehydro-3-deoxy-D-gluconate 5-dehydrogenase		225.61	399.218	408.32	371.169	339.402	452.442	730.97	977.285	911.328	533.152	335.788	640.47
RG252_03380	4-deoxy-L-threo-5-hexosulose-uronate ketol-isomerase		127.014	188.616	143.499	180.57	162.671	188.086	234.455	261.476	254.481	141.498	101.475	134.565
RG252_03390	Tyrosine--tRNA ligase		1118.98	841.557	770.89	853.515	919.573	776.635	759.572	720.555	783.365	759.032	832.468	331.709
RG252_03400	Ribonuclease P protein component		900.305	651.511	586.275	715.305	723.294	618.487	476.158	497.134	534.872	569.893	647.943	251.85
RG252_03405	hypothetical protein		1246.23	947.193	778.574	911.757	979.787	802.683	709.945	687.605	746.221	946.038	1105.41	438.397
RG252_03410	hypothetical protein		356.634	294.863	254.352	312.318	318.286	283.8	287.664	277.748	309.098	269.721	306.935	212.629
RG252_03415	S-adenosylmethionine synthase		593.517	527.989	503.591	580.943	581.995	515.957	552.321	479.516	546.775	435.276	489.115	461.973
RG252_03420	Tyrosine recombinase XerD		58.4854	63.9114	52.5703	56.2288	57.5939	55.7836	78.4361	59.5168	80.4159	65.1337	47.9554	53.9334
RG252_03425	3-dehydroquinate dehydratase		177.097	121.353	140.157	149.089	161.374	110.827	149.822	110.803	119.214	144.747	147.263	95.7084
RG252_03430	tRNA 5-hydroxyuridine methyltransferase		261.359	201.587	202.786	228.586	244.39	190.769	186.8	164.898	176.42	148.926	164.346	110.326
RG252_03435	Lipoprotein-releasing system transmembrane protein LolE		271.628	201.989	190.215	220.89	216.95	185.757	153.489	215.127	171.562	179.537	208.09	65.5418
RG252_03440	30S ribosome-binding factor		698.856	635.156	589.684	616.425	650.588	604.173	796.393	931.755	780.793	779.487	789.433	483.745
RG252_03445	Glutamate racemase		928.493	759.158	761.581	798.004	789.076	780.704	610.173	855.025	751.721	669.566	711.568	365.254
RG252_03450	hypothetical protein		699.869	581.033	610.622	623.155	609.713	598.226	509.364	682.65	614.252	723.605	741.353	446.963
RG252_03455	hypothetical protein		3072.27	2969.72	2434.54	2784.53	2640.98	2158.3	3025.88	2996.12	2929.23	2775.79	2704.22	1738.63
RG252_03460	hypothetical protein		429.018	444.86	435.664	467.808	489.99	390.51	404.552	686.41	572.856	448.582	458.016	289.949
RG252_03465	Outer membrane protein assembly factor BamA		481.979	425.357	408.403	458.124	458.335	382.838	414.108	667.369	533.916	483.579	469.268	248.84
RG252_03470	Ditrans,polycis-undecaprenyl-diphosphate synthase ((2E,6E)-farnesyl-diphosphate specific)		404.646	346.636	351.521	422.666	418.92	333.603	368.697	541.847	500.976	435.283	421.513	262.799
RG252_03475	hypothetical protein		422.909	330.331	323.247	398.277	387.406	327.628	319.728	520.891	422.28	297.096	292.51	165.639
RG252_03480	hypothetical protein		559.21	458.198	413.944	496.77	518.058	421.697	480.753	666.169	621.107	571.161	581.892	305.245
RG252_03485	Phosphoenolpyruvate carboxykinase (ATP)		7183.01	4954.98	5567.32	5258.88	5502.63	5026.7	4866.18	5684.12	4542.01	4409.64	5049.88	4744.84
RG252_03490	Uracil phosphoribosyltransferase		331.031	319.03	305.533	304.072	376.98	276.922	347.659	369.705	377.812	317.211	283.303	281.48
RG252_03495	Uridine kinase		115.423	158.711	162.437	152.208	147.139	143.909	241.494	338.532	251.156	191.444	123.026	259.348
RG252_03500	hypothetical protein		339.556	311.214	273.123	289.794	290.964	296.567	324.203	260.053	287.822	332.084	335.689	271.869
RG252_03505	hypothetical protein		70.4361	65.4051	52.7589	59.5301	60.0476	60.4884	62.8017	57.052	56.9397	72.9062	73.3766	43.7542
RG252_03510	hypothetical protein		289.433	184.532	100.023	119.438	127.517	123.733	78.7339	118.487	115.649	84.9954	47.8978	82.5556
RG252_03515	NAD-dependent protein deacylase		176.972	231.98	180.113	190.06	186.797	225.02	276.523	172.485	228.335	233.963	182.127	284.919
RG252_03520	putative FKBP-type peptidyl-prolyl cis-trans isomerase FkpA		1236.86	916.308	914.849	963.265	958.787	919.359	788.353	869.108	729.419	676.151	677.944	271.231
RG252_03525	hypothetical protein		1782.29	1374.8	1510.48	1380.2	1394.66	1459.19	1241.57	1446.56	1244.89	1137.82	1167.93	579.839
RG252_03530	hypothetical protein		392.853	295.845	354.578	317.411	312.597	321.404	190.813	268.467	223.161	265.774	326.811	103.201
RG252_03535	Regulatory protein AsnC		932.828	1506.12	1291.57	1286.38	1235.85	1395.62	1837.33	1571.79	1848.99	2328.49	1939.93	1994.56
RG252_03545	hypothetical protein		250.481	323.994	305.997	316.436	307.131	368.546	223.852	310.219	324.65	309.796	287.187	135.931
RG252_03550	hypothetical protein		205.606	167.802	143.829	189.584	197.995	171.294	241.888	270.951	264.357	241.149	204.792	183.563
RG252_03555	hypothetical protein		42.1911	29.4415	19.0295	25.7178	22.5231	25.9248	29.5546	28.6616	31.534	34.0728	28.3263	10.4456
RG252_03560	hypothetical protein		137.589	98.1551	94.1207	100.034	100.968	82.1915	106.387	90.5135	111.255	96.607	95.7334	61.767
RG252_03565	hypothetical protein		57.273	42.5398	37.7497	47.397	50.7497	43.5315	47.1518	49.916	56.171	55.1073	51.861	55.4248
RG252_03570	hypothetical protein		270.796	208.97	190.979	206.198	221.551	205.109	189.416	228.4	242.35	245.613	235.659	120.184
RG252_03575	hypothetical protein		107.907	91.9806	80.2218	109.666	114.672	90.291	103.024	109.889	108.807	103.526	110.546	58.5051
RG252_03580	D-inositol-3-phosphate glycosyltransferase		184.336	156.707	122.422	180.756	191.163	156.817	150.402	174.49	152.356	139.296	130.89	94.2501
RG252_03585	Lipid A biosynthesis lauroyltransferase		184.111	159.706	120.588	180.112	181.948	136.838	152.09	176.009	148.901	146.001	138.49	103.337
RG252_03590	hypothetical protein		200.401	200.194	161.387	222.33	233.406	174.162	171.441	228.72	192.018	203.22	184.643	175.451
RG252_03595	Phosphoglycerol transferase I		151.52	136.867	109.321	162.286	157.608	116.948	126.333	153.499	135.964	127.62	112.271	84.8431
RG252_03600	Putative multidrug export ATP-binding/permease protein		231.134	199.745	164.396	252.895	267.115	184.089	196.417	237.063	211.912	207.639	192.65	135.245
RG252_03605	tRNA-2-methylthio-N(6)-dimethylallyladenosine synthase		299.016	204.732	185.61	268.914	297.316	179.942	165.981	171.202	160.518	148.711	204.986	111.923
RG252_03610	hypothetical protein		108.829	122.481	103.109	125.632	131.816	117.613	125.608	110.2	122.823	94.9899	97.1864	79.4877
RG252_03615	Aurachin B dehydrogenase		318.274	407.775	363.034	368.137	374.246	399.944	454.638	375.277	471.53	431.789	417.919	377.044
RG252_03620	Ribonuclease R		383.178	400.93	357.592	398.369	417.189	446.376	551.51	430.19	436.5	392.505	323.971	622.762
RG252_03625	Beta-galactosidase BoGH2A		95.2806	127.52	155.398	160.26	160.359	156.614	156.117	205.002	164.915	173.024	152.146	102.85
RG252_03630	note=UPF0073 inner membrane protein YqfA		70.3158	99.7281	92.8876	113.576	107.288	114.823	123.213	135.963	117.802	120.168	109.632	68.6546
RG252_03635	Cysteine--tRNA ligase		629.727	564.882	538.843	565.341	597.139	518.862	663.268	587.448	659.764	595.659	574.406	471.602
RG252_03640	Propionyl-CoA:succinate CoA transferase		526.847	155.773	103.737	194.18	120.397	116.723	73.841	84.4309	236.842	216.839	438.968	18.2589
RG252_03645	Cystathionine beta-lyase PatB		382.455	184.716	159.379	222.151	218.15	140.754	165.056	158.693	136.607	139.581	168.477	122.248
RG252_03650	O-acetyl-L-homoserine sulfhydrylase		368.051	207.715	168.787	238.215	225.474	149.109	169.529	173.997	140.202	151.398	174.889	100.112
RG252_03655	Putative TrmH family tRNA/rRNA methyltransferase		251.381	166.016	140.344	151.778	182.119	165.023	121.02	116.398	137.577	99.4914	111.795	41.8621
RG252_03660	Cysteine desulfuration protein SufE		681.229	561.422	405.161	482.77	495.553	451.171	593.834	461.476	540.961	459.187	543.96	434.868
RG252_03665	hypothetical protein		466.519	401.151	344.024	382.524	398.893	346.152	379.584	300.71	368.742	305.635	338.397	196.19
RG252_03670	hypothetical protein		53.3922	51.5872	38.5439	46.7618	44.3772	51.7665	63.4696	52.2431	73.1694	69.9089	65.1794	59.2146
RG252_03675	hypothetical protein		301.651	247.301	239.519	267.171	287.251	269.736	298.544	280.402	296.992	276.647	239.925	255.6
RG252_03680	RNA polymerase sigma-54 factor		210.074	155.782	155.317	194.528	197.636	173.595	166.959	162.931	162.838	167.916	142.311	189.644
RG252_03685	hypothetical protein		136.877	90.206	77.0756	110.572	110.459	86.5229	93.0559	105.395	95.3204	88.9317	74.1912	109.904
RG252_03690	N5-carboxyaminoimidazole ribonucleotide mutase		232.047	146.477	173.236	200.898	178.689	166.858	155.053	185.251	166.896	172.019	158.214	223.86
RG252_03695	4-hydroxy-3-methylbut-2-en-1-yl diphosphate synthase (ferredoxin)		295.554	199.27	218.846	245.202	246.605	251.438	185.99	198.444	183.712	200.814	185.427	239.417
RG252_03700	L-glyceraldehyde 3-phosphate reductase		272.008	194.868	177.579	233.048	225.222	254.79	183.483	188.511	165.894	169.39	145.363	166.11
RG252_03705	hypothetical protein		355.369	324.271	273.182	309.144	311.247	261.303	346.949	492.36	422.82	435.765	400.175	219.566
RG252_03710	hypothetical protein		285.796	251.1	206.632	234.928	242.188	213.724	230.014	310.978	290.529	289.535	272.245	120.383
RG252_03715	hypothetical protein		450.824	382.462	327.548	353.208	375.729	307.015	333.689	454.207	395.683	447.395	409.953	193.541
RG252_03720	Ribonuclease 3		885.112	999.277	943.298	1085.49	1071.91	997.422	658.967	667.105	762.453	867.696	1003.26	222.229
RG252_03725	3-oxoacyl-[acyl-carrier-protein] synthase 2		3950.85	4983.42	4389.99	5393.87	5122.71	4340.17	3921.39	3248.42	3262.91	3732.25	3833.27	1864.08
RG252_03730	Acyl carrier protein		6020.45	7243.67	6453	7899.47	7909.58	6230.53	7427.86	5984.97	7417.85	5266.44	5199.62	3306.79
RG252_03735	hypothetical protein		330.2	371.667	366.858	361.271	382.712	398.364	474.761	417.027	441.525	464.478	441.848	499.019
RG252_03740	hypothetical protein		226.311	271.993	317.23	317.771	335.42	334.956	353.834	327.01	331.532	358.404	307.209	352.53
RG252_03745	Quinolinate synthase A		412.071	333.077	331.355	399.823	434.152	327.008	495.533	398.957	427.591	383.916	353.872	428.649
RG252_03750	hypothetical protein		25.1489	28.3533	17.8606	22.0048	24.5034	23.1169	15.3209	33.833	23.261	29.1339	22.6017	13.372
RG252_03755	hypothetical protein		8.54538	8.75705	2.7991	5.83432	5.37202	7.16858	3.82633	4.10039	5.71511	12.0952	8.64602	4.68319
RG252_03760	hypothetical protein		52.9603	54.3729	44.2294	51.9213	55.901	45.3949	38.9448	68.7908	53.7653	47.0007	44.9506	31.393
RG252_03765	dITP/XTP pyrophosphatase		239.211	208.004	208.332	193.669	196.081	217.601	189.573	181.104	225.284	203.891	204.005	166.129
RG252_03770	hypothetical protein		263.299	231.498	229.056	205.654	202.444	227.94	173.821	160.067	202.592	215.413	205.85	162.851
RG252_03775	Leucine--tRNA ligase		418.993	361.381	358.212	308.667	333.78	344.334	297.138	258.018	285.579	295.827	306.71	224.506
RG252_03780	hypothetical protein		59.3265	88.4617	67.2313	94.6802	88.2551	78.0019	95.3087	215.121	143.569	129.394	118.342	62.1502
RG252_03785	DNA mismatch repair protein MutS		71.4121	58.5875	49.9853	57.2985	63.5637	53.4562	61.5769	51.4563	70.8124	52.2084	53.6227	36.5617
RG252_03790	Phosphatidylglycerol--prolipoprotein diacylglyceryl transferase		281.625	232.767	224.682	242.27	239.215	263.386	215.907	201.891	189.986	187.725	187.813	125.491
RG252_03795	Ribosome-binding ATPase YchF		609.11	452.991	410.734	450.546	448.381	427.718	494.181	382.233	372.247	443.764	437.721	356.951
RG252_03800	DNA polymerase I		187.585	173.514	157.483	188.217	182.954	204.533	228.452	170.39	155.904	192.76	159.063	217.801
RG252_03805	Octaprenyl diphosphate synthase		327.96	254.126	216.811	250.242	262.812	220.68	325.052	328.486	290.911	322.447	318.492	223.395
RG252_03810	Deoxyribose-phosphate aldolase		613.074	688.15	732.188	645.78	681.133	702.674	875.15	890.282	702.742	609.851	519.174	812.645
RG252_03815	putative protein YpjD		264.162	234.143	185.578	185.985	191.916	207.394	222.955	261.11	188.97	179.195	150.565	187.771
RG252_03820	D-aminoacyl-tRNA deacylase		302.187	303.053	232.415	235.706	239.518	282.332	312.104	277.336	290.167	270.479	260.646	272.634
RG252_03825	UvrABC system protein C		121.852	126.946	103.04	107.258	103.22	125.854	189.127	170.753	154.379	184.966	141.987	245.411
RG252_03830	Adenine phosphoribosyltransferase		306.346	220.595	240.95	218.835	237.521	224.551	247.202	258.54	207.683	231.23	224.398	278.808
RG252_03835	tRNA uridine 5-carboxymethylaminomethyl modification enzyme MnmG		156.068	114.193	114.624	124.57	121.434	122.319	116.316	101.389	114.666	119.985	108.013	129.019
RG252_03840	hypothetical protein		2059.21	1609.93	1922.38	1797.48	1716.77	1786.03	1645.57	1460.27	1192.03	1132.97	1123.07	1706.6
RG252_03850	Fumarate reductase iron-sulfur subunit		1549.57	1421.5	1612.94	1532.95	1349.71	1526.43	1586.74	1361.57	1074.4	1158.48	1079.21	1704.24
RG252_03855	hypothetical protein		121.275	119.556	110.926	125.029	119.878	149.697	150.304	124.175	123.744	126.315	115.24	307.019
RG252_03860	Protein YghO		453.453	586.208	402.819	456.481	444.909	420.616	612.931	499.733	501.92	608.51	544.659	455.397
RG252_03865	DNA gyrase subunit B		262.768	308.581	267.274	282.362	276	276.79	325.089	347.348	336.455	303.946	267.543	243.566
RG252_03870	hypothetical protein		149.413	176.592	150.419	165.065	155.362	165.527	206.542	208.316	218.132	184.397	156.12	154.799
RG252_03875	Endoribonuclease YbeY		255.429	268.655	213.853	274.754	265.347	265.956	322.151	278.352	339.302	310.32	285.566	335.622
RG252_03880	Phosphopantetheine adenylyltransferase		246.349	234.748	200.152	213.002	237.385	239.991	262.966	282.374	261.216	217.028	207.614	225.857
RG252_03885	Holliday junction ATP-dependent DNA helicase RuvB		263.866	229.881	185.98	191.773	201.071	210.297	202.504	203.939	252.685	224.941	219.976	170.98
RG252_03890	Pantothenate precursors transporter PanS		86.8288	33.1083	24.9962	32.629	25.8133	28.6976	18.7965	38.1329	49.2518	40.5464	47.2398	5.77549
RG252_03895	hypothetical protein		298.586	359.418	217.975	239.418	228.761	201.889	276.505	282.87	272.52	307.898	274.888	172.962
RG252_03900	tRNA-dihydrouridine synthase B		289.962	167.702	131.853	163.799	178.968	121.824	109.122	123.192	132.725	106.933	132.646	47.9476
RG252_03905	hypothetical protein		67.8815	66.1473	50.621	39.7535	48.9502	56.4702	37.3776	66.9908	48.8024	56.0727	46.2396	19.039
RG252_03910	hypothetical protein		116.726	100.772	90.3026	74.6919	70.537	94.9311	70.8357	124.811	75.0419	99.0657	81.068	41.4679
RG252_03915	hypothetical protein		54.3176	46.2383	35.6302	26.2077	32.7722	37.0282	20.7969	38.7699	37.417	42.771	31.9641	11.3026
RG252_03920	4-hydroxy-tetrahydrodipicolinate reductase		755.35	690.046	661.372	658.406	638.24	656.324	696.131	868.99	810.712	796.292	728.675	482.234
RG252_03925	hypothetical protein		566.904	514.841	492.526	479.078	500.187	483.108	462.97	616.064	505.313	499.336	451.741	246.571
RG252_03930	hypothetical protein		208.371	193.252	171.541	207.645	176.36	193.303	154.384	224.351	193.492	160.132	154.32	62.9617
RG252_03935	hypothetical protein		234.745	218.241	168.178	179.85	179.874	189.241	150.925	199.16	185.447	210.033	218.074	85.5778
RG252_03940	hypothetical protein		99.0254	104.587	81.6718	97.2931	86.2991	100.374	83.5048	107.176	99.2292	104.494	101.305	33.2446
RG252_03945	putative zinc protease		157.498	105.524	88.4568	103.497	109.771	116.911	136.35	135.295	125.404	127.489	127.578	95.1551
RG252_03950	5-dehydro-2-deoxygluconokinase		171.886	195.231	162.614	201.534	188.979	182.609	264.703	277.06	212.33	212.438	174.487	255.268
RG252_03955	ATP-dependent RNA helicase DeaD		578.978	424.356	254.653	427.858	439.688	410.003	317.374	292.594	223.674	275.671	438.096	328.443
RG252_03960	Putative cytokinin riboside 5'-monophosphate phosphoribohydrolase		141.797	164.515	124.413	176.349	177.736	152.22	328.414	219.725	224.419	172.891	148.599	175.997
RG252_03965	Dipeptidyl-peptidase 7		337.625	191.235	188.798	218.48	216.77	197.545	135.747	171.171	151.443	178.895	189.374	94.5447
RG252_03970	hypothetical protein		130.74	89.3849	77.0683	109.277	96.2334	93.8073	89.9708	85.3974	84.723	106.633	114.591	73.5844
RG252_03975	hypothetical protein		323.217	192.058	128.801	146.483	160.357	139.17	173.063	134.863	192.847	167.05	194.167	119.648
RG252_03980	hypothetical protein		30.8656	15.0648	7.48302	15.1611	14.311	9.42389	7.40831	10.472	12.5345	14.2076	15.403	2.02408
RG252_03985	Colicin I receptor		180.139	53.2819	33.7332	48.6903	50.2363	38.4825	28.5388	31.2168	48.4655	61.5664	58.8052	8.97239
RG252_04005	Calcium-transporting ATPase		117.75	95.2268	74.5342	90.5024	90.4577	80.0845	128.76	134.398	145.592	112.476	95.5404	88.435
RG252_04010	D-ribitol-5-phosphate phosphatase		135.76	115.918	97.4651	107.724	98.8697	92.4718	153.991	169.001	155.597	133.031	116.231	118.381
RG252_04015	Bifunctional riboflavin kinase/FMN adenylyltransferase		125.527	87.1447	73.5029	93.0866	84.0043	80.2412	89.4891	120.061	105.786	83.7325	75.2521	67.6476
RG252_04020	hypothetical protein		253.5	209.287	152.822	191.302	198.316	150.757	263.667	273.236	241.26	250.954	274.061	193.951
RG252_04025	hypothetical protein		1325.97	1692.84	861.622	1140.26	1115.11	895.277	2071.35	967.008	1296.13	1657.56	1776.85	1017.76
RG252_04030	ECF RNA polymerase sigma factor SigL		1630.75	2176.83	1210.82	1402.36	1408.23	1254.34	2063.63	1382.49	1520.73	1813.31	1704.73	836.252
RG252_04035	Acetylglutamate kinase		207.932	175.077	178.983	186.741	177.117	162.567	153.382	182.119	186.824	194.724	230.644	79.9784
RG252_04040	Biosynthetic arginine decarboxylase		461.66	331.856	323.55	349.833	356.538	303.989	302.066	341.202	324.827	310.361	369.328	130.863
RG252_04045	Shikimate kinase		407.051	288.43	269.747	314.059	316.397	220.879	211.511	240.99	207.427	211.82	230.97	97.1981
RG252_04050	DNA topoisomerase 1		477.845	303.757	297.536	358.243	385.777	249.584	278.471	271.163	284.469	259.874	316.025	115.618
RG252_04055	NADH pyrophosphatase		249.917	216.446	179.105	208.065	224.567	183.09	172.481	168.382	180.82	177.685	175.738	83.0792
RG252_04060	Thiol-disulfide oxidoreductase ResA		308.995	256.924	245.556	254.954	267.118	236.661	224.101	218.704	228.68	281.661	262.466	159.509
RG252_04065	Polyribonucleotide nucleotidyltransferase		2714.4	1930.6	2016.2	1968.04	2006.45	1872.91	1738.02	1935.48	1639.45	1532.8	1690.23	1442.5
RG252_04070	hypothetical protein		141.797	132.681	129.05	137.952	149.29	141.358	195.739	207.805	164.428	139.095	168.84	125.746
RG252_04095	NADH-dependent butanol dehydrogenase A		174.786	191.858	187.194	238.075	236.331	202.075	310.24	167.354	198.597	145.985	133.436	241.789
RG252_04100	hypothetical protein		173.892	139.5	150.44	175.552	175.702	186.088	158.088	109.934	132.604	97.2545	93.6424	260.672
RG252_04105	hypothetical protein		187.64	148.902	184.051	182.528	193.671	187.692	174.98	104.699	134.399	120.523	120.398	343.43
RG252_04110	Penicillin-binding protein 1A		123.566	119.207	116.476	133.024	122.712	131.567	137.376	140.682	166.226	121.175	129.328	92.4891
RG252_04115	Aspartate carbamoyltransferase catalytic subunit		428.502	367.105	390.736	375.407	395.284	366.039	343.64	363.573	370.48	342.714	358.088	252.239
RG252_04120	Aspartate carbamoyltransferase regulatory chain		355.985	304.382	350.187	327.663	329.954	306.586	241.219	296.063	281.485	293.293	271.361	216.014
RG252_04125	Serine hydroxymethyltransferase		1569.93	702.024	684.525	797.835	608.823	722.547	515.423	631.353	714.737	798.162	1165.23	329.949
RG252_04130	hypothetical protein		136.248	157.726	134.071	144.915	129.014	138.877	200.4	224.129	224.028	201.305	172.673	104.616
RG252_04135	PhoH-like protein		443.971	415.916	350.389	433.034	430.446	365.604	435.473	413.42	432.938	421.998	481.067	289.686
RG252_04140	Phosphoribosylaminoimidazole-succinocarboxamide synthase		578.818	461.472	483.954	584.82	588.814	505.461	496.446	572.638	573.028	518.73	545.778	563.053
RG252_04145	Demethylmenaquinone methyltransferase		423.307	352.213	338.576	411.844	408.613	362.745	353.74	396.078	418.977	430.795	431.154	446.811
RG252_04150	Shikimate dehydrogenase (NADP(+))		383.021	324.141	325.594	413.465	414.893	363.694	333.712	390.423	384.231	371.478	376.868	449.047
RG252_04155	Phosphoribosylformylglycinamidine cyclo-ligase		393.614	296.311	333.656	385.222	384.358	333.135	323.362	362.981	349.618	336.464	365.837	401.813
RG252_04160	Peptide chain release factor 1		492.658	366.991	395.432	451.652	441.739	456.354	404.321	439.298	387.846	347.304	377.248	329.843
RG252_04165	Orotidine 5'-phosphate decarboxylase		492.077	363.577	350.343	445.385	443.491	415.223	378.281	396.254	345.697	394.56	436.337	404.036
RG252_04170	UDP-3-O-acylglucosamine N-acyltransferase		426.447	553.259	487.007	627.037	636.854	499.834	713.393	608.273	611.327	672.475	643.301	489.418
RG252_04175	UDP-3-O-acyl-N-acetylglucosamine deacetylase		488.801	497.693	596.25	646.625	681.065	549.699	565.607	593.331	553.692	630.289	649.03	524.991
RG252_04180	Acyl-[acyl-carrier-protein]--UDP-N-acetylglucosamine O-acyltransferase		491.6	497.985	585.904	633.027	671.208	559.21	587.436	623.649	556.47	568.603	583.328	509.851
RG252_04185	tRNA dimethylallyltransferase		255.045	284.528	298.04	321.946	318.632	303.173	304.895	317.486	323.359	368.281	374.302	241.53
RG252_04190	Penicillin-binding protein 1A		414.174	427.169	423.272	495.949	493.573	457.864	500.284	598.184	545.325	605.881	575.311	458.187
RG252_04195	ATP-dependent RecD-like DNA helicase		65.0824	49.9614	50.6087	55.8951	54.6156	56.4985	49.758	62.393	60.5601	68.0295	70.9174	42.2269
RG252_04200	Oxalate-binding protein		303.522	393.522	287.672	342.869	363.378	297.807	551.187	483.005	324.624	327.343	295.286	144.863
RG252_04205	hypothetical protein		180.508	135.574	142.274	172.746	166.78	143.217	138.041	184.13	159.5	170.568	157.78	137.026
RG252_04210	ABC transporter ATP-binding protein YtrE		203.66	175.525	173.124	206.928	192.418	196.223	243.312	243.606	247.17	214.405	201.917	169.112
RG252_04215	hypothetical protein		201.302	154.608	174.091	202.613	188.777	179.864	203.07	207.206	213.349	193.182	188.229	169.7
RG252_04220	Ribosomal RNA small subunit methyltransferase E		259.186	213.972	250.894	267.183	266.761	238.991	260.728	281.782	290.763	248.191	231.251	212.862
RG252_04225	hypothetical protein		282.836	220.081	273.561	294.132	271.189	265.085	281.581	299.496	266.529	262.729	246.908	245.747
RG252_04230	Nucleoside permease NupG		345.906	283.843	334.879	355.595	326.313	338.022	336.368	367.957	346.359	366.21	355.465	285.995
RG252_04235	hypothetical protein		161.103	198.657	123.925	171.509	177.284	172.917	201.023	188.813	188.22	226.547	184.378	131.881
RG252_04240	putative protein		15.169	55.2836	49.464	38.9271	32.1998	80.0385	76.6251	83.4491	90.488	94.1376	55.5395	84.7582
RG252_04245	hypothetical protein		22.1386	74.5749	63.8614	51.1538	51.7925	115.856	101.148	106.401	111.743	121.965	70.8071	120.165
RG252_04250	hypothetical protein		45.2522	137.954	119.903	107.923	89.8725	195.489	197.308	199.647	190.644	196.105	126.987	220.259
RG252_04255	hypothetical protein		24.9069	34.3659	25.6088	29.8768	28.9445	38.3747	67.6221	75.1312	64.2464	55.5387	45.9642	61.6815
RG252_04260	hypothetical protein		35.8506	58.3085	45.2762	46.9118	51.1932	68.2536	147.12	133.107	148.163	115.135	85.5813	163.67
RG252_04265	hypothetical protein		14.8341	26.972	23.493	23.9446	26.2502	30.7443	60.5403	72.7404	79.6598	48.3088	36.5782	65.6112
RG252_04270	hypothetical protein		25.3915	40.2533	32.1833	34.6588	29.2726	46.9581	66.2753	89.3396	85.9108	70.5411	46.5298	67.5536
RG252_04275	hypothetical protein		17.839	51.7615	39.1437	50.6801	34.2877	61.3302	73.0405	114.844	116.236	78.898	49.9895	93.3524
RG252_04280	hypothetical protein		76.4591	145.079	89.8261	99.6143	81.7208	125.987	240.051	277.573	299.832	243.558	183.564	171.084
RG252_04285	hypothetical protein		2.99571	3.1389	1.72829	2.48164	2.56078	6.64563	4.83862	2.77472	8.74283	4.96418	1.64446	1.22585
RG252_04290	hypothetical protein		115.357	127.573	107.434	114.152	112.307	131.264	258.772	146.22	150.717	129.772	120.348	204.009
RG252_04295	hypothetical protein		46.6381	43.4832	54.8013	56.5388	52.9641	63.841	88.2073	63.3329	66.5072	63.1081	50.4432	101.391
RG252_04300	hypothetical protein		49.2466	42.9928	56.512	59.3203	58.8739	67.9555	102.548	71.8551	71.7576	65.6959	52.5968	115.969
RG252_04305	hypothetical protein		48.6587	48.795	56.1638	67.5934	50.1525	67.0996	117.254	86.7021	95.9399	74.4264	52.5869	122.46
RG252_04310	3'-5' exonuclease DinG		35.968	29.8961	32.0905	40.4679	35.9878	38.2481	67.7943	47.0204	41.5427	44.1548	29.901	63.9497
RG252_04315	Agmatine deiminase		50.3726	42.4944	45.5748	51.2366	50.8574	54.346	89.5437	68.9814	67.7595	51.2366	38.5229	79.0469
RG252_04320	hypothetical protein		51.8769	52.3272	52.808	56.4401	61.1281	67.1542	97.0449	71.8006	63.8097	61.1655	46.599	99.4538
RG252_04325	hypothetical protein		108.451	100.247	91.245	111.333	109.12	113.614	233.375	169.79	153.729	116.312	90.979	172.038
RG252_04330	Pyruvate, phosphate dikinase		3476.04	2362.19	2893.39	2585.9	2573.14	2391.02	2225.6	1780.12	1323.61	1772.5	1761.66	1551.91
RG252_04335	23S rRNA (uracil-C(5))-methyltransferase RlmCD		253.994	296.344	302.114	345.785	356.929	307.448	377.506	340.831	364.433	327.758	308.387	468.585
RG252_04340	hypothetical protein		170.232	293.325	301.051	310.509	303.563	348.987	440.25	334.404	377.486	373.16	306.418	655.04
RG252_04345	hypothetical protein		79.5367	148.233	165.492	141.43	147.253	214.386	304.054	226.119	273.217	259.279	201.304	346.14
RG252_04350	hypothetical protein		239.107	187.884	183.455	188.226	193.509	165.127	167.519	284.895	253.696	261.377	257.145	55.6292
RG252_04355	CTP synthase		789.928	669.113	705.314	753.912	738.554	698.084	730.399	694.332	759.888	826.532	879.254	581.103
RG252_04360	Membrane protein insertase YidC		692.817	508.764	506.891	575.154	584.266	500.027	528.253	497.511	495.093	579.576	629.645	453.309
RG252_04365	Dipeptidyl-peptidase 5		382.873	243.549	292.649	291.64	271.648	272.107	192.371	254.941	229.073	245.636	298.131	131.764
RG252_04370	Di-/tripeptide transporter		450.652	276.349	322.982	346.574	326.646	309.523	240.769	290.453	260.24	266.024	335.449	149.37
RG252_04375	hypothetical protein		137.313	126.606	127.137	133.151	113.321	157.339	139.205	163.57	161.429	160.756	155.222	115.21
RG252_04380	hypothetical protein		97.9181	131.494	128.184	125.673	115.41	141.618	161.443	142.38	210.768	173.411	151.942	147.6
RG252_04385	hypothetical protein		85.4597	120.059	105.406	107.588	103.169	119.049	133.327	115.414	145.765	154.029	147.695	149.141
RG252_04390	hypothetical protein		91.6791	120.14	99.7891	118.603	106.822	127.65	139.328	155.518	145.788	128.627	113.005	79.9074
RG252_04395	UvrABC system protein A		145.938	155.398	136.863	174.705	166.527	168.881	184.644	165.884	166.716	161.372	164.661	188.139
RG252_04400	Stage V sporulation protein D		76.4249	66.1347	62.5081	97.4351	86.3532	87.3936	99.0586	99.7294	94.5669	92.8384	86.6011	114.541
RG252_04405	NAD(P)H-quinone oxidoreductase subunit 2		357.444	310.794	407.805	391.527	381.954	378.831	322.509	381.317	357.181	345.221	356.941	365.504
RG252_04410	NAD(P)H-quinone oxidoreductase chain 4 1		435.656	326.986	511.858	448.238	448.288	472.01	319.72	393.723	349.552	346.975	369.609	386.675
RG252_04415	NADH-quinone oxidoreductase subunit L		413.945	317.69	504.387	425.189	435.75	447.679	298.718	384.686	346.579	347.889	368.301	394.805
RG252_04420	NADH-quinone oxidoreductase subunit K		333.154	246.951	432.856	365.793	387.257	380.759	317.769	393.191	359.833	263.798	260.1	374.97
RG252_04425	hypothetical protein		342.106	248.649	407.619	382.434	338.231	386.66	251.105	308.933	318.637	310.103	345.999	370.525
RG252_04430	NADH-quinone oxidoreductase subunit I		455.504	370.364	548.043	473.338	476.67	513.902	387.652	484.244	415.492	334.84	361.759	407.137
RG252_04435	NADH-quinone oxidoreductase subunit H		422.672	334.11	517.954	445.399	449.691	490.394	333.702	431.407	351.332	323.283	333.839	379.915
RG252_04440	NADH-quinone oxidoreductase subunit C/D		551.523	475.382	688.52	596.55	573.39	659.624	502.612	587.371	539.85	427.587	422.951	478.819
RG252_04445	NAD(P)H-quinone oxidoreductase subunit K, chloroplastic		625.575	585.559	823.512	671.273	699.837	774.427	624.255	668.163	581.614	503.45	530.794	537.571
RG252_04450	NAD(P)H-quinone oxidoreductase subunit 3		743.646	729.92	911.518	811.959	765.99	863.972	934.797	936.437	1001.05	677.893	679.673	675.639
RG252_04455	hypothetical protein		61.8295	52.6049	54.8263	64.0242	65.7282	54.2356	76.1465	83.7347	93.0871	59.3278	47.7077	46.0549
RG252_04460	hypothetical protein		122.03	106.744	117.065	122.517	117.467	123.93	137.931	132.366	140.564	132.135	137.164	163.463
RG252_04465	2-dehydro-3-deoxyphosphooctonate aldolase		256.019	224.447	237.442	240.5	231.843	240.911	234.172	251.179	264.262	224.924	219.165	298.861
RG252_04470	Arabinose 5-phosphate isomerase KdsD		166.891	144.162	149.564	147.275	139.688	152.149	179.248	171.506	168.742	184.029	183.079	196.225
RG252_04475	putative cardiolipin synthase YwiE		119.404	98.4175	85.7382	103.163	92.2466	99.9978	109.641	111.776	117.684	109.532	112.365	86.5724
RG252_04480	hypothetical protein		89.3321	63.5899	68.8533	79.7288	79.9986	80.7679	80.2639	104.413	80.9991	95.377	102.215	72.1305
RG252_04485	hypothetical protein		107.659	138.98	131.129	103.103	512.607	131.642	197.666	117.074	142.573	153.478	157.649	142.353
RG252_04490	Cytochrome c biogenesis protein CcsA		3.05983	1.36845	0.538196	0.347756	58.2618	1.6434	0.616403	0.222186	12.8292	6.99855	0.39105	0.601231
RG252_04495	hypothetical protein		16.025	3.91789	1.21401	2.5645	405.492	3.65952	1.65782	1.25297	4.66645	2.99932	1.56305	1.93743
RG252_04500	hypothetical protein		18.1891	3.27889	1.31642	1.28266	368.967	3.19026	0.502569	0.776376	8.07468	5.0088	0.97602	1.35055
RG252_04505	hypothetical protein		12.4235	2.0446	0.68797	0.80824	269.13	2.4827	0.931202	0.258198	27.641	10.0926	1.16854	0.548961
RG252_04510	Putative aminoacrylate peracid reductase RutC		4.09388	4.52353	2.79128	3.93089	55.7963	4.15237	5.32814	4.72754	12.4776	8.29773	4.34598	2.28439
RG252_04515	Ribonuclease Y		462.685	600.986	552.15	622.147	555.052	633.755	597.914	516.774	475.711	567.719	534.824	398.472
RG252_04520	hypothetical protein		302.028	394.02	304.318	369.719	318.876	365.26	506.256	359.957	446.328	510.529	385.508	352.058
RG252_04525	hypothetical protein		688.149	1075.5	567.076	763.817	665.038	761.854	1554.23	747.816	1151.26	807.142	713.319	579.495
RG252_04530	hypothetical protein		320.225	317.234	299.576	305.76	302.896	301.839	354.675	263.846	348.641	354.435	327.567	254.256
RG252_04535	Glucose-1-phosphate thymidylyltransferase		227.55	332.019	296.523	324.725	298.934	351.756	403.773	439.577	417.638	426.276	382.978	495.42
RG252_04540	hypothetical protein		109.718	150.327	139.493	158.492	146.556	174.447	192.986	207.064	221.216	208.007	179.637	220.338
RG252_04545	hypothetical protein		193.235	309.445	206.113	257.206	226.666	259.177	394.373	333.647	367.328	298.318	224.875	236.496
RG252_04550	hypothetical protein		37.4749	49.7153	48.0197	63.976	54.7136	75.717	68.2966	58.5294	70.293	74.1181	57.6784	94.627
RG252_04555	hypothetical protein		96.1958	135.741	132.991	155.904	132.331	190.691	208.864	172.602	197.273	157.05	135.693	338.165
RG252_04560	Putative pyridoxal phosphate-dependent aminotransferase EpsN		126.107	166.867	203.629	223.182	193.985	243.526	304.929	234.652	266.307	231.642	187.858	479.542
RG252_04565	Undecaprenyl-phosphate 4-deoxy-4-formamido-L-arabinose transferase		111.34	160.97	170.631	204.259	178.091	213.174	241.163	191.676	202.464	164.948	142.13	226.086
RG252_04570	UDP-glucose:undecaprenyl-phosphate glucose-1-phosphate transferase		84.9371	149.018	113.28	146.976	128.586	139.053	245.187	144.639	191.472	154.841	131.067	200.917
RG252_04575	hypothetical protein		98.5628	174.065	167.354	174.901	164.676	212.927	254.901	195.626	240.904	196.333	159.942	277.852
RG252_04580	D-inositol-3-phosphate glycosyltransferase		181.673	210.493	233.721	264.965	229.452	276.496	313.817	272.222	285.585	295.314	246.336	374.429
RG252_04585	D-inositol-3-phosphate glycosyltransferase		58.8766	81.4738	105.518	107.809	100.561	124.823	123.991	118.081	129.76	124.916	99.1622	156.51
RG252_04590	Undecaprenyl-phosphate 4-deoxy-4-formamido-L-arabinose transferase		58.0327	84.3261	96.6509	106.353	90.7185	106.092	123.116	116.269	129.538	132.043	107.781	164.157
RG252_04595	hypothetical protein		37.3035	58.8965	61.0398	74.5446	61.3222	77.1455	79.4391	74.9775	73.6814	76.0782	67.2778	101.262
RG252_04600	hypothetical protein		58.9138	113.708	98.0995	116.464	100.888	118.411	171.433	131.744	145.213	132.663	109.494	190.508
RG252_04605	hypothetical protein		48.3094	82.1144	91.1821	111.258	87.4442	118.463	106.107	103.075	112.619	141.104	103.263	178.12
RG252_04610	UDP-N-acetylglucosamine--peptide N-acetylglucosaminyltransferase GtfA subunit		70.0871	104.367	113.31	122.745	118.898	133.558	135.221	124.691	114.932	124.849	102.614	151.778
RG252_04615	Undecaprenyl-phosphate 4-deoxy-4-formamido-L-arabinose transferase		78.6773	114.668	126.256	135.047	130.739	165.662	136.966	132.866	132.131	125.689	109.603	176.458
RG252_04625	hypothetical protein		43.3993	76.9331	76.1494	89.1901	81.6156	100.755	102.311	96.4373	95.5214	91.9235	73.7802	117.694
RG252_04630	hypothetical protein		54.0807	103.772	112.034	122.245	111.236	132.967	141.024	125.119	137.903	137.191	105.813	197.938
RG252_04635	GDP-L-fucose synthase		104.119	168.271	172.104	184.754	182.295	205.31	189.26	167.414	162.993	195.057	155.089	287.527
RG252_04640	Ribitol-5-phosphate cytidylyltransferase		79.7608	123.317	153.045	161.146	144.17	168.035	148.998	152.445	127.555	156.826	120.648	262.194
RG252_04645	hypothetical protein		115.559	173.515	200.927	210.362	204.324	245.723	213.6	205.347	196.023	195.267	151.539	274.426
RG252_04650	hypothetical protein		83.6239	126.987	131.682	141.727	137.547	163.052	175.197	157.877	160.803	171.193	131.604	200.913
RG252_04655	Polysialic acid biosynthesis protein P7		100.257	149.661	152.078	148.594	141.318	161.749	177.438	144.98	163.022	171.167	133.246	170.435
RG252_04660	N-acylneuraminate cytidylyltransferase		109.492	157.489	166.931	166.493	174.883	181.013	183.449	176.938	170.753	161.044	120.633	153.825
RG252_04665	hypothetical protein		97.2615	130.499	154.112	152.343	144.553	157.163	167.543	150.929	155.117	155.157	122.083	153.215
RG252_04670	Putative acetyltransferase EpsM		127.551	164.192	180.48	212.938	181.88	179.183	210.338	206.299	189.426	166.616	145.439	129.743
RG252_04675	hypothetical protein		74.3476	121.626	133.477	154.15	138.346	170.199	222.182	195.738	175.315	170.503	126.159	235.231
RG252_04680	hypothetical protein		152.845	225.428	227.129	285.169	266.123	277.553	380.919	362.702	315.083	267.313	192.42	436.749
RG252_04685	hypothetical protein		625.177	913.734	926.581	974.342	955.964	1105.72	1654.89	1077.02	1392.62	1167.76	1381.5	2915.27
RG252_04690	UDP-glucose 6-dehydrogenase		225.515	274.418	273.798	258.872	281.728	273.559	286.397	286.903	289.076	289.629	286.864	193.116
RG252_04695	Methionyl-tRNA formyltransferase		186.721	197.918	193.132	265.911	205.723	227.729	297.603	301.059	255.76	229.811	200.015	234.157
RG252_04700	Threonylcarbamoyl-AMP synthase		599.368	850.801	529.266	775.538	731.608	708.263	966.546	569.289	661.141	717.089	648.072	1017.7
RG252_04705	Voltage-gated ClC-type chloride channel ClcB		253.435	299.63	209.773	321.85	305.072	296.551	311.842	216.739	240.067	205.301	171.706	259.217
RG252_04710	Glucokinase		1984.9	1151.07	1194.23	2695.93	2601.87	1355.51	1420.78	835.788	540.503	499.012	461.702	558.743
RG252_04715	hypothetical protein		209.935	210.371	189.794	186.461	184.043	189.989	213.643	177.579	207.137	188.185	219.705	105.136
RG252_04720	hypothetical protein		262.899	243.02	248.513	249.691	249.93	238.845	201.736	202.938	206.232	235.087	276.199	163.603
RG252_04725	dTDP-4-dehydrorhamnose reductase		283.31	265.255	248.872	239.921	258.177	249.335	213.725	215.017	215.998	188.618	238.183	132.729
RG252_04730	Peptide chain release factor 3		387.035	323.107	310.403	306.037	304.901	302.171	265.644	266.124	247.867	267.627	330.342	172.278
RG252_04735	Anthranilate synthase component 2		310.445	284.346	214.523	190.723	187.171	199.454	124.26	275.598	284.278	263.036	283.083	32.1753
RG252_04740	Anthranilate synthase component 1		226.29	161.931	157.877	131.633	127.977	129.448	64.2008	167.237	153.96	154.24	171.797	26.4695
RG252_04745	Tryptophan synthase beta chain		244.749	179.69	170.987	148.943	141.385	147.867	60.4473	158.526	139.904	157.16	176.675	20.895
RG252_04750	Tryptophan synthase alpha chain		191.508	157.179	145.292	129.71	121.066	122.916	59.4476	160.495	156.077	152.249	164.336	23.8591
RG252_04755	N-(5'-phosphoribosyl)anthranilate isomerase		138.78	110.641	115.224	92.4718	107.006	87.2815	47.7105	134.012	126.79	98.3517	98.4638	14.3516
RG252_04760	Indole-3-glycerol phosphate synthase		184.39	140.165	145.398	124.778	132.68	124.113	51.8554	142.63	127.633	143.401	151.483	25.2074
RG252_04765	Anthranilate phosphoribosyltransferase 2		393.284	348.102	300.692	240.484	252.332	241.963	131.958	317.524	251.697	311.178	350.747	59.5917
RG252_04770	RNA polymerase sigma-H factor		196.093	354.19	311.876	265.327	258.772	378.811	672.175	448.035	582.625	592.42	521.43	693.44
RG252_04775	Ribulose-phosphate 3-epimerase		415.72	483.929	267.911	372.421	377.165	341.505	569.212	579.344	524.249	506.266	499.015	439.488
RG252_04780	hypothetical protein		313.979	582.978	253.209	419.515	392.268	345.619	519.775	329.682	439.782	111.383	111.702	166.3
RG252_04785	hypothetical protein	HG	35.4814	150.642	103.753	88.8978	78.0326	145.495	192.017	495.174	370.324	145.94	78.4585	321.807
RG252_04790	hypothetical protein	HG	18.9665	73.0949	50.3688	41.0377	36.0601	72.9062	82.3148	228.949	173.734	62.913	33.4246	103.805
RG252_04795	hypothetical protein	HG	13.3361	19.8099	25.5949	27.6468	24.0096	34.2027	15.6893	277.662	123.007	50.5887	33.296	10.1089
RG252_04800	TonB-dependent receptor SusC	HG	50.3759	61.3248	82.5115	113.583	98.5467	71.0556	125.848	940.262	405.478	83.6871	66.1574	449.434
RG252_04805	SusD-like protein P2	HG	34.4394	45.753	58.9526	89.2869	76.8693	57.6744	82.6898	745.194	294.357	60.8485	55.3149	408.524
RG252_04810	hypothetical protein	HG	40.5369	56.0388	75.3711	123.315	106.422	70.5961	117.857	974.085	430.832	83.0064	61.3859	507.65
RG252_04815	hypothetical protein	HG	87.7163	248.965	214.113	149.997	123.3	320.975	263.781	212.773	252.355	328.364	215.157	415.488
RG252_04820	Glycogen synthase	HG	176.593	359.529	384.21	215.837	198.115	477.548	393.231	349.101	383.333	388.842	288.014	519.691
RG252_04825	hypothetical protein	HG	285.252	555.166	629.276	338.387	314.529	715.702	703.757	563.435	646.176	707.149	548.935	849.9
RG252_04830	hypothetical protein		290.26	160.003	135.294	196.903	216.839	157.517	195.128	219.256	202.643	196.449	250.205	154.543
RG252_04835	lipid kinase YegS		321.861	427.914	319.62	355.687	337.631	414.906	555.853	363.251	431.782	383.609	367.143	330.567
RG252_04840	tRNA dimethylallyltransferase		191.847	188.425	194.263	250.332	231.795	223.692	231.449	196.133	204.136	193.408	171.473	122.288
RG252_04845	Glyceraldehyde-3-phosphate dehydrogenase		12606.6	7346.52	8433.87	8008.89	7796.15	6843.98	6677.08	5999.19	6285.98	7670.92	10163	9362.64
RG252_04850	Large-conductance mechanosensitive channel		266.935	1037.32	842.276	893.919	854.991	1074.11	1797.86	1404.62	1404.1	1024.13	660.308	1600.42
RG252_04855	GMP synthase [glutamine-hydrolyzing]		1097.1	710.85	639.357	722.177	733.126	720.021	672.833	677.414	678.214	587.117	634.875	511.692
RG252_04865	RNase adapter protein RapZ		182.193	189.577	197.909	176.424	186.911	206.551	184.966	181.134	218.767	186.868	178.92	189.631
RG252_04870	hypothetical protein		326.879	476.612	404.724	379.827	381.664	420.712	558.05	408.453	735.885	364.262	358.928	572.601
RG252_04875	60 kDa chaperonin		2292.34	1452.35	996.54	883.587	1075.53	754.985	622.544	551.116	579.855	471.127	683.312	820.682
RG252_04880	10 kDa chaperonin		2260.03	1171.62	929.53	900.344	1146.22	614.886	715.226	615.448	844.847	419.944	684.675	634.832
RG252_04885	hypothetical protein	RG	4.09636	6.56204	5.87033	7.58623	6.95404	4.43314	7.80777	18.6451	22.2474	16.2878	6.78131	3.17316
RG252_04890	TonB-dependent receptor P26	RG	6.67773	5.18181	6.47462	9.83691	9.31466	5.08619	7.69239	20.4908	22.3744	15.0264	6.2535	3.04409
RG252_04895	Acetylxylan esterase	RG	27.8277	64.9395	76.8634	56.2849	60.0806	92.3441	75.4751	125.122	367.209	203.909	83.9408	119.356
RG252_04900	Rhamnogalacturonan endolyase YesW	RG	19.4322	41.1571	43.6777	39.1691	41.1178	52.9098	51.0763	54.433	181.769	89.6038	38.292	45.2061
RG252_04905	hypothetical protein	RG	17.8435	45.1878	57.1906	53.1138	51.3823	86.4228	46.5284	74.328	258.684	154.892	60.1263	33.7898
RG252_04910	hypothetical protein	RG	9.61335	60.3952	112.31	40.7724	39.1918	334.004	48.1259	59.2288	2218.44	2154.63	686.206	116.877
RG252_04915	hypothetical protein	RG	7.04258	23.4253	29.4047	14.5851	14.8715	118.839	14.8348	28.3781	899.923	674.439	218.405	36.2647
RG252_04920	TonB-dependent receptor P39	RG	7.76401	24.157	31.7707	15.4348	14.9649	128.51	17.0678	26.5262	982.599	796.631	246.334	39.084
RG252_04925	hypothetical protein	RG	8.85999	26.724	39.0672	16.0842	16.1248	142.223	18.5754	29.468	1094.48	880.885	268.533	42.8066
RG252_04930	TonB-dependent receptor P39	RG	9.95787	33.1839	42.0258	21.3668	18.403	161.885	25.3523	39.6558	1387.84	967.935	292.338	41.9424
RG252_04935	hypothetical protein	RG	7.6119	26.6799	31.6083	20.2284	20.9288	51.0275	29.5249	34.1601	326.032	177.789	49.5162	30.4934
RG252_04940	hypothetical protein	RG	7.52002	25.3745	38.5437	20.7872	21.623	57.1322	30.2485	34.7842	386.7	176.937	48.897	27.1374
RG252_04945	Protease 4		271.658	239.37	200.245	216.587	220.57	215.407	234.391	200.275	207.729	226.628	233.155	189.309
RG252_04950	Tetraacyldisaccharide 4'-kinase		367.161	316.607	326.324	314.902	334.239	316.368	316.75	308.365	294.27	274.82	281.142	302.58
RG252_04955	Purine nucleoside phosphorylase 1		474.73	417.373	493.061	438.693	467.667	434.88	396.125	354.236	272.984	271.045	255.066	435.621
RG252_04960	Thiamine-monophosphate kinase		575.931	575.338	558.166	531.896	567.755	529.508	575.222	509.754	423.515	431.058	413.755	580.138
RG252_04970	hypothetical protein		379.603	403.092	283.839	407.603	387.828	317.254	590.916	1166.24	811.012	470.4	368.475	458.426
RG252_04975	tRNA (adenine(37)-N6)-methyltransferase		140.298	216.513	148.836	124.709	129.753	176.191	264.708	157.951	268.385	189.52	184.51	149.149
RG252_04980	Non-reducing end alpha-L-arabinofuranosidase BoGH43A		10.3473	50.3088	50.4838	34.6383	34.9914	65.2088	66.0797	50.2021	79.2659	61.279	43.7683	36.0407
RG252_04985	Flavin-dependent thymidylate synthase		296.065	289.309	257.942	310.591	308.052	289.668	353.206	330.298	308.817	332.662	303.629	327.375
RG252_04990	RNA polymerase sigma factor SigA		345.602	309.295	306.664	359.385	351.864	328.988	412.697	382.172	364.082	368.732	329.462	431.723
RG252_04995	hypothetical protein		55.3089	115.356	122.399	115.963	110.496	139.131	174.521	167.263	171.831	133.78	119.681	109.227
RG252_05000	Formate acetyltransferase		1319.15	619.372	721.399	723.958	848.109	564.666	512.248	377.177	313.069	424.426	622.88	387.737
RG252_05005	Pyruvate formate-lyase-activating enzyme		192.821	140.221	165.145	140.344	171.424	152.487	168.196	108.166	81.2332	84.5005	122.341	135.883
RG252_05010	hypothetical protein		169.484	135.185	170.186	130.348	149.255	166.971	183.436	136.713	121.838	155.606	211.445	219.308
RG252_05015	Vitamin B12 transporter BtuB		32.3386	66.842	96.7459	102.225	123.474	99.2761	139.114	102.953	94.6842	58.1839	40.9912	199.367
RG252_05020	hypothetical protein		34.0605	64.9439	91.0125	97.5589	123.709	101.793	128.788	94.3682	88.9672	56.0452	36.7668	195.998
RG252_05025	hypothetical protein		34.8447	74.5176	94.5946	107.903	135.846	112.151	150.224	104.12	104.044	70.2513	52.2483	251.871
RG252_05035	hypothetical protein		101.836	91.8461	42.7622	36.7076	50.8574	37.8481	69.5602	34.5399	96.3456	86.4151	89.2559	5.43971
RG252_05040	hypothetical protein		43.3948	31.8923	26.916	16.4551	21.9432	23.927	13.1924	14.4357	29.2359	23.3867	21.9605	1.31303
RG252_05050	Endonuclease MutS2		113.209	124.091	146.039	134.462	146.263	114.694	116.802	104.284	123.943	111.918	123.144	100.682
RG252_05065	hypothetical protein		162.145	147.064	151.133	174.703	168.145	151.792	156.861	178.561	167.994	169.319	169.588	107.565
RG252_05070	Dodecaprenyl-phosphate galacturonate synthase		302.235	278.08	282.625	302.809	292.438	278.677	252.865	295.99	269.785	295.794	297.132	236.839
RG252_05075	hypothetical protein		207.499	180.135	190.372	204.65	202.055	189.805	176.718	186.867	191.084	219.05	227.843	174.611
RG252_05080	hypothetical protein		200.726	194.884	204.338	208.868	201.008	222.042	194.687	211.016	200.687	200.849	212.101	148.544
RG252_05085	hypothetical protein		168.16	171.318	168.17	175.852	171.439	191.357	209.184	216.483	204.324	200.268	204.876	167.179
RG252_05090	hypothetical protein		144.202	155.605	164.829	175.148	173.074	187.844	169.959	199.267	179.112	156.489	155.896	121.131
RG252_05095	Oligopeptidase A		308.071	313.42	323.373	336.313	349.362	310.907	268.884	354.188	303.062	393.733	358.834	156.513
RG252_05100	tRNA-specific adenosine deaminase		190.301	173.371	211.755	214.879	209.69	214.386	179.633	278.525	226.578	274.158	234.684	131.904
RG252_05105	hypothetical protein		233.014	205.028	211.905	223.056	226.825	221	156.547	253.192	194.843	231.532	226.373	93.2632
RG252_05110	5-formyltetrahydrofolate cyclo-ligase		81.1174	71.0502	67.1814	68.9036	64.2252	79.8546	48.5042	75.4689	66.8191	82.9381	95.8245	35.738
RG252_05115	hypothetical protein		62.3418	51.7449	47.7201	60.5042	57.631	49.7681	89.3856	74.7262	71.0015	77.3417	77.4106	96.7893
RG252_05120	DNA replication and repair protein RecF		88.8441	64.4226	56.7542	75.8424	83.005	60.7758	92.4237	66.965	78.6953	64.1989	68.2302	57.7877
RG252_05125	hypothetical protein		864.84	867.193	983.418	976.108	938.003	1011.41	974.971	1064.05	1149.48	1184.26	1218	924.378
RG252_05130	6,7-dimethyl-8-ribityllumazine synthase		706.666	732.968	805.025	757.053	783.379	854.13	767.617	973.344	949.727	894.745	852.208	703.809
RG252_05135	hypothetical protein		559.372	565.519	608.069	620.387	567.8	608.649	609.867	756.332	672.36	774.38	782.276	529.065
RG252_05140	hypothetical protein		1044.03	478.043	230.518	256.272	270.632	232.629	343.542	197.005	272.677	334.179	355.631	109.691
RG252_05145	hypothetical protein		98.4458	127.761	126.853	131.824	122.483	159.073	146.525	165.142	187.683	221.797	228.276	104.864
RG252_05150	hypothetical protein		87.792	86.3012	99.811	86.8336	86.4575	112.88	111.774	105.976	133.29	126.735	120.972	77.4573
RG252_05155	Amino-acid carrier protein AlsT		84.2625	76.1938	78.4275	67.9577	64.4831	80.6254	84.1581	97.3819	113.684	92.344	89.3755	57.4298
RG252_05160	HTH-type transcriptional repressor CytR		442.103	508.868	512.098	513.644	486.921	614.499	607.24	359.585	244.313	533.772	613.224	473.254
RG252_05165	Transcriptional regulatory protein LnrK		93.3881	49.617	50.6055	66.3809	55.1625	53.0578	41.6899	96.2119	96.7553	102.434	145.933	35.0165
RG252_05170	hypothetical protein		21.5479	30.1953	25.5683	26.8567	25.2907	26.4733	33.6834	65.2243	69.9658	54.7839	30.666	16.3317
RG252_05175	Phosphatidylglycerophosphatase A		17.4137	20.8526	18.0196	17.5166	17.9934	15.9065	18.4464	17.6103	19.3013	23.1099	26.07	7.38019
RG252_05180	hypothetical protein		26.5492	34.9835	19.7262	30.4074	30.1537	31.8891	33.8891	41.7164	33.0718	33.9353	32.6707	9.25908
RG252_05185	Phosphatidylinositol phosphate synthase		27.0703	25.933	25.1615	28.8321	25.1744	30.2785	25.8366	32.8769	27.9402	29.3229	24.6057	9.49476
RG252_05190	hypothetical protein		28.571	26.8321	28.5914	25.4214	25.0491	33.1406	21.4422	32.9742	32.6527	26.1434	23.7632	9.82395
RG252_05195	UDP-3-O-(3-hydroxymyristoyl)glucosamine N-acyltransferase		371.743	377.304	417.54	384.471	399.174	426.494	423.41	510.17	467.509	468.718	481.561	509.115
RG252_05200	Ribosomal RNA large subunit methyltransferase K/L		418.674	378.715	459.206	433.655	426.255	440.264	445.454	503.737	450.278	479.153	494.872	629.332
RG252_05205	Prolyl tripeptidyl peptidase		337.706	322.022	330.983	316.442	316.141	333.605	337.844	389.033	373.524	375.216	356.626	392.932
RG252_05210	Phosphoribosylamine--glycine ligase		530.448	422.682	483.615	477.563	466.722	516.458	491.576	666.132	657.571	620.48	624.507	633.166
RG252_05215	hypothetical protein		123.914	108.545	106.556	113.349	104.938	123.131	93.0965	135.968	119.674	142.18	149.343	123.069
RG252_05220	hypothetical protein		131.467	117.285	105.102	111.435	100.216	123.704	121.201	153.951	126.735	131.844	145.787	113.261
RG252_05225	High-affinity zinc uptake system binding-protein ZnuA		69.1517	67.6122	72.3211	79.2671	78.1379	78.9417	91.0907	105.641	94.5703	104.019	112.295	132.287
RG252_05230	High-affinity zinc uptake system ATP-binding protein ZnuC		90.0471	78.7318	88.9144	96.6319	103.997	106.988	106.906	134.705	112.191	132.822	131.634	138.085
RG252_05235	hypothetical protein		512.229	458.096	575.559	485.253	477.554	526.527	443.105	900.14	671.335	681.344	664.248	482.236
RG252_05240	Peptidoglycan-N-acetylglucosamine deacetylase		419.135	519.283	470.651	460.5	447.408	479.867	497.707	751.186	624.006	660.412	611.358	331.395
RG252_05245	Epoxyqueuosine reductase		69.6172	74.5558	85.2555	76.3341	76.5848	88.4491	72.998	125.799	96.8597	100.435	100.899	48.3675
RG252_05250	Phosphomannomutase/phosphoglucomutase		671.152	522.06	516.87	647.825	624.236	523.821	573.333	869.116	666.944	657.358	620.474	398.834
RG252_05255	hypothetical protein		506.342	433.587	464.591	536.723	495.346	458.809	562.893	890.422	739.8	585.974	536.79	373.68
RG252_05260	hypothetical protein		6.22077	14.5699	9.14818	14.5883	13.5346	14.6834	28.2087	25.42	26.7637	25.7711	16.4349	35.6564
RG252_05265	Cyclic-di-AMP phosphodiesterase GdpP		401.772	348.615	407.379	412.902	400.791	420.968	347.052	336.345	280.461	289.636	268.384	209.06
RG252_05270	hypothetical protein		904.525	877.418	1076.8	1017.12	1013.03	1057.07	1126.06	1064.2	952.382	890.23	751.695	1159.64
RG252_05275	Outer membrane protein assembly factor BamA		55.5251	92.9349	87.5448	105.253	96.9371	125.111	119.547	106.615	107.834	92.7189	66.9346	116.038
RG252_05280	hypothetical protein		55.9315	88.6652	75.7677	94.3543	93.6117	101.919	122.747	94.1876	102.804	88.7814	62.7123	86.0239
RG252_05285	Ribosomal large subunit pseudouridine synthase D		477.698	414.952	446.963	367.402	396.201	426.445	352.009	399.639	366.456	365.131	379.376	286.153
RG252_05290	3-oxoacyl-[acyl-carrier-protein] reductase FabG		1008.62	985.801	948.427	919.122	852.185	923.001	1062.73	1042.32	1056.06	799.975	841.272	1101.55
RG252_05295	hypothetical protein		294.766	242.522	240.735	307.305	280.846	261.713	241.016	234.388	269.156	244.249	248.094	219.347
RG252_05305	hypothetical protein		173.503	230.521	109.752	298.585	265.643	142.397	234.718	116.245	237.539	206.844	263.575	216.913
RG252_05320	hypothetical protein		52.5705	89.935	89.7834	85.1694	80.6414	92.493	111.012	207.746	175.801	116.293	76.1344	107.984
RG252_05325	hypothetical protein		53.302	86.6387	73.921	83.8525	88.1272	88.7835	114.765	186.833	163.439	107.963	79.6706	110.367
RG252_05330	ATPase RavA		102.462	92.3092	92.3592	103.506	96.7743	93.8633	100.913	107.531	113.648	93.8221	101.455	70.9281
RG252_05335	Protein ViaA		50.4765	43.5293	39.5317	47.1417	46.3362	46.3993	44.328	41.5479	55.1591	39.601	39.9997	21.8827
RG252_05340	hypothetical protein		32.8567	39.4166	41.7678	43.8299	42.8445	41.6329	49.9931	38.3299	54.7414	47.624	49.467	47.4554
RG252_05345	Peptide transporter CstA		95.727	103.65	87.5183	110.616	75.291	121.224	60.5488	127.314	155.769	189.083	249.707	22.3178
RG252_05350	Recombination protein RecR		135.124	137.067	128.724	141.504	141.777	139.865	111.911	113.264	129.284	119.894	115.82	37.438
RG252_05355	hypothetical protein		101.854	86.2151	100.625	100.92	95.7336	90.1069	84.016	75.9085	98.0903	75.2149	78.9339	29.2672
RG252_05360	hypothetical protein		112.393	93.3537	87.3677	89.762	93.4234	91.6003	78.5643	77.7338	70.7678	112.251	113.178	44.1341
RG252_05375	NAD(P)-specific glutamate dehydrogenase		4055.9	1936.68	1862.23	1502.42	1233.14	1580.24	1024.1	1902.13	3338.36	3070.37	5214.99	463.732
RG252_05380	ATP-dependent RNA helicase DeaD		201.627	179.305	177.884	204.981	211.145	203.822	184.241	167.039	160.441	217.606	230.344	117.952
RG252_05385	hypothetical protein		199.346	179.522	197.265	206.279	204.056	209.248	166.058	169.48	165.359	199.595	201.359	113.305
RG252_05390	Queuine tRNA-ribosyltransferase		401.18	364.087	365.661	380.197	408.712	377.206	364.972	307.409	306.908	352.003	379.063	207.635
RG252_05395	Lon protease		420.745	394.841	412.008	451.075	466.928	415.622	393.497	356.03	336.535	383.514	413.465	258.228
RG252_05400	tRNA1(Val) (adenine(37)-N6)-methyltransferase		31.7578	68.8846	56.5655	52.9074	52.8223	78.4488	63.1075	93.2693	67.8173	58.6987	48.2464	23.1974
RG252_05405	lipid kinase YegS		276.347	384.395	322.224	372.623	382.822	390.193	585.236	425.438	508.621	452.32	422.092	426.231
RG252_05410	8-amino-7-oxononanoate synthase		1666.83	1585.4	1491.1	1752.77	1778.95	1607.98	1636.4	1430.14	1511.25	1559.73	1543.73	968.268
RG252_05415	hypothetical protein		194.183	828.303	176.867	273.675	163.556	465.287	884.014	337.723	519.387	1871.76	1849.53	1348.14
RG252_05420	hypothetical protein	HG	7.59832	762.053	273.35	160.341	132.818	466.056	380.394	478.822	644.486	341.834	205.333	371.991
RG252_05425	hypothetical protein	HG	8.7611	628.93	243.342	131.997	110.248	425.026	310.573	396.689	516.889	291.986	174.272	344.828
RG252_05430	TonB-dependent receptor P39	HG	22.3904	905.021	320.607	161.324	139.266	485.131	435.082	511.888	606.965	356.07	227.386	406.218
RG252_05435	hypothetical protein		57.8008	75.5403	53.3326	81.9065	69.985	78.5285	108.368	98.5027	101.846	119.974	114.71	79.0396
RG252_05440	Cytidine deaminase		276.066	328.698	331.432	372.695	391.774	302.224	597.247	407.214	420.743	425.111	387.222	379.571
RG252_05445	hypothetical protein		37.315	63.8811	51.9981	62.0611	62.6246	78.9958	109.625	100.383	107.39	114.502	100.642	109.499
RG252_05450	hypothetical protein		70.282	88.3552	96.6916	109.094	106.549	129.055	175.166	186.4	186.361	168.721	156.701	189.47
RG252_05455	hypothetical protein		64.794	77.9639	85.5033	105.917	104.49	116.478	156.155	167.812	172.237	192.249	178.823	180.93
RG252_05460	hypothetical protein		109.55	128.205	61.1345	111.07	113.014	97.815	222.647	120.291	150.179	147.116	116.243	70.8917
RG252_05465	UvrABC system protein A		172.78	253.565	259.364	235.325	230.024	301.557	301.922	307.824	301.195	291.794	258.802	403.194
RG252_05470	hypothetical protein		125.573	204.591	226.778	180.198	180.24	237.952	277.106	269.963	275.726	273.7	239.274	502.854
RG252_05475	Ribosomal RNA large subunit methyltransferase H		172.685	201.948	197.828	207.994	228.761	204.541	228.962	217.262	237.419	239.053	205.524	272.332
RG252_05480	hypothetical protein		166.358	194.474	197.941	219.197	190.806	194.287	241.204	232.185	231.967	206.744	196.363	181.842
RG252_05485	Phosphoglucomutase		1051.44	1148.64	1245.47	1521.44	1429.86	1420.66	1536.75	1295.91	1039.55	1069.48	901.899	1718.8
RG252_05490	hypothetical protein		134.229	138.892	148.752	203.418	196.744	196.938	176.333	161.51	141.704	145.387	141.682	134.098
RG252_05495	hypothetical protein		121.431	133.219	148.056	178.561	170.833	170.816	243.77	204.372	207.693	155.548	147.744	184.731
RG252_05515	hypothetical protein		73.6319	92.9486	64.6398	51.0368	63.6521	93.9249	49.2454	50.0566	57.8695	52.8557	31.9386	24.2165
RG252_05520	hypothetical protein		89.5847	131.738	73.4458	51.2374	84.184	127.772	59.5546	54.661	65.5663	58.2885	39.9694	33.5987
RG252_05525	hypothetical protein		113.014	159.219	76.9219	91.6046	108.546	132.148	96.024	82.7506	91.744	108.08	123.885	52.6109
RG252_05530	hypothetical protein		709.274	659.894	700.544	778.9	785.487	655.081	1076.41	793.191	848.974	735.721	699.528	772.216
RG252_05535	Replication-associated recombination protein A		77.3195	74.2873	71.3872	119.681	92.9526	105.064	110.856	91.5995	105.909	80.7588	63.435	69.1253
RG252_05540	Hydroxypyruvate reductase		204.561	191.051	195.325	240.176	215.705	228.481	258.171	231.325	216.801	210.128	183.603	273.452
RG252_05545	note=UPF0126 inner membrane protein YadS		133.904	116.617	120.008	157.773	142.233	157.367	152.62	158.64	134.118	103.077	90.321	118.031
RG252_05550	hypothetical protein		140.093	130.465	131.194	165.861	155.344	165.34	187.119	177.679	168.815	142.376	115.253	169.962
RG252_05555	Peptidoglycan-associated lipoprotein		671.547	600.273	602.435	734.074	706.245	653.057	666.346	816.984	607.523	641.848	560.532	216.379
RG252_05560	hypothetical protein		557.365	334.919	415.518	422.447	398.595	285.495	378.442	650.609	514.67	534.412	446.053	212.411
RG252_05565	putative protein		428.129	245.097	314.812	295.585	280.68	223.861	218.725	438.943	318.045	341.408	264.843	129.052
RG252_05570	hypothetical protein		334.562	184.728	235.192	228.974	218.722	176.323	182.181	355.157	279.754	286.831	218.122	98.3378
RG252_05575	note=UPF0353 protein Rv1481		206.01	115.558	142.321	136.424	124.402	112.605	120.329	219.824	161.948	166.719	140.439	63.5123
RG252_05580	hypothetical protein		200.595	114.677	115.152	123.837	115.167	106.056	128.313	222.59	180.97	174.835	136.273	62.3413
RG252_05585	hypothetical protein		96.7279	66.088	76.6011	79.0812	63.3712	54.4741	75.162	136.514	104.158	134.725	104.645	50.7405
RG252_05590	hypothetical protein		180.641	163.04	152.779	160.418	148.818	149.643	204.167	238.914	227.222	212.924	184.329	124.582
RG252_05595	hypothetical protein		168.452	134.674	116.565	128.681	129.413	103.874	150.258	171.881	146.722	140.543	133.93	110.849
RG252_05600	S-adenosylmethionine:tRNA ribosyltransferase-isomerase		248.028	174.444	187.993	223.528	231.67	161.307	209.506	266.934	181.823	203.206	186.61	164.906
RG252_05605	hypothetical protein		330.687	209.634	244.563	299.411	308.49	222.26	238.025	325.158	233.781	209.818	195.047	201.227
RG252_05610	Glutamine-dependent NAD(+) synthetase		282.021	173.924	205.394	241.973	247.005	172.982	193.895	273.672	188.581	175.596	166.836	151.333
RG252_05615	Isoleucine--tRNA ligase		930.295	734.102	822.139	856.754	852.732	749.143	772.197	762.041	767.945	769.486	797.099	606.098
RG252_05620	RNA polymerase-binding transcription factor DksA		497.84	462.206	439.28	488.67	466.994	440.615	398.196	572.986	517.836	446.412	481.952	192.09
RG252_05625	Lipoprotein signal peptidase		216.873	177.892	174.081	213.559	188.433	208.041	127.155	202.157	178.571	217.425	228.3	103.16
RG252_05630	hypothetical protein		213.27	175.05	169.133	195.865	201.291	177.253	156.934	199.373	195.924	180.338	197.735	64.6664
RG252_05635	hypothetical protein		127.418	105.049	109.843	134.422	122.129	136.04	101.611	135.169	132.635	114.628	127.072	40.7595
RG252_05640	putative nicotinate-nucleotide pyrophosphorylase [carboxylating]		591.453	428.041	420.551	439.457	436.021	447.505	422.61	513.423	487.146	438.052	458.654	250.15
RG252_05645	hypothetical protein		361.466	226.286	249.278	276.233	256.161	247.229	196.229	266.266	228.502	237.026	264.912	98.5268
RG252_05650	hypothetical protein		21.2695	9.14305	12.5855	12.9888	15.5995	11.2089	10.8108	9.74202	23.8747	50.5271	46.5393	20.5035
RG252_05655	hypothetical protein		48.7042	106.012	40.6395	52.8447	38.9169	75.0868	76.7953	72.6024	88.7191	143.955	81.3244	99.8068
RG252_05660	hypothetical protein		67.8674	121.999	54.8722	68.5448	51.3384	85.3117	72.9749	75.5106	89.4266	144.279	84.9659	121.09
RG252_05665	Colistin resistance protein EmrA		94.6462	160.768	72.6887	97.2025	63.5949	133.377	103.851	129.94	126.09	218.999	136.017	189.745
RG252_05670	hypothetical protein		93.5293	166.641	72.9708	100.667	71.1037	118.571	108.559	109.76	122.695	220.959	131.107	172.025
RG252_05675	hypothetical protein		37.6307	29.2387	35.1346	35.7663	36.3092	36.8291	38.0379	42.9371	58.522	43.6121	40.0755	22.247
RG252_05680	hypothetical protein		83.3594	110.155	101.087	90.7678	78.5464	131.768	173.822	139.581	179.233	157.295	195.559	95.3872
RG252_05685	hypothetical protein		73.0254	116.445	105.666	91.7689	92.3061	129.929	148.543	133.506	151.779	160.742	183.493	116.818
RG252_05690	hypothetical protein		105.512	177.089	167.835	147.918	135.808	183.727	238.807	186.013	205.639	238.136	268.107	164.84
RG252_05695	hypothetical protein		404.315	697.083	666.368	623.587	613.846	820.98	903.995	849.691	807.302	1079.61	974.188	779.632
RG252_05700	RNA polymerase sigma factor SigA		425.774	893.355	1000.56	799.431	760.146	1045.7	1321.52	1052.72	1215.7	1434.58	1318.53	1055.74
RG252_05705	hypothetical protein		589.335	410.283	586.69	552.892	471.204	372.979	518.512	1408.09	929.776	995.52	705.878	353.614
RG252_05710	hypothetical protein		2.43081	1.698	0	0.83903	1.59837	0.793008	2.67695	0	31.1452	36.0086	18.8023	24.2456
RG252_05715	hypothetical protein		231.534	353.82	296.838	330.788	297.497	367.361	486.982	388.181	390.18	341.929	291.284	299.028
RG252_05720	hypothetical protein		238.913	330.498	303.29	288.801	281.527	387.576	498.799	501.726	536.545	430.294	365.771	560.72
RG252_05725	Pyruvate:ferredoxin oxidoreductase		1113.91	920.517	1218.86	1591.16	1329.31	1203.73	1033.52	1638.16	1197.57	958.052	655.12	2087.99
RG252_05730	hypothetical protein		224.434	367.713	292.43	359.678	327.161	341.706	581.373	552.969	610.354	450.961	333.958	533.119
RG252_05735	Purine nucleoside phosphorylase DeoD-type		153.097	157.91	169.88	182.61	184.119	199.179	351.559	274.535	267.3	251.831	225.379	510.707
RG252_05740	hypothetical protein		94.9802	86.1567	85.005	83.7507	84.0709	86.7546	86.8015	73.2677	88.3873	79.0597	81.8303	47.6506
RG252_05745	hypothetical protein		31.0689	22.0811	18.1212	20.0138	19.3604	22.9232	21.948	15.715	32.4016	20.8168	16.0903	8.31548
RG252_05750	tRNA pseudouridine synthase A		148.341	150.975	126.38	142.538	146.743	158.419	206.606	155.764	170.733	153.307	155.702	139.089
RG252_05755	hypothetical protein		101.554	70.8441	57.6537	75.8856	87.733	69.0798	71.1871	61.2012	83.8229	52.6227	51.8917	63.3424
RG252_05760	4-hydroxy-tetrahydrodipicolinate synthase		814.279	470.018	420.084	492.278	421.841	403.671	377.727	416.83	621.457	693.151	1001.54	236.921
RG252_05765	HTH-type transcriptional activator RhaS		238.333	152.877	136.068	165.122	131.287	132.515	128.71	142.519	191.672	233.389	329.577	65.7893
RG252_05770	L-asparaginase 1		153.566	123.313	104.752	121.273	125.026	117.74	122.674	94.1635	95.7268	93.8778	98.9845	76.0618
RG252_05775	glucuronate isomerase		200.212	465.851	486.698	517.545	431.587	526.105	908.571	2028.2	2396.98	827.877	449.653	1483.65
RG252_05780	hypothetical protein		310.968	330.994	268.264	328.356	329.179	278.089	373.808	311.97	391.536	292.539	306.214	249.344
RG252_05785	Glutamine--fructose-6-phosphate aminotransferase [isomerizing]		351.85	307.6	278.918	318.553	308.73	291.183	325.522	319.98	345.448	340.496	339.311	358.827
RG252_05790	Amidophosphoribosyltransferase		275.163	136.197	129.71	168.073	176.056	116.052	79.9397	134.588	111.925	116.11	130.813	79.7362
RG252_05795	Carbamoyl-phosphate synthase small chain		532.448	226.576	250.265	307.854	301.316	233.838	157.283	231.403	192.615	140.508	153.552	101.723
RG252_05800	Carbamoyl-phosphate synthase large chain		509.863	206.651	223.319	273.001	261.882	192.198	128.03	204.25	162.713	146.43	170.597	139.673
RG252_05805	hypothetical protein		8771.85	8968.78	4612.16	8187.56	6496.63	4977.29	7293	5146.89	5482.25	16272	13644.8	9205.48
RG252_05810	Threonylcarbamoyladenosine tRNA methylthiotransferase MtaB		235.876	179.711	165.924	272.849	273.392	206.656	216.988	203.307	191.686	170.563	188.979	115.984
RG252_05815	hypothetical protein		204.882	124.491	103.509	189.124	196.943	121.379	125.653	124.636	113.528	116.084	111.836	64.8324
RG252_05820	hypothetical protein		215.296	151.989	151.678	252.807	244.016	161.917	169.595	192.395	190.12	161.853	165.104	140.661
RG252_05825	hypothetical protein		147.358	100.603	88.4894	147.31	145.799	96.2365	95.6325	103.101	101.527	100.662	119.323	77.2225
RG252_05830	hypothetical protein		190.337	211.788	118.164	162.008	163.325	165.18	284.589	78.5281	144.142	135.527	134.447	93.2288
RG252_05835	Prolyl tripeptidyl peptidase		136.658	142.502	100.307	108.502	120.804	138.512	123.095	107.053	131.764	117.282	107.415	88.1914
RG252_05840	putative MFS-type transporter YhhS		24.8526	20.9282	9.52936	11.6833	16.5423	20.145	15.4476	11.0456	19.6983	16.3079	12.5545	6.78501
RG252_05845	putative MFS-type transporter YhhS		19.083	20.6894	12.6149	15.0947	13.2015	14.6558	14.8858	25.5134	20.7998	31.7421	26.2876	14.8448
RG252_05850	RNA polymerase sigma factor SigA		341.58	424.688	336.032	378.227	380.067	445.897	333.239	684.054	417.365	495.855	422.745	188.502
RG252_05855	Phosphodiesterase YfcE		63.7695	85.533	71.8626	77.7146	84.8419	76.8254	106.979	80.5436	113.257	126.278	112.124	107.953
RG252_05860	hypothetical protein		87.8091	91.4192	69.4845	89.9109	80.9448	80.2505	121.686	100.97	115.064	118.567	95.8163	154.568
RG252_05865	ATP-dependent RNA helicase DbpA		160.303	121.705	121.16	128.321	132.195	125.733	157.825	141.846	158.886	153	116.355	222.919
RG252_05870	Phosphoserine aminotransferase		2486.15	1382.58	1399.36	1320.4	1168.05	1352.52	1221.52	1524.81	2043.82	2162.57	2622.13	757.097
RG252_05875	Hydroxypyruvate reductase		1373.76	683.055	724.579	705.553	570.309	622.498	392.022	722.445	898.011	819.468	1167.43	163.12
RG252_05880	hypothetical protein		726.778	609.37	584.964	650.924	629.091	612.885	840.387	646.965	795.215	712	743.965	1156.09
RG252_05885	IMPACT family member YigZ		76.6861	72.7712	72.4845	86.0006	73.6394	91.904	97.3582	84.2873	95.9383	40.5424	40.7239	36.1907
RG252_05890	hypothetical protein		557.99	1013.52	448.09	688.118	561.699	860.414	747.014	438.888	512.306	526.521	575.463	218.764
RG252_05895	hypothetical protein		123.694	307.766	262.349	306.712	262.53	425.279	492.961	269.664	330.904	377.332	354.362	237.925
RG252_05900	hypothetical protein		93.3249	227.4	216.438	252.315	206.393	366.045	352.101	209.723	234.449	229.073	211.84	149.307
RG252_05905	Beta-barrel assembly-enhancing protease		119.225	279.078	262.141	300.882	246.435	439.355	422.385	256.078	283.706	293.104	269.016	211.593
RG252_05910	hypothetical protein		102.925	258.007	219.371	268.953	227.727	395.943	366.212	223.062	266.934	256.148	230.695	149.911
RG252_05915	hypothetical protein		121.102	340.196	249.397	293.026	269.888	398.776	500.879	294.367	359.923	337.851	297.772	190.302
RG252_05920	Acetylxylan esterase / glucomannan deacetylase		163.363	214.543	221.643	249.325	229.46	262.477	269.249	177.955	187.078	257.522	267.869	208.618
RG252_05925	Phosphomannomutase/phosphoglucomutase		633.949	557.947	615.382	650.898	613.573	629.548	477.955	419.096	331.009	509.484	542.756	294.204
RG252_05930	hypothetical protein		145.331	146.407	146.621	140.493	144.024	146.032	129.481	191.616	167.415	179.459	200.025	120.5
RG252_05935	hypothetical protein		107.044	96.3082	105.666	119.496	118.255	108.915	86.4432	116.972	108.887	106.138	127.844	81.1585
RG252_05940	Valine--tRNA ligase		615.525	445.196	436.177	475.404	489.316	399.738	436.923	415.337	434.35	434.531	514.507	383.197
RG252_05945	Nucleoside triphosphate pyrophosphohydrolase		117.667	148.675	156.679	187.246	160.433	182.809	246.99	176.017	204.365	149.744	121.614	120.079
RG252_05950	hypothetical protein		69.6094	97.549	86.0752	137.19	101.432	170.877	144.326	102.625	137.942	45.7428	33.8797	35.7152
RG252_05955	Ribonuclease Z		56.9048	80.0841	100.402	112.746	90.8846	126.127	129.327	109.437	120.028	99.5915	87.5586	111.291
RG252_05960	hypothetical protein		311.953	587.29	505.241	569.591	491.877	728.183	921.612	681.819	836.415	555.992	465.624	590.567
RG252_05970	ECF RNA polymerase sigma factor SigW		84.7665	114.288	102.182	133.761	118.034	126.119	154.096	126.028	120.787	129.34	119.439	135.813
RG252_05975	hypothetical protein		177.416	196.832	134.816	159.751	183.046	185.183	273.584	238.883	193.792	223.864	239.627	467.206
RG252_05980	hypothetical protein		247.585	360.098	190.163	262.363	295.726	267.692	484.287	317.356	378.501	403.752	441.468	791.62
RG252_05995	hypothetical protein		75.9228	102.832	74.613	98.5035	98.2308	109.491	175.706	130.635	143.175	143.304	116.088	222.043
RG252_06000	hypothetical protein		127.333	171.965	156.165	170.535	165.358	183.698	178.356	121.73	159.426	190.534	178.609	190.149
RG252_06005	hypothetical protein		177.704	209.442	208.473	201.536	200.764	218.909	299.466	200.637	248.589	211.199	217.078	212.85
RG252_06010	hypothetical protein		92.8254	80.4861	94.1309	79.3953	85.6281	78.4408	117.634	57.8715	85.3256	71.6161	82.7347	137.614
RG252_06015	hypothetical protein		85.6306	79.6257	92.7251	87.0812	76.7704	86.3898	116.745	63.5973	102.506	75.2722	78.0214	131.024
RG252_06020	hypothetical protein		151.187	144.048	133.454	127.188	147.082	141.534	193.902	211.823	224.393	194.018	171.725	161.75
RG252_06025	Beta-galactosidase		63.1529	89.7152	86.5172	82.102	72.8334	113.492	120.292	95.5311	139.352	121.344	117.59	101.845
RG252_06030	hypothetical protein		1076.19	4157.95	5175.1	4188.48	3757.09	6184.82	4253.84	4327.72	4230.95	4765.75	3766.62	6688.11
RG252_06035	Outer membrane protein 40		1065.75	3829.17	4807.59	4059.43	3485.45	5869.87	4300.54	4437.29	4182.94	4144.61	3426.97	5859.29
RG252_06040	hypothetical protein		170.085	422.504	538.11	461.224	440.165	617.729	255.734	485.442	409.237	455.935	420.248	184.677
RG252_06045	hypothetical protein		63.0483	310.327	313.233	212.798	205.206	310.859	277.368	271.402	299.816	337.566	283.6	122.039
RG252_06050	Sugar phosphatase YidA		82.6889	46.8037	43.8495	51.4175	49.898	46.3605	56.2846	62.1634	63.9985	73.7856	65.396	34.9895
RG252_06055	hypothetical protein		78.5684	59.7	61.6643	61.7355	65.3517	63.3956	75.3805	93.2577	92.2853	102.484	95.335	53.408
RG252_06060	Energy-dependent translational throttle protein EttA		315.912	336.052	350.734	299.627	288.66	346.794	396.348	268.856	280.92	319.472	297.986	388.353
RG252_06065	hypothetical protein		211.567	584.119	501.78	622.377	520.716	848.601	958.762	812.27	812.427	752.367	614.156	865.986
RG252_06070	Sodium/glucose cotransporter		85.6593	71.4254	47.3289	55.964	54.3955	65.6344	75.7098	51.0391	63.7867	61.9383	75.7786	60.7285
RG252_06075	note=UPF0210 protein SP_0239		563.197	383.95	373.679	388.897	383.789	395.143	364.385	396.531	404.875	427.084	477.844	247.095
RG252_06085	hypothetical protein		51.5342	77.4222	59.5787	67.5117	65.0939	78.7258	85.7299	80.1948	93.7329	93.3279	77.8376	44.1009
RG252_06090	Na(+)-translocating NADH-quinone reductase subunit A		997.557	672.614	817.998	612.119	625.195	876.574	633.714	350.92	316.258	759.266	786.773	635.309
RG252_06095	Na(+)-translocating NADH-quinone reductase subunit B		669.458	419.165	531.667	410.136	412.762	593.862	353.008	190.735	152.969	408.627	424.019	397.803
RG252_06100	Na(+)-translocating NADH-quinone reductase subunit C		630.298	369.135	461.774	372.797	354.306	573.218	383.424	205.594	161.351	352.908	365.767	321.479
RG252_06105	Na(+)-translocating NADH-quinone reductase subunit D		545.847	323.412	426.244	351.206	317.576	504.501	280.922	161.613	125.096	226.88	249.809	228.358
RG252_06110	Na(+)-translocating NADH-quinone reductase subunit E		590.798	337.812	434.341	351.269	358.678	511.68	289.597	160.378	120.106	245.601	275.157	263.813
RG252_06115	Na(+)-translocating NADH-quinone reductase subunit F		861.978	642.418	698.025	598.012	580.922	896.174	665.894	293.279	279.178	568.517	661.896	629.103
RG252_06135	Proline--tRNA ligase		865.421	694.571	787.368	751.985	797.076	756.135	941.738	636.08	678.543	716.589	799.332	1077.81
RG252_06140	putative lipoprotein YiaD		622.797	687.577	705.902	909.199	821.026	836.158	940.735	935.592	599.94	483.595	478.286	695.526
RG252_06145	Biosynthetic peptidoglycan transglycosylase		113.92	121.009	118.125	154.828	136.525	161.689	123.595	122.874	121.636	107.532	100.903	49.1657
RG252_06150	ATP-dependent DNA helicase PcrA		133.007	144.481	131.543	152.973	147.1	156.867	148.427	135.872	152.404	137.512	138.662	75.6563
RG252_06155	hypothetical protein		79.2774	71.5859	52.0583	76.0848	60.3931	59.2954	30.5213	53.0891	60.5601	342.748	378.252	266.051
RG252_06160	hypothetical protein		476.639	421.449	475.268	511.651	503.598	522.706	520.723	657.774	670.93	727.327	760.045	488.845
RG252_06165	Glycogen synthase		707.087	671.734	718.513	788.844	755.856	795.411	981.399	1187.68	1264.56	1247.6	1236.14	846.41
RG252_06170	Pantothenate synthetase		611.512	555.752	432.293	499.018	534.98	601.397	875.453	468.503	687.23	647.927	712.043	470.097
RG252_06180	hypothetical protein		1294.35	1013.03	1075.19	1242.06	1184.26	992.349	1098.15	1072.23	844.216	849.026	867.077	658.434
RG252_06185	hypothetical protein		822.99	553.292	684.988	734.151	796.07	631.155	557.787	578.633	491.748	402.869	423.295	352.058
RG252_06190	Propionyl-CoA carboxylase beta chain		1206.47	973.021	1063.01	1142.69	1152.78	953.41	914.616	893.964	758.103	913.532	955.524	647.429
RG252_06195	hypothetical protein		66.3884	112.433	83.367	115.783	107.082	109.397	129.534	196.003	126.128	134.77	128.856	73.9966
RG252_06200	GTP pyrophosphokinase		161.51	244.685	186.114	180.613	159.68	228.21	401.053	539.724	454.365	381.807	240.129	536.364
RG252_06205	hypothetical protein		537.802	634.371	641.877	469.913	487.717	678.392	738.839	833.587	754.233	954.696	801.707	929.537
RG252_06210	hypothetical protein		33.8342	23.9784	19.6882	20.9758	20.7357	23.4688	20.8609	17.9293	22.9146	19.2992	20.7367	9.07318
RG252_06215	hypothetical protein		500.289	356.579	316.036	408.489	412.76	331.64	342.341	294.786	279.12	269.478	315.977	203.361
RG252_06220	ATP-dependent DNA helicase RecQ		132.976	108.138	96.2247	96.3645	100.576	92.3737	110.45	82.6801	91.3582	92.2212	100.926	54.4478
RG252_06225	Serine/threonine transporter SstT		26.6344	20.316	20.2358	28.723	25.9979	26.7423	42.3254	27.7328	45.6779	26.7143	21.9515	32.0294
RG252_06230	DNA gyrase subunit A		381.801	379.992	436.485	389.393	395.461	424.526	371.354	343.403	366.503	326.773	281.029	259.518
RG252_06235	hypothetical protein		776.338	879.285	956.34	905.022	844.494	1072.32	757.66	893.353	825.799	899.258	775.15	726.468
RG252_06240	Replicative DNA helicase		229.632	267.847	285.942	265.168	267.839	296.662	340.32	264.349	257.561	269.302	245.138	277.857
RG252_06245	hypothetical protein		34.2791	133.573	134.755	98.5046	102.924	163.433	121.892	200.421	198.878	211.744	134.378	59.2558
RG252_06250	hypothetical protein		70.5798	113.518	126.539	97.5019	102.929	113.828	100.536	177.4	154.462	122.646	79.4277	47.4294
RG252_06255	2-isopropylmalate synthase		281.098	138.115	118.237	159.928	97.0613	118.959	68.5835	154.508	183.921	217.242	324.286	37.2946
RG252_06260	3-isopropylmalate dehydratase large subunit		446.188	209.794	152.587	220.277	134.564	189.094	78.1785	193.495	204.211	182.878	269.167	31.0239
RG252_06265	3-isopropylmalate dehydratase small subunit 1		359.459	159.737	129.561	174.109	104.929	160.473	66.9011	167.719	178.914	143.347	232.435	27.5023
RG252_06270	2-isopropylmalate synthase		304.661	138.33	111.879	160.534	100.112	143.164	61.5104	154.227	160.801	163.524	223.485	26.2349
RG252_06275	3-isopropylmalate dehydrogenase		632.158	276.248	238.87	312.74	192.719	271.751	122.631	349.331	334.535	405.256	631.936	75.7871
RG252_06280	hypothetical protein		70.8985	66.7368	60.3486	66.9161	61.1018	53.008	122.876	170.13	142.217	137.709	143.64	164.172
RG252_06295	hypothetical protein		716.547	4398.8	1581.58	2405.57	1944.96	2540.53	9891.41	2818.58	4907.39	4469.09	4327.42	23377.3
RG252_06300	hypothetical protein		276.885	216.631	151.883	181.249	208.032	154.992	236.416	130.429	147.927	158.638	188.469	115.735
RG252_06310	hypothetical protein		160.388	105.323	68.4745	84.1827	93.8601	66.9211	70.4435	110.386	90.1673	101.584	100.01	45.4518
RG252_06315	hypothetical protein		162.445	124.42	85.2344	105.958	128.162	102.5	93.7846	149.606	110.496	108.741	100.432	64.1949
RG252_06330	putative protein YqeY		499.882	469.694	419.755	642.334	545.072	485.347	964	1113.74	877.718	448.297	569.63	531.206
RG252_06335	hypothetical protein		67.167	69.6666	64.1922	57.7486	60.4935	67.0642	56.7838	56.8259	60.705	54.8846	64.2947	41.5396
RG252_06340	hypothetical protein		39.1061	35.3451	35.5927	20.0926	37.3935	33.8907	22.0261	23.9961	26.7739	34.1777	30.3902	22.4459
RG252_06345	hypothetical protein		75.5589	65.6637	72.8435	61.6071	64.1585	79.384	60.2782	62.7819	67.1243	65.5769	71.1078	55.3861
RG252_06350	hypothetical protein		357.667	510.697	333.735	441.806	425.836	437.249	554.468	406.612	398.612	326.473	282.94	317.127
RG252_06355	hypothetical protein		301.491	396.968	316.104	317.039	308.773	333.872	499.394	407.126	412.455	274.997	284.008	770.431
RG252_06360	hypothetical protein		327.171	450.435	356.487	339.858	385.462	397.713	668.041	572.826	645.482	499.119	533.3	1663.75
RG252_06365	hypothetical protein		68.01	118.241	82.9421	85.8549	91.9435	105.239	155.866	116.418	171.867	125.842	90.8105	213.508
RG252_06370	hypothetical protein		85.0782	29.9157	14.0028	18.453	19.4667	26.255	21.1021	34.4189	45.0109	24.9693	18.6466	32.6382
RG252_06375	hypothetical protein		11.3328	38.5491	43.5877	50.4552	44.1173	65.3696	95.6829	15.3758	43.9002	19.7528	22.171	249.764
RG252_06380	hypothetical protein		7.79469	23.8067	38.9893	34.6897	30.7523	42.201	68.7632	10.3687	20.895	12.929	14.4626	187.304
RG252_06385	hypothetical protein		9.32624	26.8232	25.53	25.4243	30.0366	38.0937	59.6325	10.9552	28.8575	12.2575	12.4664	153.845
RG252_06390	hypothetical protein		7.37171	15.9025	13.5092	11.5848	17.2791	19.6069	28.6524	6.71316	14.1677	8.8841	7.14106	73.3945
RG252_06395	Peptidoglycan-associated lipoprotein		13.5242	37.8124	33.6379	30.8665	35.1176	46.7991	64.5899	24.309	33.227	26.4025	24.5857	89.7353
RG252_06400	hypothetical protein		38.617	92.9381	68.0749	73.1027	72.4086	99.4072	103.439	83.8321	114.678	144.528	152.815	38.2708
RG252_06415	hypothetical protein		102.53	123.888	104.46	104.543	107.583	119.561	129.345	138.64	146.742	132.044	127.044	125.866
RG252_06420	TonB-dependent receptor P39	unk	0.598759	6.92968	9.83973	0.59183	0.993232	82.2537	1.97817	4.59157	768.974	429.927	68.9415	5.45015
RG252_06425	hypothetical protein	unk	0.938512	6.92635	13.6147	0.549293	1.81111	90.3744	1.97722	5.38576	814.599	486.355	81.1568	6.88769
RG252_06430	hypothetical protein	unk	10.6842	116.648	55.4251	38.9271	37.599	106.245	51.8581	100.924	107.318	228.811	115.818	25.4022
RG252_06435	hypothetical protein	unk	15.521	137.733	151.267	143.854	125.494	196.912	377.727	390.778	372.158	343.942	255.028	640.268
RG252_06440	hypothetical protein	unk	9.74854	151.67	179.234	142.548	121.21	225.801	462.611	449.418	419.505	364.25	262.702	614.234
RG252_06445	hypothetical protein		19.5815	21.2249	18.5037	14.683	15.1513	20.6513	18.7758	23.9556	28.2974	25.6841	19.0803	12.4336
RG252_06450	hypothetical protein		22.1036	13.9835	20.0505	13.8193	15.2198	20.0001	22.964	21.1077	24.0459	21.361	10.9264	11.5194
RG252_06455	hypothetical protein		17.8521	17.3159	18.833	15.7394	13.4827	16.8728	23.7042	22.6769	26.3589	28.7375	17.334	12.4448
RG252_06460	hypothetical protein		29.9143	90.6189	68.7767	73.3768	81.0664	106.89	88.3114	77.2296	102.383	89.2367	63.907	53.3461
RG252_06465	Sensor histidine kinase RcsC	ARA	31.4002	91.8884	68.3441	70.2555	81.332	85.2705	89.74	65.0258	84.0762	97.3892	77.1685	53.9191
RG252_06470	hypothetical protein	ARA	8.6008	33.0639	33.6388	26.3572	23.0995	40.8367	40.0628	23.9336	24.0131	33.6611	22.7075	110.399
RG252_06475	TonB-dependent receptor P3	ARA	10.3227	39.1496	42.6426	35.7853	31.8173	61.8523	46.9239	44.8182	40.2236	49.9269	32.4201	217.502
RG252_06480	SusD-like protein	ARA	15.2262	50.5483	46.7893	47.625	43.2991	80.2957	66.3805	60.1297	52.0683	64.6743	43.3969	236.376
RG252_06485	hypothetical protein	ARA	9.5342	29.2052	23.2461	26.1423	24.1333	44.6084	30.749	30.2194	33.2405	33.9651	23.5952	118.759
RG252_06490	hypothetical protein	ARA	8.39263	19.0819	16.5089	17.4947	20.9381	34.1975	25.5527	25.3129	27.0002	23.1377	16.1369	50.5882
RG252_06495	hypothetical protein	ARA	11.4235	35.1867	28.0358	31.9196	31.8346	50.3641	41.4551	43.3671	41.8964	37.3135	27.4178	98.1651
RG252_06500	hypothetical protein		118.65	160.064	154.99	143.139	139.485	196.877	148.333	149.724	176.461	172.109	170.373	131.175
RG252_06505	hypothetical protein		126.168	161.781	193.062	178.546	180.634	218.835	152.13	169.612	194.061	186.268	176.809	178.036
RG252_06515	hypothetical protein		54.4412	78.0594	77.3553	86.7288	75.0739	96.1368	76.2977	80.9311	109.746	93.247	79.7441	77.9597
RG252_06520	hypothetical protein		68.7016	106.723	106.002	102.988	104.795	116.885	101.171	99.0973	117.708	114.327	94.7805	81.2125
RG252_06525	hypothetical protein		96.8984	135.325	136.255	117.322	117.354	144.023	140.363	129.533	161.184	164.125	156.418	123.031
RG252_06530	hypothetical protein		175.995	314.192	218.55	224.996	188.808	232.655	525.417	227.632	390.524	400.834	366.815	225.268
RG252_06535	hypothetical protein		3.46842	2.35154	3.33501	1.47887	1.40864	1.39775	3.59495	3.03708	8.06016	7.99118	2.29084	2.66115
RG252_06545	hypothetical protein		103.428	144.715	112.416	177.852	160.836	179.457	236.147	190.659	206.914	151.726	139.13	193.216
RG252_06550	hypothetical protein		79.8071	93.1432	81.3571	109.448	103.167	120.828	159.058	122.437	144.072	117.062	122.397	145.445
RG252_06555	hypothetical protein		229.505	248.637	195.744	254.936	255.003	236.695	282.825	238.769	239.792	194.789	230.156	197.848
RG252_06560	HTH-type transcriptional activator RhaS		119.091	228.44	133.082	159.123	157.886	179.165	289.173	200.839	228.157	261.016	387.966	216.649
RG252_06565	Aspartate ammonia-lyase		131.643	381.95	455.883	491.881	433.618	553.048	1524.57	383.218	424.691	280.228	200.186	4591.71
RG252_06570	hypothetical protein		51.1328	131.316	125.876	146.534	120.292	216.295	475.407	139.368	176.557	78.9172	67.2234	1709.88
RG252_06575	L-asparaginase 2		45.3266	119.537	128.341	138.715	109.097	191.282	491.156	131.177	170.034	87.7567	66.044	2039.01
RG252_06580	Anaerobic C4-dicarboxylate transporter DcuA		55.645	163.399	156.749	155.202	135.185	239.413	532.807	181.147	199.889	152.905	100.941	1002.65
RG252_06585	hypothetical protein		4810.73	4813.37	4680.03	2602.4	2312.45	4793.38	2990.73	5900.5	4199.89	7840.62	7008.39	689.625
RG252_06590	hypothetical protein		4036.55	3869.46	3413.68	2045.2	1709.69	3498.96	2831.15	4786.78	3870.77	6419.2	5214.25	685.333
RG252_06595	hypothetical protein		630.642	593.184	496.63	320.457	257.338	518.33	454.803	1031.11	581.377	1493.67	1264.95	101.723
RG252_06600	hypothetical protein		33.5107	44.8849	26.7472	29.5345	34.3895	33.5398	34.8737	45.471	50.0229	67.8407	41.1174	14.3117
RG252_06605	hypothetical protein		4.72657	4.12707	3.02985	2.44717	4.27343	2.69843	3.90389	4.29972	20.6073	322.492	242.063	41.4022
RG252_06610	hypothetical protein		42.2672	223.798	187.518	140.233	142.31	267.135	163.172	438.424	288.614	711.176	377.75	90.314
RG252_06615	hypothetical protein		43.1453	160.69	156.787	124.477	118.361	215.849	122.449	333.468	223.138	524.604	285.355	66.3429
RG252_06620	hypothetical protein		52.0639	173.916	161.374	125.637	118.723	211.247	138.046	326.2	241.106	460.091	255.499	78.0484
RG252_06625	hypothetical protein		58.6094	238.786	195.635	165.956	163.669	267.589	186.906	419.412	304.664	640.064	338.022	130.553
RG252_06630	hypothetical protein		56.5734	297.911	222.204	183.575	196.088	308.155	223.422	481.905	370.659	712.692	398.333	131.334
RG252_06635	hypothetical protein		93.7667	145.807	170.162	159.714	143.834	174.559	212.494	186.865	228.436	188.794	211.192	192.256
RG252_06640	Thiol-disulfide oxidoreductase ResA		104.034	65.6366	42.9321	77.9772	52.8757	40.1473	57.325	44.1627	66.5687	50.7534	65.4035	38.5182
RG252_06645	hypothetical protein		50.4906	27.1172	23.6057	45.7084	30.6554	31.4836	21.5754	30.0039	53.5873	24.0482	26.66	11.2274
RG252_06650	hypothetical protein		80.7626	45.9451	46.5839	69.5316	53.2828	40.4513	44.6967	46.0393	70.4889	53.3445	73.3189	20.4974
RG252_06655	hypothetical protein		2.53268	2.82833	1.31376	2.58808	2.03788	2.15258	0.660587	4.1339	12.3824	7.63073	4.78949	0.434665
RG252_06660	hypothetical protein		2.11305	5.82645	2.88727	2.0729	1.75508	4.02724	1.71465	5.62872	17.5743	11.0575	7.65889	0.0853287
RG252_06665	hypothetical protein		5.76227	3.31481	5.432	3.39289	5.12626	4.53373	2.48853	13.6794	10.978	17.5314	10.3182	1.38702
RG252_06675	hypothetical protein		29.7599	53.1934	47.131	86.1404	71.9663	74.5623	229.722	64.4176	80.0739	57.332	50.791	520.761
RG252_06680	hypothetical protein		12.8468	15.6954	13.4024	17.22	20.6844	18.9591	16.6081	241.123	290.276	48.0193	19.8791	8.49315
RG252_06685	hypothetical protein		64.0859	1207.52	1455.06	697.403	626.391	1449.32	2275.86	2356.99	2895.55	1835.68	1044.4	4286.43
RG252_06690	hypothetical protein		0.810268	1.698	0.333902	1.43834	1.4842	1.81259	1.40221	2.06769	11.9884	6.19034	1.55964	0.621681
RG252_06695	hypothetical protein		0.551263	0.641791	0.471164	0.824533	0.785378	1.19893	0.269815	0.425497	13.2107	5.62861	0.366798	0.328967
RG252_06700	TonB-dependent receptor P3		0.609594	0.416564	0.38227	0.384229	0.705824	1.08946	0.350255	0.526049	16.0739	7.52627	0.238076	0.284695
RG252_06705	hypothetical protein		1.60292	1.93793	1.12631	1.14911	1.70262	1.68945	0.203681	1.16245	5.2661	3.52921	1.01527	0.473018
RG252_06715	hypothetical protein		11.092	21.5959	28.3276	45.4543	50.4729	23.8287	35.5194	44.616	64.0039	20.3241	25.6155	6.91092
RG252_06720	hypothetical protein		8.46897	16.0379	24.2803	35.4806	38.6237	18.4782	24.3859	37.859	52.4301	20.3076	22.3916	5.12674
RG252_06725	hypothetical protein		6.76796	14.9439	16.7929	30.3233	33.0188	15.4447	20.4329	26.0468	41.3134	14.9204	12.4306	2.913
RG252_06730	hypothetical protein		9.25266	20.117	24.733	40.4801	44.5811	18.3828	30.8745	38.1064	57.5963	20.3853	25.8689	5.60831
RG252_06735	hypothetical protein		8.38297	17.8476	21.2661	34.4759	40.374	15.4196	28.5139	37.4068	52.8155	20.1295	25.6788	4.35633
RG252_06740	hypothetical protein		11.3862	26.158	34.6808	48.5529	58.9425	23.9484	37.4617	48.567	78.0787	28.3393	36.263	6.83694
RG252_06745	hypothetical protein		19.9341	34.6295	42.5942	56.3037	72.9059	32.1757	45.8184	59.6921	77.6709	31.1747	42.3593	5.49802
RG252_06750	hypothetical protein		16.3498	29.9798	40.8422	55.5468	70.6562	29.5699	41.0691	60.72	75.4077	25.1698	38.861	4.72034
RG252_06755	hypothetical protein		24.9862	57.1172	86.691	113.152	133.697	52.9837	73.5605	115.343	147.132	47.2703	69.2652	15.2088
RG252_06760	hypothetical protein		22.0652	52.1678	66.9135	92.2724	108.468	54.7492	150.626	88.7822	158.272	49.7004	68.0792	158.932
RG252_06765	hypothetical protein		14.1432	32.0829	33.9281	51.1075	65.219	31.0374	86.3873	62.2922	102.127	35.0343	37.2726	83.5114
RG252_06770	hypothetical protein		20.2029	41.0224	44.5227	76.6636	83.1102	41.94	112.971	70.1723	130.432	45.2741	62.1354	91.8973
RG252_06775	hypothetical protein	AG	1.74403	24.5903	21.4358	24.5371	18.548	47.6441	29.6027	14.4481	87.0349	27.1868	16.0632	61.6403
RG252_06780	hypothetical protein	AG	2.44769	35.3307	39.7262	28.0551	24.267	71.1229	51.773	25.7146	156.988	39.9248	29.1891	280.015
RG252_06785	hypothetical protein	AG	2.02567	26.7761	35.3843	23.4498	19.3649	59.8314	43.1001	20.3345	142.666	34.8193	24.0472	225.798
RG252_06790	Sensor histidine kinase RcsC	AG	9.66256	17.3205	19.9567	17.835	17.4154	21.161	18.92	15.6521	22.4382	21.8996	16.8498	10.1397
RG252_06795	hypothetical protein		23.3761	374.712	176.941	30.2104	37.8018	38.0416	88.405	87.3981	77.8768	86.1266	89.4579	65.485
RG252_06800	Anaerobic ribonucleoside-triphosphate reductase		729.526	641.682	763.263	502.834	538.49	620.818	755.75	760.068	710.476	759.414	734.447	797.873
RG252_06805	Anaerobic ribonucleoside-triphosphate reductase-activating protein		553.094	560.441	607.016	356.13	401.773	489.166	631.057	564.749	605.601	510.852	472.043	505.2
RG252_06810	hypothetical protein		1894.24	2042.42	1862.11	1828.26	1960.41	1897.72	2509.08	2248.95	2295.57	2648.22	2638.89	2277.39
RG252_06815	HTH-type transcriptional regulator CynR		342.84	169.169	82.8858	102.539	83.4531	161.952	85.0352	139.975	156.497	219.814	250.397	48.1854
RG252_06820	hypothetical protein		249.868	119.946	62.5126	74.1414	60.3343	151.908	20.7536	115.177	107.641	183.981	208.632	5.61518
RG252_06825	Aspartate/alanine antiporter		289.689	179.767	80.4497	104.946	80.4865	252.706	38.3871	194.256	182.541	241.991	268.051	15.4979
RG252_06830	hypothetical protein		16.954	60.6572	8.00275	8.55446	7.72258	15.3861	10.0483	157.482	66.7478	14.0704	4.29184	7.61559
RG252_06835	Thiol:disulfide interchange protein DsbD		570.972	334.879	308.053	332.296	280.598	348.992	277.002	302.029	320.482	337.241	336.274	231.98
RG252_06840	hypothetical protein		110.883	111.899	88.6026	91.9784	86.0146	86.0164	127.081	86.5437	108.39	113.926	120.422	101.933
RG252_06845	Alpha-xylosidase BoGH31A		2.3409	6.15207	3.72683	2.34452	2.76309	5.25811	3.42316	2.62775	9.83385	8.38255	2.78641	1.44274
RG252_06850	hypothetical protein		3.25036	30.0981	23.5963	14.4727	14.4266	34.9923	29.6651	21.894	24.4236	32.0722	21.5326	14.8696
RG252_06855	hypothetical protein		0.998157	15.688	15.1304	10.6399	8.33934	23.9626	16.6178	11.4789	25.5155	20.7419	7.86727	6.71235
RG252_06860	Retaining alpha-galactosidase		2.34078	27.4038	25.1477	14.4966	13.0534	35.8175	24.6874	18.9411	25.0892	30.3801	18.4654	12.9862
RG252_06865	hypothetical protein		143.622	234.373	207.256	220.049	211.549	252.7	535.952	226.658	233.311	255.359	189.235	729.358
RG252_06870	hypothetical protein		118.993	6562.1	4290.73	2455.85	1946.19	5021.13	14195.3	8345.31	9519.49	8912.62	5587.02	6242.54
RG252_06875	hypothetical protein		23.9109	53.0207	34.2194	36.2757	38.9408	45.1704	31.8435	17.6587	42.1546	30.9944	46.2031	15.3592
RG252_06880	hypothetical protein		57.7009	47.0808	43.9131	48.6892	51.705	56.2315	57.0542	57.9929	74.4548	70.0938	80.1351	66.5952
RG252_06885	hypothetical protein		67.7925	59.4298	49.6029	50.0621	63.4022	59.2113	72.5751	54.411	82.7655	67.745	66.5158	55.1224
RG252_06890	hypothetical protein		78.7472	76.6499	63.0014	71.0802	75.6173	84.8785	103.483	88.1317	116.398	99.7828	107.311	101.574
RG252_06895	FKBP-type 22 kDa peptidyl-prolyl cis-trans isomerase		214.081	207.334	139.624	166.04	158.365	152.132	270.513	226.842	297.564	274.803	312.521	265.196
RG252_06900	hypothetical protein		163	215.433	163.29	182.083	183.53	226.035	406.078	284.357	337.08	327.872	275.419	435.792
RG252_06905	hypothetical protein		50.4316	48.497	42.1249	52.7065	53.7001	47.328	75.5734	44.5386	66.1305	48.5661	45.1605	61.9921
RG252_06910	hypothetical protein		51.8769	62.51	55.5349	62.3133	62.2538	75.4808	82.4577	75.1641	81.7931	65.9066	59.6726	60.6328
RG252_06920	note=UPF0597 protein YhaM		200.481	237.102	230.933	232.351	249.289	245.054	286.85	214.294	224.898	249.179	235.474	234.774
RG252_06925	hypothetical protein		54.3172	133.218	116.579	114.392	101.889	152.844	171.946	124.701	149.553	130.8	108.971	136.135
RG252_06930	Sensor histidine kinase RcsC		43.0419	62.0009	55.3108	84.745	80.7207	55.1366	150.751	59.7403	116.202	57.3112	76.9343	271.353
RG252_06935	hypothetical protein		118.94	163.21	147.332	247.201	223.772	132.977	407.869	137.358	275.684	180.772	226.225	733.954
RG252_06945	hypothetical protein		6.11319	10.8399	2.92164	3.33365	6.31501	6.12457	3.26652	3.84103	13.6724	7.62894	3.11387	5.85601
RG252_06950	TonB-dependent receptor P26		7.39032	10.8785	4.03251	3.57477	6.86047	7.95868	2.61902	2.96916	11.5223	6.45261	3.56041	5.37594
RG252_06960	hypothetical protein		22.2498	17.6761	22.1832	17.4686	19.8769	16.5996	12.5527	24.3429	19.278	25.9629	34.4024	7.55612
RG252_06965	Maltose O-acetyltransferase		182.113	204.471	208.421	201.277	211.374	244.247	292.053	263.333	227.673	203.334	188.761	162.897
RG252_06970	hypothetical protein		22.1036	40.6395	40.5019	33.9005	28.7942	63.878	39.4982	39.3183	61.896	38.7954	26.2234	28.9584
RG252_06975	IS4 family transposase ISBf8		59.254	93.0985	82.6562	74.2393	76.5292	109.579	99.9265	75.8883	84.0413	83.3569	81.1182	79.9784
RG252_06980	hypothetical protein		38.6466	42.5331	36.6255	40.0184	51.0069	54.15	56.3384	38.3526	41.264	39.3713	45.3706	61.01
RG252_06985	note=UPF0324 inner membrane protein YeiH		66.0075	65.1144	67.4207	64.6053	71.0234	86.0012	94.5985	78.4758	93.1221	65.4453	84.483	92.5854
RG252_06990	HTH-type transcriptional regulator CysL		145.18	161.399	141.414	172.487	179.607	201.786	245.575	235.221	229.385	161.07	194.557	226.75
RG252_07000	Iron-sulfur cluster repair protein YtfE		6.38865	17.7963	27.4185	12.1014	21.2092	16.6227	23.1659	23.0407	17.4693	13.1453	26.0107	30.7254
RG252_07005	hypothetical protein		5.95786	13.2344	18.7901	10.858	18.0992	16.3266	18.1088	24.5961	12.2138	9.87275	19.8013	24.6844
RG252_07010	hypothetical protein		31.8641	86.4843	80.9806	54.3254	57.5304	103.146	81.8389	83.8985	84.8452	87.4914	85.931	42.1457
RG252_07015	hypothetical protein		60.9852	81.5188	62.9833	55.6136	60.1512	81.5465	61.0803	72.9742	71.8146	69.7542	78.5264	33.1196
RG252_07025	hypothetical protein		191.065	248.296	408.798	521.206	703.161	427.071	682.585	677.037	781.636	704.25	593.017	1571.31
RG252_07030	hypothetical protein		157.896	231.88	337.107	452.289	588.38	340.214	549.476	522.685	576.908	600.814	489.737	1363.11
RG252_07035	hypothetical protein		4.0756	17.6154	25.4725	15.4743	18.4244	28.7525	16.6441	16.1784	46.9613	19.4424	14.3642	8.469
RG252_07050	hypothetical protein		4.27446	12.1444	19.997	9.61845	12.8102	21.0779	13.2166	11.2574	23.5219	13.6834	12.3679	5.73928
RG252_07065	hypothetical protein		30.5498	387.139	301.618	255.819	224.227	450.177	894.403	241.509	444.477	235.058	309.883	769.077
RG252_07070	hypothetical protein		35.2002	208.389	202.499	175.364	163.805	318.168	366.72	170.31	238.901	199.172	194.352	516.454
RG252_07075	putative manganese-dependent inorganic pyrophosphatase		89.8175	361.224	241.963	211.657	210.427	375.407	431.511	202.24	262.481	213.438	198.609	368.492
RG252_07080	hypothetical protein		59.3463	218.447	212.051	182.295	181.234	304.421	338.753	182.619	238.081	154.782	139.782	374.349
RG252_07085	hypothetical protein		40.7212	76.7363	70.3191	59.0548	58.0948	75.0308	105.133	143.708	170.145	93.8947	61.3525	158.21
RG252_07090	hypothetical protein		55.0807	50.097	45.9727	55.5517	57.8617	57.0136	64.9426	85.3453	92.2612	67.7075	55.7917	56.7929
RG252_07095	Non-reducing end beta-L-arabinofuranosidase		22.4444	41.9405	38.6435	38.3437	36.403	39.5315	70.3146	61.0314	97.3287	71.0712	31.2361	86.5069
RG252_07100	Iron-sulfur cluster carrier protein		317.304	226.586	269.599	288.674	279.112	236.631	372.753	349.406	308.514	237.39	223.271	294.829
RG252_07105	hypothetical protein		58.9916	79.5834	82.1973	95.0533	92.6474	84.9259	102.958	103.485	103.227	95.8436	90.7033	126.493
RG252_07110	tRNA (guanine-N(7)-)-methyltransferase		383.128	258.069	234.277	284.976	296.586	210.811	305.263	357.982	326.011	280.436	286.956	135.718
RG252_07115	hypothetical protein		753.668	589.95	580.223	611.673	605.277	673.303	494.67	680.938	638.097	567.162	570.993	346.231
RG252_07120	Branched-chain-amino-acid aminotransferase		527.2	389.8	394.068	411.125	420.646	455.547	357.085	460.426	384.798	351.291	370.84	236.78
RG252_07125	Exodeoxyribonuclease 7 small subunit		80.7813	92.7466	85.9375	111.235	112.31	101.349	126.817	149.673	130.755	69.5852	58.539	75.4965
RG252_07130	Exodeoxyribonuclease 7 large subunit		94.597	107.304	115.829	130.448	132.541	124.706	123.117	135.897	131.284	111.997	99.0169	75.753
RG252_07135	hypothetical protein		127.309	156.068	123.183	145.362	160.35	136.604	154.39	152.22	161.932	144.605	120.494	80.6496
RG252_07140	Multidrug export protein MepA		87.2313	60.4612	57.0216	72.3004	72.3862	63.217	68.0174	72.221	89.6578	77.984	85.4663	108.039
RG252_07145	Cytidylate kinase		134.298	66.5728	77.2174	83.2979	88.218	74.8592	83.9336	100.532	112.24	87.6008	80.3211	138.189
RG252_07150	hypothetical protein		105.43	49.117	53.5748	55.2773	56.9303	57.1432	58.2368	78.3055	74.4533	55.9157	60.6884	88.8272
RG252_07155	hypothetical protein		149.86	164.597	105.599	159.21	140.955	131.157	140.234	211.905	170.399	130.051	125.081	150.819
RG252_07160	Formate-dependent phosphoribosylglycinamide formyltransferase		355.788	243.904	233.79	261.015	262.393	255.785	256.428	361.796	279.668	239.58	247.198	409.441
RG252_07170	hypothetical protein		85.9813	114.223	103.777	119.241	117.587	125.429	104.535	200.591	120.252	152.657	131.833	56.8917
RG252_07175	dTDP-3-amino-3,6-dideoxy-alpha-D-galactopyranose transaminase		53.9791	58.654	55.89	76.7504	63.4655	76.164	63.6853	134.105	76.8465	84.3287	74.7152	36.4162
RG252_07180	DNA topoisomerase 3		120.946	103.168	100.443	120.76	124.604	106.748	110.41	115.531	113.321	103.855	112.312	71.2876
RG252_07185	Peptidoglycan-associated lipoprotein		68.3913	77.2588	66.7093	80.9907	75.3205	82.7429	84.0071	94.7502	84.9158	76.5592	75.0071	59.9156
RG252_07190	Ribosomal RNA small subunit methyltransferase F		81.2	88.0442	85.0688	91.4447	90.529	90.6989	83.8168	102.873	88.3384	88.0002	84.7323	66.8882
RG252_07210	Regulatory protein AsnC		601.157	834.63	749.138	865.492	754.463	925.837	1157.78	1262.91	1058.64	1076.39	1128.84	1114.96
RG252_07215	hypothetical protein		162.838	143.015	126.667	158.577	158.806	146.834	156.155	200.818	188.518	178.192	183.934	117.498
RG252_07225	hypothetical protein		236.221	212.563	223.107	251.113	250.79	220.465	210.987	325.091	245.681	243.467	234.84	147.861
RG252_07230	Tol-Pal system protein TolQ		308.434	285.453	281.872	343.437	329.211	288.281	335.125	450.198	357.133	343.14	346.957	222.063
RG252_07240	putative metal-dependent hydrolase YcfH		166.029	169.974	185.081	189.017	181.293	203.401	221.997	268.625	220.095	199.981	205.631	172.609
RG252_07245	(2E,6E)-farnesyl diphosphate synthase		259.423	283.709	292.068	312.636	283.244	335.882	326.725	377.124	360.938	346.115	327.375	273.492
RG252_07255	hypothetical protein		97.0521	113.766	113.403	118.676	118.99	125.031	106.483	127.763	105.932	115.892	114.701	67.556
RG252_07260	Cytidylate kinase		331.126	361.601	364.35	316.271	319.506	359.776	334.305	405.638	301.948	321.218	317.031	195.012
RG252_07265	4-hydroxy-3-methylbut-2-enyl diphosphate reductase		184.978	278.927	201.712	216.511	206.619	258.501	331.572	240.348	293.305	305.53	258.07	291.963
RG252_07270	hypothetical protein		81.6719	97.86	94.907	129.194	103.448	139.009	112.624	122.951	129.747	136.52	95.4687	128.061
RG252_07275	hypothetical protein		48.7446	38.9498	42.9495	38.3063	45.0029	35.5009	37.8999	46.1127	46.6044	50.7607	52.5101	31.8792
RG252_07280	Chaperone protein ClpB 1		754.761	497.854	165.128	114.878	318.189	195.734	64.9592	57.5265	54.6655	46.9547	81.9373	64.9487
RG252_07285	Retaining alpha-galactosidase		66.6338	390.604	476.472	305.093	261.822	492.603	395.228	477.668	467.515	468.671	428.847	229.581
RG252_07290	GTPase HflX		513.741	532.94	508.468	533.53	556.069	561.644	499.848	476.615	473.271	439.596	407.933	371.312
RG252_07295	hypothetical protein		341.842	292.002	249.116	269.525	284.834	273.471	252.604	228.966	213.939	275.879	258.765	250.298
RG252_07300	Fumarate hydratase class I, aerobic		707.241	687.688	755.582	668.303	650.174	783.623	752.314	617.786	516.896	605.603	595.433	805.746
RG252_07305	hypothetical protein		77.0683	40.2626	28.7951	21.707	41.4591	29.9446	10.5693	26.4249	31.4743	35.2756	43.0511	10.0212
RG252_07310	hypothetical protein		27.133	13.6528	11.0548	7.30183	14.0614	5.85111	1.85698	7.91064	11.9483	10.6228	11.4748	1.99946
RG252_07315	hypothetical protein		40.8323	31.916	20.199	9.38082	25.6406	18.2465	4.77142	12.6386	20.0465	20.3721	34.2997	4.73456
RG252_07320	L-rhamnose mutarotase		84.2756	235.757	231.269	169.27	146.983	261.58	249.849	352.592	401.353	358.1	284.982	96.0673
RG252_07325	Chromosomal replication initiator protein DnaA		333.856	360.941	338.885	349.644	356.548	311.036	341.681	358.562	406.397	377.045	386.448	144.766
RG252_07330	hypothetical protein		209.539	190.531	204.56	196.099	179.724	209.594	246.321	339.78	280.166	268.113	210.874	243.034
RG252_07335	hypothetical protein		162.178	141.507	143.457	159.598	147.727	146.656	161.507	216.44	198.485	214.375	177.211	131.221
RG252_07340	Dihydroneopterin aldolase		99.3678	82.4647	102.522	91.2852	99.093	115.97	105.556	145.736	132.387	87.7624	78.3313	56.3368
RG252_07345	hypothetical protein		258.908	236.957	274.754	255.625	255.4	268.938	274.302	327.806	314.036	242.349	225.958	166.174
RG252_07350	FMN reductase [NAD(P)H]		193.808	126.439	129.278	130.304	136.007	131.81	150.339	247.026	184.255	181.612	140.606	158.654
RG252_07355	Hexuronate transporter		150.725	264.194	284.862	287.074	257.039	322.041	275.104	572.659	408.531	264.596	203.112	208.052
RG252_07360	4-deoxy-L-threo-5-hexosulose-uronate ketol-isomerase		134.223	197.484	233.816	234.016	203.098	247.125	250.625	365.78	347.562	232.782	190.726	186.842
RG252_07365	PTS system galactitol-specific EIIC component		101.468	151.019	174.767	176.069	157.476	182.272	205.233	308.057	294.215	208.386	169.919	143.222
RG252_07370	Alanine racemase		321.131	271.144	273.347	295.654	295.142	273.381	330.065	363.888	338.513	298.045	280.627	284.948
RG252_07375	hypothetical protein		133.056	129.443	150.351	151.959	153.269	162.064	120.004	137.441	132.838	159.403	152.525	74.7401
RG252_07380	hypothetical protein		250.89	252.989	287.324	283.742	279.716	298.947	255.575	287.751	256.997	273.004	269.363	220.265
RG252_07385	5'-methylthioadenosine/S-adenosylhomocysteine nucleosidase		293.335	301.154	282.171	361.458	374.576	278.156	472.812	347.513	400.355	365.274	359.868	1084.06
RG252_07390	GTP-binding protein TypA/BipA		1119.18	831.968	658.53	920.218	1007.72	717.989	667.805	560.765	584.491	495.071	655.256	602.368
RG252_07395	30S ribosomal protein S15		8039.26	8645.06	6452.36	6307.18	6540.37	5378.67	11759.9	8419.32	7391.36	10280.1	11965.5	7230.7
RG252_07400	Bifunctional folate synthesis protein		252.732	314.847	268.275	271.636	292.056	260.206	289.577	265.709	245.803	305.808	311.246	140.472
RG252_07405	S-adenosylmethionine:tRNA ribosyltransferase-isomerase		443.81	488.994	459.209	442.005	456.052	460.037	356.26	385.016	362.268	452.821	491.318	273.892
RG252_07410	tRNA pseudouridine synthase B		253.672	306.089	309.776	316.929	300.813	344.118	224.837	299.92	261.999	273.53	308.532	172.964
RG252_07415	Undecaprenyl-diphosphatase		245.099	293.931	311.768	307.018	299.104	347.693	219.858	330.611	263.557	286.253	298.118	204.47
RG252_07420	hypothetical protein		175.758	227.448	271.34	248.705	229.643	272.07	236.354	328.342	328.221	194.623	233.251	182.129
RG252_07425	Cell division protein FtsX		192.902	239.342	196.092	220.696	199.524	220.242	222.455	237.348	240.277	232.274	257.06	128.474
RG252_07430	hypothetical protein		95.8766	76.9159	62.9276	73.0763	78.3203	73.8718	78.318	79.3434	103.651	92.2633	95.9362	65.2765
RG252_07435	Acyl-[acyl-carrier-protein]--UDP-N-acetylglucosamine O-acyltransferase		146.795	206.411	118.582	163.482	171.58	156.323	137.608	89.0675	86.4316	118.672	130.949	85.0345
RG252_07440	Outer membrane protein OprM		142.712	162.186	99.5745	127.758	126.865	131.494	87.5814	65.3053	61.2113	88.0167	119.564	81.0458
RG252_07445	Efflux pump membrane transporter BepE		146.282	150.503	109.997	131.208	135.844	129.897	86.4422	67.838	63.2726	88.4901	111.478	83.0177
RG252_07450	Multidrug resistance protein MdtE		189.866	181.855	130.276	167.9	175.731	154.319	128.126	94.7736	90.9915	101.251	131.829	85.4578
RG252_07455	CC-adding tRNA nucleotidyltransferase		207.679	170.572	164.002	162.504	169.831	146.496	175.571	142.099	146.57	160.71	175.471	70.6161
RG252_07460	hypothetical protein		295.502	301.91	315.774	319.619	336.74	322.943	329.911	345.809	363.695	365.38	406.976	366.414
RG252_07465	hypothetical protein		152.94	142.868	131.347	143.848	144.489	147.844	155.19	149.416	171.32	167.682	180.278	165.617
RG252_07470	hypothetical protein		286.54	212.507	233.967	223.869	242.057	255.204	188.603	213.331	188.497	209.727	212.192	229.268
RG252_07475	GTP cyclohydrolase 1		422.256	294.013	311.465	310.336	308.39	314.513	242.63	265.172	255.174	348.646	386.806	323.43
RG252_07480	Exodeoxyribonuclease		403.02	260.449	256.499	270.846	267.457	274.788	209.535	231.092	242.602	277.779	321.302	202.678
RG252_07485	hypothetical protein		746.574	2855.09	2725.09	2775.87	3262.58	2165.73	6805.61	2978.73	2303.08	1968.25	799.898	21605.9
RG252_07490	hypothetical protein		89.0499	104.185	97.1487	103.611	105.976	107.27	133.058	134.011	158.84	155.301	141.871	142.528
RG252_07495	3-phosphoshikimate 1-carboxyvinyltransferase		115.478	113.301	126.273	120.211	113.362	138.177	127.995	152.259	144.211	161.309	143.254	154.242
RG252_07500	hypothetical protein		75.4947	73.1602	86.6954	73.3139	75.2338	75.9921	78.8316	106.558	109.217	115.497	101.604	114.496
RG252_07505	High-affinity zinc uptake system membrane protein ZnuB		51.8719	48.7325	49.6785	55.8489	53.4002	62.7774	62.1215	76.1413	64.7442	67.1125	56.7378	80.4681
RG252_07510	hypothetical protein		44.0653	46.0622	41.4172	48.5202	46.6793	54.336	58.4111	67.6275	69.5578	65.8517	62.5331	61.1329
RG252_07515	Protein-glutamate methylesterase/protein-glutamine glutaminase		57.5322	55.4527	47.2378	65.47	59.0451	65.806	63.1191	71.8389	73.4132	80.8289	69.2867	82.5837
RG252_07520	tRNA threonylcarbamoyladenosine biosynthesis protein TsaE		326.544	438.403	227.239	297.278	279.513	276.346	510.334	373.005	446.521	357.875	333.963	287.122
RG252_07525	Thioredoxin 1		2339.51	1448.67	765.859	1245.4	1282.16	874.952	2671.6	1489.74	1899.86	928.29	931.827	1027.02
RG252_07530	DNA polymerase III subunit alpha		228.917	225.05	225.518	252.249	241.741	252.29	275.268	278.544	272.594	231.567	211.924	235.421
RG252_07535	Phosphatidylserine decarboxylase proenzyme		633.114	794.585	610.888	688.895	695.172	707.94	880.555	716.749	825.426	875.155	896.097	648.714
RG252_07540	hypothetical protein		311.717	360.912	308.249	370.379	346.264	354.342	361.76	329.632	360.963	373.462	393.434	274.615
RG252_07545	hypothetical protein		383.703	512.879	231.511	374.417	344.61	295.316	565.595	270.179	324.905	510.102	535.593	297.661
RG252_07550	Uridylate kinase		462.964	328.369	350.695	395.76	382.514	406.609	629.498	502.429	487.292	350.339	368.407	582.347
RG252_07555	Bifunctional ligase/repressor BirA		80.7953	81.0186	66.2238	96.7282	85.513	87.1176	121.1	111.311	114.199	102.795	84.7405	147.605
RG252_07560	hypothetical protein		72.8269	72.5044	68.9351	126.861	86.5999	105.47	106.186	109.422	102.225	67.8427	52.137	86.6872
RG252_07565	tRNA-specific adenosine deaminase		119.635	107.249	91.7381	112.602	106.144	97.2354	129.061	161.22	132.751	141.888	124.418	103.463
RG252_07570	hypothetical protein		274.041	358.456	312.489	343.428	304.35	342.218	479.863	554.182	469.819	513.339	415.779	538.474
RG252_07575	Ribosomal RNA small subunit methyltransferase I		224.887	312.061	268.359	264.945	242.455	287.59	387.911	481.557	420.01	395.613	314.51	355.127
RG252_07580	Thymidine kinase		231.36	243.939	233.242	218.265	222.341	211.844	251.737	247.795	255.902	283.953	279.919	238.031
RG252_07585	Sodium-lithium/proton antiporter		194.596	215.252	201.522	192.431	194.891	202.11	255.35	260.691	229.111	224.088	234.031	178.788
RG252_07595	5,10-methylenetetrahydrofolate reductase		277.104	271.44	240.374	235.849	242.975	255.54	235.163	196.652	234.267	289.68	319.824	226.66
RG252_07600	hypothetical protein		173.643	168.385	152.511	152.848	160.798	175.025	149.329	144.409	148.836	180.927	204.106	160.1
RG252_07605	hypothetical protein		316.91	310.692	279.322	279.497	292.216	339.879	260.904	235.049	244.719	240.17	262.021	201.799
RG252_07610	Gliding motility lipoprotein GldH		243.742	252.868	197.831	219.382	224.138	246.351	171.057	180.082	193.951	229.108	243.641	170.089
RG252_07615	Peptidoglycan glycosyltransferase MrdB		119.92	94.4813	84.5327	101.043	97.7292	94.6512	99.6208	120.788	132.491	95.5579	106.489	64.2996
RG252_07620	Peptidoglycan D,D-transpeptidase MrdA		192.219	148.623	145.138	138.406	138.18	157.4	133.732	158.006	163.817	144.126	153.313	112.991
RG252_07625	hypothetical protein		522.356	369.924	404.294	380.879	368.487	416.329	349.9	416.93	333.443	376.44	358.722	396.74
RG252_07630	hypothetical protein		1066.63	815.922	753.201	699.789	713.372	792.568	757.246	788.803	811.463	734.434	756.558	799.259
RG252_07640	Bifunctional purine biosynthesis protein PurH		1475.26	1184.69	1311.92	1232.48	1211.96	1320.48	1351.93	1599.35	1487.7	1127.6	1146.12	1350.48
RG252_07650	hypothetical protein		139.419	134.422	135.782	132.426	137.158	129.554	147.162	150.426	154.083	161.932	154.376	89.2732
RG252_07655	Riboflavin biosynthesis protein RibBA		233.068	201.295	229.787	246.296	251.05	230.307	213.968	225.568	214.365	231.791	232.459	188.648
RG252_07660	Aspartate/prephenate aminotransferase		986.308	416.83	506.662	363.682	360.468	385.296	350.29	365.301	645.619	675.664	949.519	325.726
RG252_07665	Tol-Pal system protein TolQ		3243.03	5090.52	5531.03	5303.99	4996.28	6051.75	6789.8	6402.62	7027.9	5958.05	6152.67	8962.92
RG252_07670	hypothetical protein		2820.64	4914.57	5282.88	5022.55	4701.69	6181.04	5680.86	5509.21	6495.28	5185.96	5163.25	7906.15
RG252_07675	hypothetical protein		2822.61	4960.89	5277.3	4979.64	4686.33	6147.35	5283.38	5120.58	5523.11	5143.19	4963.54	7981.08
RG252_07680	hypothetical protein		2435.34	4864	4606.3	4801.04	4407.28	5354.54	6172.07	5093.01	5842.36	5759.12	5439.75	9367.78
RG252_07685	hypothetical protein		433.456	539.604	604.767	519.596	507.334	662.137	573.579	779.93	740.726	872.398	840.779	1203.6
RG252_07690	hypothetical protein		1025.07	1121.52	1143.84	1034.26	1022.02	1133.11	1125.11	1362.12	1172.74	1366.34	1433.86	1384.58
RG252_07695	Ferredoxin		2337.41	2300.56	1304.59	1837.7	747.871	1230	1955.5	1815.02	1730.21	2883.74	2461.75	1957.15
RG252_07700	hypothetical protein		48.4046	100.004	77.2063	84.5601	96.8332	109.461	94.4458	159.707	106.041	118.215	106.227	79.7824
RG252_07705	Trifunctional nucleotide phosphoesterase protein YfkN		121.338	134.672	141.115	170.008	153.644	141.354	161.732	141.522	169.136	145.331	136.469	167.31
RG252_07710	hypothetical protein		132.713	134.53	148.273	161.284	161.492	150.811	161.889	138.519	183.691	132.672	122.312	117.209
RG252_07715	50S ribosomal protein L19		11848.4	20649.7	11870.9	13813.2	13328.3	12191.7	23613.3	12451.8	16502.1	15064.5	15936.2	8535.21
RG252_07720	hypothetical protein		152.991	126.679	82.8823	161.513	147.587	116.134	235.055	182.563	194.43	335.874	339.096	368.755
RG252_07725	Bifunctional purine biosynthesis protein PurH		472.704	332.657	344.137	405.995	398.258	367.494	361.648	413.034	366.504	341.56	384.638	485.415
RG252_07730	hypothetical protein		642.68	711.065	394.819	714.712	671.317	547.678	1009.95	635.412	760.84	543.353	625.192	601.586
RG252_07735	hypothetical protein		81.5151	172.499	155.431	165.805	151.835	207.453	241.841	260.942	271.433	173.682	178.264	137.136
RG252_07740	Polyphenol oxidase		316.316	290.406	285.272	272.201	283.696	300.077	272.912	354.393	339.369	225.523	238.167	201.771
RG252_07745	GTPase Obg		1034.71	786.409	578.419	633.381	616.458	609.756	772.062	690.573	724.922	534.026	617.709	356.575
RG252_07750	Adenylate kinase		613.033	515.469	541.699	523.111	501.459	531.521	485.134	684.342	675.888	410.066	424.679	416.349
RG252_07755	Hypoxanthine phosphoribosyltransferase		736.247	706.263	687.29	651.894	707.788	680.081	860.149	723.027	877.62	691.106	659.137	633.29
RG252_07760	Bifunctional NAD(P)H-hydrate repair enzyme Nnr		170.941	228.852	184.252	178.344	186.735	221.11	266.452	203.235	268.75	308.764	304.666	284.972
RG252_07765	Fructose-bisphosphate aldolase		4911.38	2854.48	3011.57	2747.12	2851.03	2564.49	2551.71	2064.64	1798.17	2548.85	3361	2963.64
RG252_07770	50S ribosomal protein L17		6718.5	6804.9	6781.48	6303.91	6508.4	6153.64	6798.95	6342.4	5289.68	5606.8	5842.36	5282.33
RG252_07775	DNA-directed RNA polymerase subunit alpha		4799.08	4335.33	5125.18	4610.83	4794.37	4550.53	4161.28	4152.16	3947.84	4280.66	4450.92	4809.36
RG252_07780	30S ribosomal protein S4		4573.55	3717.15	4618.47	4166.94	4234.31	3969.69	3483.27	3415.36	3531.73	3493.42	4115.7	4211.03
RG252_07785	30S ribosomal protein S11		4667.74	3790.25	4813.54	4509.72	4407.89	4072.13	3256.92	3166.81	3528.79	3879.33	4113.58	4788.62
RG252_07790	30S ribosomal protein S13		5136.18	4345.4	5106.53	4598.45	4782.25	4346.43	3996.6	3911.08	3831.5	3855.25	4289.15	4170.16
RG252_07795	50S ribosomal protein L36 2		3725.26	3624.46	3514.86	3386.13	3879.44	3624.56	2437.63	2802.09	2916.2	1899.49	2046.64	2640.63
RG252_07800	Translation initiation factor IF-1		2757.85	2148.43	2670.08	2416.06	2743.13	2329.54	2092.06	2139.69	2641	1946.78	1967.56	2104.94
RG252_07805	Methionine aminopeptidase 1		1989.98	1578.68	1941.23	1710.71	2030.26	1717.4	1277.34	1411.09	1396.39	2389.47	2495.04	2807.64
RG252_07810	Protein translocase subunit SecY		5502.74	6069.17	4615.43	4414.72	4640.89	4227.39	5786.3	3750.04	3866	4237.1	4704.72	4345.03
RG252_07815	50S ribosomal protein L15		4551.97	3278.61	4089.56	4150.07	4278.71	3934.17	3486.35	3642.05	3709	2944.81	3220.6	4236.11
RG252_07820	50S ribosomal protein L30		2992.16	2300.14	2882.15	2801.72	2943.18	2706.38	2115.77	2280.59	2027.74	1265.73	1500.38	2300.54
RG252_07825	30S ribosomal protein S5		3337.01	2534.38	3282.56	3103.59	3420.14	3238.83	2535.08	2534.42	2218.15	1199.76	1534.6	1496.08
RG252_07830	50S ribosomal protein L18		3250.23	2515.17	3306.62	2988.44	3420.56	3031.6	2365.96	2415.46	2084.58	1663	1888.59	2508.32
RG252_07835	50S ribosomal protein L6		3628.22	2801.29	3805.61	3424.91	3978.11	3286.89	2754.55	2827.48	2665.75	2665.32	2789.93	4083.14
RG252_07840	30S ribosomal protein S8		3725.34	2995.31	4131.29	3664.93	4208.43	3604.64	2879.68	2984.22	2880.47	2486.82	2493.96	3736.81
RG252_07845	30S ribosomal protein S14		3563.18	2890.58	3872.95	3770.19	4243.09	3352.34	2778.33	2888.76	2729.1	2750.5	3026.84	4209.79
RG252_07850	50S ribosomal protein L5		3855.34	3143.68	3962.2	3642.98	4414.82	3471.81	3155.18	3125.62	2919.49	3384.74	3664.03	4688.5
RG252_07855	50S ribosomal protein L24		3224.94	2757.04	3418.1	3147.71	3709.92	3044.18	2520.88	2618.68	2386.7	2271.93	2490.14	2966.18
RG252_07860	50S ribosomal protein L14		3231.81	2568.64	3398.97	3262.52	3693.39	2969.36	2566.33	2642.73	2501.58	2540.56	2821.47	4115.45
RG252_07865	30S ribosomal protein S17		3001.15	2415.55	3109.26	2836.9	3401.15	2771.66	2493.4	2482.53	2276.99	2334.81	2657.26	3584.64
RG252_07870	hypothetical protein		4544.05	3636.65	4876.89	4556.71	5253.06	4592.43	3182.69	3214.87	3572.11	2634.31	2874	4041.79
RG252_07875	50S ribosomal protein L16		4169.62	3360.49	4337.43	3976.94	4753.79	3853.13	3205.23	3243.8	3015.3	2986.96	3457.12	4059.01
RG252_07880	30S ribosomal protein S3		3879.38	3275.76	4343.15	3734.34	4579.13	3848.01	3120.4	3132.43	2897	2771.02	3103.56	3680.84
RG252_07885	hypothetical protein		4356.63	3632.92	4846.54	4407.74	5181.99	4206.26	3470.82	3461.04	3340.9	3249.57	3638.24	4249.58
RG252_07890	30S ribosomal protein S19		4712.07	3806.15	5072.87	4499.21	5387.63	4537.06	4099.95	4068.32	4410.79	3760.02	4131.05	5769.47
RG252_07895	50S ribosomal protein L2		5122.33	4273.33	5521.35	4752.07	5593.19	4739.49	4062.2	4254.8	4105.09	3773.45	4090.3	4890.75
RG252_07900	50S ribosomal protein L23		4903.86	3845.05	5010.47	4733.63	5838.63	4409.13	3450.72	3887.84	3747	2794.59	3066.64	3323.99
RG252_07905	50S ribosomal protein L4		3905.22	2832.26	3935.64	3493.16	4178.55	3329.31	2198.82	2352.14	2454.56	2126.03	2401.64	2238.57
RG252_07910	50S ribosomal protein L3		4399.3	3363	4440.53	3812.43	4646.42	3674.39	2608.18	2680.1	2548.55	2574.47	3096.56	2556.29
RG252_07915	30S ribosomal protein S10		4307.85	3455.09	4048.59	3895.61	4342.72	3643.83	2538.9	2626.74	2489.2	1931.5	2322.22	1782.52
RG252_07920	Elongation factor G		3353.57	2760.12	3053.23	3048.07	3319.37	2869.82	2149.1	1901.79	1749.03	1865.86	2187.73	1752.74
RG252_07925	30S ribosomal protein S7		4941.49	4269.79	5052.58	4860.36	5128.12	4484.66	3346.64	3040.75	3184.55	3646.42	4178	3479.09
RG252_07930	30S ribosomal protein S12		5348.76	4687.7	5110.83	5118.71	5438.37	4492.64	4199.48	3727.81	4497.66	4354.96	5303.6	3676.39
RG252_07935	hypothetical protein		387.053	298.8	294.905	306.984	331.774	268.558	409.474	428.93	438.78	348.501	371.694	267.553
RG252_07940	DNA-directed RNA polymerase subunit beta'		1116.08	1174.47	1347.33	1277.96	1371.71	1343.53	1271.18	1336.4	1129.44	1005.03	1047.98	1498.42
RG252_07945	DNA-directed RNA polymerase subunit beta		1169.27	1102.56	1311.19	1312.58	1454.3	1340.79	1161.96	1259.07	1095.2	869.282	911.837	1232.98
RG252_07950	50S ribosomal protein L7/L12		11539.8	11750.7	10117.7	11787.8	9884.25	8988.27	13124.8	9149.83	9006.74	8370.28	10031.7	7808.29
RG252_07955	50S ribosomal protein L10		9947.75	7819.66	8975.16	8417.7	8477.81	7716.93	6531.09	5599.12	6557.47	7318.44	7533.89	7169.6
RG252_07960	50S ribosomal protein L1		11406.7	9017.38	10559.4	9524.52	9827.1	9022.03	7584.83	6593.77	7516.27	7820.36	7862.42	6834.06
RG252_07965	50S ribosomal protein L11		12431.8	9805.32	11348	10395.8	10459.8	9669.98	8939.1	7592.08	9862.03	8237.08	8644.45	7736.52
RG252_07970	Transcription termination/antitermination protein NusG		17461.6	16097.8	16611.3	14438.9	15710	14282.3	12618.9	9747.33	13021.9	12027.6	11886.2	9930.92
RG252_07975	hypothetical protein		10496.8	9074.76	7264.61	8546.41	8555.9	7156.66	5083.1	4113.23	6019.77	9946.48	11438.3	6780.84
RG252_07985	Elongation factor Tu		30275.3	27040.3	29295.7	27862.2	28481.1	25697.1	23559.3	24879.6	20612	22571.2	24422.1	19303
RG252_08010	Ribosome hibernation promoting factor		4538.25	6394.44	5190.37	4951.53	4950.96	5859.04	9802.73	6981.84	6377.4	7912.02	8048.93	9590.87
RG252_08015	Tyrosine recombinase XerD		5206.46	6601.56	4800.58	4984.84	5191.77	5163.52	5471.6	3420.6	4429.33	6120.16	6785.16	3777.67
RG252_08020	hypothetical protein		6982.17	8515.65	5446.48	6028.3	6441.32	5994.27	9964.67	5674.02	8942.55	8165.92	10109	4722.01
RG252_08025	hypothetical protein		70.8279	87.5186	80.9919	103.585	97.5061	106.05	96.3865	93.5787	95.0583	82.6456	50.2723	94.4326
RG252_08030	Malate dehydrogenase		3009.09	1916.84	2154.06	1740.49	1713.03	1654.33	1802.82	1781.81	1744.17	1873.32	2277.21	2570.96
RG252_08035	hypothetical protein		102.778	42.4649	41.2897	49.1517	45.8257	31.5938	44.7424	35.1296	43.8094	50.3727	62.6314	55.0915
RG252_08040	Cystathionine beta-lyase PatB		59.2168	26.2507	29.2467	45.7228	37.8268	21.4277	26.2147	23.5502	29.3387	30.3814	35.3074	38.2189
RG252_08045	Bifunctional F420 biosynthesis protein FbiB		334.965	372.88	256.948	333.766	335.659	302.929	525.575	316.656	467.524	468.6	496.26	290.449
RG252_08050	3-deoxy-D-manno-octulosonic acid transferase		332.231	203.539	187.136	210.431	212.323	219.885	206.643	190.735	218.785	149.085	157.563	160.091
RG252_08055	Glutamate--tRNA ligase		672.555	504.684	467.77	470.902	475.406	489.228	567.221	489.009	530.439	550.194	571.909	668.417
RG252_08060	Ribonuclease Y		73.981	98.3176	81.8059	87.5875	93.8871	98.5111	133.615	110.821	116.03	123.832	102.235	134.369
RG252_08065	hypothetical protein		249.036	125.067	397.478	429.699	702.264	256.884	242.539	199.89	217.349	66.6861	149.667	58.7951
RG252_08070	Primosomal protein N'		118.054	76.7827	75.0063	106.158	97.1054	73.6196	95.6705	95.5574	82.6246	93.9168	74.6012	76.6057
RG252_08075	hypothetical protein		496.769	650.714	426.813	603.068	587.403	497.718	532.287	1059.4	493.55	538.773	525.993	348.457
RG252_08080	hypothetical protein		158.929	216.457	195.518	241.215	230.007	244.995	171.542	344.986	195.533	186.298	163.602	89.3324
RG252_08085	hypothetical protein		160.539	203.138	168.708	222.424	207.658	234.021	162.775	324.438	184.189	159.899	135.06	68.4208
RG252_08090	hypothetical protein		209.985	302.611	280.005	319.68	323.113	334.492	231.592	514.966	291.891	283.741	249.356	154.552
RG252_08095	Hercynine oxygenase		229.746	315.69	273.644	355.366	325.949	332.949	243.073	457.508	305.303	314.325	262.68	135.228
RG252_08100	hypothetical protein		113.621	135.977	99.8967	155.098	139.224	119.015	99.9597	188.171	118.18	121.046	106.005	38.7997
RG252_08105	hypothetical protein		935.86	1029.18	476.832	808.36	680.389	411.453	837.753	779.274	588.415	1711.77	1572.63	613.952
RG252_08110	hypothetical protein		80.8989	70.5338	55.2548	55.9501	45.6378	41.1947	44.5454	53.0285	36.0173	48.4558	40.6692	32.5237
RG252_08115	hypothetical protein		1.32935	5.57155	5.75198	5.04729	4.37055	3.90309	2.68392	5.71667	5.20438	6.17467	3.98033	1.35993
RG252_08120	hypothetical protein		4.06152	5.89819	4.24788	5.5338	5.83326	5.43948	2.90339	3.95991	7.68413	6.81621	5.17376	1.64011
RG252_08125	hypothetical protein		3.5665	4.82189	4.48024	4.34832	5.90069	4.22241	2.59731	3.82479	12.4068	7.06257	2.4544	1.3682
RG252_08130	Multidrug resistance protein MdtA		3.31781	6.12508	4.17764	4.00818	6.70071	5.41189	2.69684	2.97899	9.86843	8.27071	4.02099	1.03036
RG252_08135	Swarming motility protein SwrC		1.95876	5.35404	3.52117	3.49806	3.69594	4.13968	1.53186	3.23976	6.94107	6.97067	2.57121	0.871224
RG252_08140	Efflux pump membrane transporter BepE		1.18164	1.91346	2.09163	2.11347	2.78126	1.91869	0.946397	1.99884	5.79221	4.20748	1.84945	0.391494
RG252_08145	Beta-glucuronidase		38.3467	97.7804	103.269	108.248	100.991	107.912	88.84	203.594	171.811	90.1863	50.5113	45.1863
RG252_08150	hypothetical protein		484.473	212.056	57.8425	62.5141	68.8693	102.61	46.8466	54.3684	59.4131	60.0375	26.2139	58.6829
RG252_08155	DNA polymerase IV		47.8743	35.6938	28.75	48.6874	53.917	29.9333	38.3948	38.3931	36.4335	30.3438	30.8389	40.4968
RG252_08160	hypothetical protein		21.63	22.1603	15.7141	30.3615	35.083	18.3467	25.9377	28.1436	33.8726	20.6369	14.3922	40.9361
RG252_08165	hypothetical protein		75.214	172.26	129.822	163.003	128.912	188.052	355.989	174.368	221.395	183.272	163.059	380.622
RG252_08170	Glutathione peroxidase BsaA		52.6674	197.065	176.347	190.879	179.356	268.403	762.073	314.837	385.488	286.966	192.222	1781.83
RG252_08175	hypothetical protein		12.1754	7.14663	4.63106	4.36774	160.187	6.03121	3.39325	1.72187	10.6683	6.2641	3.35893	2.15752
RG252_08180	hypothetical protein		9.02344	5.94298	4.01592	4.00446	156.946	4.79409	4.71306	1.33043	10.9559	5.59271	3.04918	1.89895
RG252_08185	hypothetical protein		11.0873	4.74174	4.4239	3.67076	202.571	4.7243	4.07001	2.02095	5.07352	4.0336	2.82293	1.09952
RG252_08190	hypothetical protein		13.3357	6.01373	3.57089	3.14636	248.248	4.46067	4.08979	1.67522	6.66882	3.81447	3.79079	2.59034
RG252_08195	hypothetical protein		4.76265	4.08297	0.624472	2.91419	117.651	1.69498	1.19203	1.07418	3.92947	3.42429	1.13434	1.16269
RG252_08200	hypothetical protein		9.69209	5.52836	4.74237	5.64161	267.526	5.13571	6.31569	2.93103	18.0639	12.0952	5.19442	2.31009
RG252_08205	Metal-pseudopaline receptor CntO		8.16937	2.64948	2.09471	1.89328	85.2192	1.71329	1.45659	1.15817	9.34569	4.8348	1.33952	0.388017
RG252_08210	Hydroxylamine reductase		3.23667	25.8391	57.2542	17.1834	29.1877	18.3527	43.2822	49.3023	28.2504	18.3426	38.7265	98.7031
RG252_08215	hypothetical protein		36.1727	31.7161	31.6093	34.3403	32.1958	35.8553	40.6004	29.8093	44.4931	38.4935	40.6373	41.9635
RG252_08220	hypothetical protein		27.1352	34.0973	32.8597	32.5351	31.9962	36.1418	51.1156	76.5344	63.501	60.1644	60.8599	56.1973
RG252_08225	Putative monooxygenase YcnE		72.5403	75.0693	89.2689	65.5327	66.8373	79.4678	134.458	191.377	217.698	147.504	129.158	192.623
RG252_08230	hypothetical protein		48.4473	47.2255	48.9104	53.3716	62.7695	42.1836	61.2229	44.7283	47.4027	37.5513	36.1389	43.5177
RG252_08235	hypothetical protein		4.45577	46.2232	76.3143	20.0617	20.7359	265.675	41.5059	69.4796	735.159	723.179	129.398	21.0411
RG252_08245	hypothetical protein		257.416	396.58	375.258	381.759	417.206	374.056	448.767	448.566	437.896	334.218	397.135	294.079
RG252_08250	hypothetical protein		163.718	200.295	216.97	229.214	219.388	225.943	206.801	219.216	183.317	196.291	225.021	151.841
RG252_08255	Putative alkyl/aryl-sulfatase YjcS		3.27058	3.24655	2.77238	2.09439	4.11721	4.33808	2.65393	3.71547	17.6442	8.91394	2.06164	2.9386
RG252_08260	Arylsulfatase		3.40313	3.40371	2.6277	3.25696	3.66173	3.78481	2.66884	3.88894	15.9108	7.68997	1.89126	2.37369
RG252_08265	hypothetical protein		15.6723	14.4665	4.66437	11.5919	13.6177	9.49523	6.57497	8.88746	17.5306	7.86986	5.86575	4.86711
RG252_08270	hypothetical protein		9.84345	11.3875	7.45929	7.61623	11.3691	10.5649	8.05964	6.35501	20.0044	10.7494	7.69702	4.96944
RG252_08275	IS4 family transposase ISDpr1		9.97963	7.14663	6.55828	7.21141	7.36466	6.18346	5.61369	5.55747	8.58574	4.97523	5.69675	2.25851
RG252_08280	SusD-like protein P25	Xylan	5.43174	4.49318	1.26447	0.651263	3.38366	3.52537	0.755591	0.226965	9.52356	6.71839	0.59919	1.00898
RG252_08285	TonB-dependent receptor P3	Xylan	3.90595	2.36336	0.528974	0.797526	2.19757	1.5614	0.787593	0.436758	8.6934	3.87441	0.308852	0.295464
RG252_08290	hypothetical protein		10.3394	5.05566	5.01818	9.48279	8.35262	6.07147	5.53051	9.38121	10.3036	8.60375	4.34888	3.02206
RG252_08295	Anaerobic sulfatase-maturating enzyme		117.579	73.184	77.3511	103.508	97.6927	65.1287	61.7665	78.5792	102.008	76.2441	89.0649	35.0619
RG252_08300	Neutral endopeptidase		334.212	178.774	258.688	245.429	250.955	217.265	191.511	314.591	244.442	213.293	226.426	191.6
RG252_08305	hypothetical protein		52.884	95.0317	140.202	89.391	83.8267	136.594	65.5067	101.866	68.749	97.0651	101.202	19.9798
RG252_08310	Prolyl endopeptidase		103.103	105.473	106.336	109.754	98.6027	118.946	95.2168	97.5134	116.819	118.482	124.447	57.0974
RG252_08315	hypothetical protein		296.311	348.242	353.38	298.308	302.79	354.229	346.238	360.535	380.062	367.594	348.157	195.151
RG252_08325	hypothetical protein		287.957	397.05	304.397	251.272	273.007	308.322	391.025	372.107	431.867	447.422	374.908	385.555
RG252_08330	hypothetical protein		265.547	340.551	331.851	254.862	247.675	333.904	349.22	382.412	417.865	379.968	338.626	451.133
RG252_08335	D-ribitol-5-phosphate phosphatase		65.0598	67.1499	60.285	78.8853	65.5412	81.7692	108.39	103.193	161.79	72.9835	55.6726	57.7036
RG252_08340	hypothetical protein		8.63112	23.2552	16.4007	22.1309	23.715	17.699	50.015	34.6697	62.5349	34.5182	9.84507	84.0395
RG252_08345	Zinc-transporting ATPase		57.0789	88.8618	207.848	256.184	219.199	104.501	301.702	448.734	302.416	183.468	151.059	591.08
RG252_08350	hypothetical protein		218.745	187.627	190.818	218.696	218.319	152.718	123.492	260.909	182.236	226.398	245.003	68.7699
RG252_08355	putative protein		66.2834	69.0311	66.3065	79.6485	79.0988	81.7603	85.5172	80.7802	90.2688	71.4889	65.7881	87.2919
RG252_08360	Putative fluoride ion transporter CrcB		93.787	169.398	148.152	148.218	140.298	182.267	231.159	188.363	185.018	122.952	95.9458	169.616
RG252_08365	hypothetical protein		80.7152	227.433	191.667	197.656	150.347	245.528	605.703	334.205	374.424	311.378	245.352	497.315
RG252_08370	Tyrosine-protein phosphatase YwqE		6.48901	7.80646	1.84872	2.86195	4.50389	7.05643	8.07244	2.50431	30.28	16.2018	7.01618	7.83687
RG252_08375	hypothetical protein		6.17589	10.5992	3.51523	4.33691	6.79159	11.6718	12.2735	5.14264	10.0807	6.87082	10.8666	13.7797
RG252_08380	hypothetical protein		80.1739	198.844	123.426	120.224	119.457	191.574	318.416	194.466	296.767	234.168	284.03	271.495
RG252_08385	Glucose-1-phosphate thymidylyltransferase 2		463.737	576.331	567.84	324.197	369.206	609.049	505.508	373.534	496.452	397.628	419.068	177.974
RG252_08390	hypothetical protein		387.784	375.958	313.737	327.495	372.751	340.002	335.055	276.389	321.067	293.83	310.927	151.484
RG252_08395	hypothetical protein		162.892	126.866	106.073	106.933	121.44	132.983	95.6489	51.3741	80.8426	69.2308	80.9259	89.5952
RG252_08400	C4-dicarboxylic acid transporter DauA		168.733	112.342	91.5374	110.095	127.432	119.43	104.142	55.3979	78.5143	58.6833	73.2342	85.2962
RG252_08405	dTDP-4-dehydrorhamnose 3,5-epimerase		734.969	806.037	943.409	852.538	871.219	1006.89	991.056	1058.11	1059.96	1031.15	1087.1	1047.16
RG252_08410	dTDP-glucose 4,6-dehydratase		795.735	815.789	923.567	862.76	884.833	936.492	846.203	941.945	1067.41	958.782	1065.12	844.019
RG252_08415	Mannose-1-phosphate guanylyltransferase RfbM		402.39	333.947	342.364	479.503	513.245	350.249	305.593	301.726	321.197	343.453	410.992	197.031
RG252_08420	GDP-mannose 4,6-dehydratase		425.773	390.459	417.923	507.534	549.856	471.765	380.245	361.695	347.853	289.957	331.072	173.543
RG252_08425	hypothetical protein		540.257	672.541	515.161	644.997	665.683	592.246	756.961	486.743	594.273	655.891	749.104	488.243
RG252_08430	GDP-L-fucose synthase		330.517	272.961	291.919	375.233	406.263	306.716	260.335	265.461	242.752	235.797	276.226	135.598
RG252_08435	hypothetical protein		67.8159	75.2563	56.612	120.656	101.549	76.327	84.1882	71.5827	86.5614	62.9222	56.0708	22.4684
RG252_08440	hypothetical protein		87.3824	84.8732	59.0536	89.3829	91.5194	84.7404	91.9365	69.5675	115.632	91.7857	94.7982	68.4043
RG252_08445	hypothetical protein		56.4888	155.507	143.037	152.628	136.438	223.289	276.833	99.4068	157.388	103.254	95.7597	355.295
RG252_08450	hypothetical protein		466.952	505.154	363.895	387.834	401.729	427.336	303.157	565.784	586.806	602.529	586.71	225.842
RG252_08465	hypothetical protein		104.369	111.143	62.7284	79.5615	70.3083	78.0483	72.9331	83.5582	101.344	98.4429	87.2587	45.8791
RG252_08470	hypothetical protein		85.5714	77.2588	52.087	69.9678	65.4291	81.8982	33.3132	78.068	70.3901	72.5037	73.6534	54.1763
RG252_08475	hypothetical protein		123.592	117.568	87.1062	100.04	105.734	117.623	59.7464	104.153	108.42	99.8669	102.07	64.72
RG252_08480	hypothetical protein		155.016	156.547	127.401	135.768	137.205	153.745	84.1293	161.158	149.021	192.018	181.103	133.148
RG252_08485	hypothetical protein		111.93	103.363	87.1906	110.476	96.5196	108.07	53.7649	106.875	95.0564	121.947	116.031	83.2344
RG252_08490	hypothetical protein		146.557	135.414	113.651	140.601	133.338	141.558	65.5926	132.977	111.662	161.776	143.948	101.896
RG252_08495	Undecaprenyl-phosphate 4-deoxy-4-formamido-L-arabinose transferase		100.288	86.2658	74.6349	104.255	96.7874	100.265	54.6814	100.402	103.832	96.679	85.3545	57.4463
RG252_08500	2,3,4,5-tetrahydropyridine-2,6-dicarboxylate N-acetyltransferase		62.6131	58.148	46.624	70.5937	74.0423	73.7964	28.1692	56.6183	60.7976	57.8842	62.4366	207.861
RG252_08505	2,3,4,5-tetrahydropyridine-2,6-dicarboxylate N-acetyltransferase		75.8891	59.7618	50.8811	77.7626	72.6635	76.4433	44.3168	71.8527	78.3221	73.7493	66.8874	51.9051
RG252_08510	hypothetical protein		160.846	145.547	129.449	147.163	157.38	158.362	88.5077	169.393	149.801	147.431	146.276	92.7008
RG252_08515	Undecaprenyl-phosphate 4-deoxy-4-formamido-L-arabinose transferase		189.681	175.42	171.172	170.982	176.369	182.701	100.309	210.42	188.755	190.453	182.525	135.027
RG252_08520	hypothetical protein		184.07	160.843	154.473	159.584	159.655	172.261	90.5953	175.652	150.101	192.135	180.243	127.053
RG252_08525	hypothetical protein		144.148	131.947	113.384	140.288	138.916	139.208	69.4204	139.552	121.042	128.83	131.605	76.3814
RG252_08530	Putative glycosyltransferase EpsF		331.828	270.398	254.679	274.268	285.823	284.959	136.962	269.45	226.08	250.805	248.39	168.323
RG252_08535	dTDP-4-amino-4,6-dideoxygalactose transaminase		383.722	322.744	295.01	304.389	314.176	325.958	146.328	303.576	233.197	260.662	275.8	182.078
RG252_08540	dTDP-glucose 4,6-dehydratase		539.252	461.025	437.315	452.982	450.676	532.114	224.444	519.817	389.121	437.423	405.241	240.159
RG252_08545	GDP-mannose 4,6-dehydratase		353.155	281.291	266.292	262.395	259.133	334.26	138.983	327.331	242.159	239.232	234.714	140.406
RG252_08550	GDP-L-fucose synthase		249.394	178.511	181.204	179.475	184.001	233.957	90.5934	203.919	143.811	159.598	162.769	100.695
RG252_08555	Glutamine--fructose-6-phosphate aminotransferase [isomerizing]		279.523	206.758	207.373	199.5	202.343	255.975	110.014	235.272	175.868	207.822	203.416	124.903
RG252_08565	hypothetical protein		119.523	137.097	111.181	114.691	118.249	160.576	108.035	148.207	176.352	167.221	164.725	95.6268
RG252_08570	hypothetical protein		10.0092	5.5934	6.41615	10.71	8.88508	9.14292	3.30682	5.95983	7.83719	8.0418	5.49442	1.27993
RG252_08575	hypothetical protein		5.73561	8.01301	6.43417	7.91894	9.42861	7.17271	4.56185	7.27307	22.1146	13.9207	7.87122	2.44481
RG252_08580	hypothetical protein		225.338	223.813	235.947	296.771	315.059	310.504	322.773	303.48	366.046	352.141	327.315	401.091
RG252_08585	hypothetical protein		187.093	209.655	218.717	257.769	263.01	323.426	268.284	283.391	317.099	378.12	372.087	364.611
RG252_08590	hypothetical protein		83.8536	134.46	101.762	116.33	112.903	154.61	174.752	128.117	127.176	143.022	134.656	138.218
RG252_08595	hypothetical protein		379.914	445.59	244.066	342.736	298.237	353.442	330.037	193.329	248.924	315.893	326.268	129.671
RG252_08600	hypothetical protein		440.752	460.272	329.496	414.796	365.67	459.986	509.783	311.632	373.139	305.285	328.599	204.216
RG252_08605	UDP-glucose 6-dehydrogenase		129.035	116.185	112.619	136.552	141.536	110.744	106.498	95.1254	123.24	108.728	105.505	28.9392
RG252_08610	dTDP-glucose 4,6-dehydratase		273.123	237.262	257.723	260.906	293.845	195.853	205.965	160.491	162.192	166.78	183.925	82.9625
RG252_08620	dTDP-4-dehydrorhamnose reductase		187.689	157.61	181.023	207.646	213.283	124.899	127.879	103.447	102.093	105.001	110.445	51.2362
RG252_08625	dTDP-4-dehydrorhamnose 3,5-epimerase		245.138	210.182	228.857	253.532	288.356	186.876	184.77	121.71	156.949	133.534	146.71	61.2893
RG252_08630	N-acetylglucosaminyl-diphospho-decaprenol L-rhamnosyltransferase		236.536	169.473	194.177	230.733	266.293	133.693	167.252	104.637	128.884	131.14	141.367	58.0235
RG252_08635	hypothetical protein		158.235	112.425	133.912	187.232	213.083	100.768	98.2685	79.7701	79.2682	66.3961	85.3194	34.0934
RG252_08640	hypothetical protein		201.115	166.156	178.382	230.768	243.119	128.137	142.882	118.203	128.186	112.323	127.901	59.2928
RG252_08645	hypothetical protein		140.421	118.527	130.543	184.634	202.481	88.1334	109.425	74.2445	93.4388	90.4656	99.3301	47.0088
RG252_08650	hypothetical protein		171.001	137.068	152.124	205.437	254.482	104.88	117.482	77.365	91.7421	108.896	117.976	59.721
RG252_08655	Putative glycosyltransferase EpsF		168.853	139.74	122.783	183.181	214.474	102.92	67.9487	57.5803	56.9592	107.844	117.273	47.399
RG252_08660	hypothetical protein		76.1473	58.6911	49.5656	82.014	94.8096	41.8629	40.2036	29.6985	36.9718	42.9581	48.497	20.737
RG252_08665	PGL/p-HBAD biosynthesis glycosyltransferase		193.879	170.607	169.314	262.396	319.599	118.408	148.318	95.5599	111.104	133.039	146.581	72.3088
RG252_08670	hypothetical protein		201.158	168.692	163.781	272.502	305.168	127.226	123.857	95.3562	103.441	135.264	144.775	70.8175
RG252_08675	Undecaprenyl-phosphate 4-deoxy-4-formamido-L-arabinose transferase		100.443	84.3609	77.4159	114.373	131.717	56.198	76.4823	43.7402	57.0915	63.4879	64.7369	30.0447
RG252_08680	hypothetical protein		122.975	94.7701	81.8666	125.705	145.215	66.2665	49.1072	37.1696	45.7235	65.1298	75.5997	39.3985
RG252_08685	GDP-L-fucose synthase		327.363	232.868	260.095	318.232	369.339	185.507	183.323	125.354	129.308	108.44	147.516	51.8437
RG252_08690	GDP-mannose 4,6-dehydratase		449.876	322.236	360.229	421.154	492.941	255.864	289.272	174.629	190.946	154.838	190.012	77.9989
RG252_08695	GDP-L-fucose synthase		297.068	219.092	208.449	271.746	319.307	144.576	182.181	107.814	120.066	125.988	156.573	57.5364
RG252_08700	Cysteine synthase		1.8121	2.27846	2.09088	2.90846	2.85971	3.63568	1.09758	4.04621	11.222	5.59618	0.678225	2.36358
RG252_08705	FeMo cofactor biosynthesis protein NifB		0.487275	0.204226	0.0937066	0.605486	0.0961222	0.476895	0.214647	0.193427	12.7988	7.41397	0.2918	0.149545
RG252_08710	hypothetical protein		0.461128	0.966339	0	0.477497	0	1.80522	0.253911	0	38.404	16.151	0	0.530703
RG252_08715	Nitrogenase iron protein 1		0.499285	0.73241	0	0.62041	0.393966	0.879569	0.219937	0.0990973	22.6034	11.2822	0.448488	0.536309
RG252_08720	Light-independent protochlorophyllide reductase subunit N		0.2748	0.518283	0.0528462	0.967486	1.13838	1.5061	0.302627	0.490877	17.7807	8.36227	0.164562	0.337346
RG252_08725	Nitrogenase molybdenum-iron protein beta chain		1.07135	1.25463	0.424179	1.2399	0.808067	1.29525	1.04104	1.12574	16.6877	8.82923	1.32088	0.773647
RG252_08730	hypothetical protein		195.959	270.985	267.941	258.507	256.435	323.346	278.395	249.457	266.109	345.628	351.894	185.566
RG252_08735	hypothetical protein		488.686	329.174	378.743	406.946	417.62	367.108	260.383	366.609	329.051	281.296	297.254	92.5682
RG252_08740	hypothetical protein		312.817	210.309	246.702	275.358	287.309	285.549	166.191	243.781	223.787	151.007	162.889	49.9669
RG252_08745	hypothetical protein		340.768	261.161	241.984	279.014	283.929	285.537	186.076	237.657	204.484	194.517	199.259	52.7584
RG252_08750	hypothetical protein		18.3136	13.5999	8.71912	18.5034	16.5725	13.4861	8.41967	14.0277	24.8695	12.3211	5.2572	6.95737
RG252_08755	NADP-dependent 3-hydroxy acid dehydrogenase YdfG		198.628	128.96	145.936	182.348	177.227	141.738	178.992	154.401	161.214	109.929	123.847	101.312
RG252_08760	hypothetical protein		132.805	159.204	118.829	131.55	157.823	97.482	185.609	216.454	224.269	159.426	211.767	71.2911
RG252_08765	hypothetical protein		8.53831	9.90497	3.51853	4.73646	10.8277	8.35643	8.05964	3.93405	32.5592	22.0501	3.19568	5.84915
RG252_08770	Xanthine phosphoribosyltransferase		236.478	216.494	206.462	220.945	257.664	217.049	328.174	217.108	234.07	221.522	209.589	286.779
RG252_08775	hypothetical protein		9.63276	21.7745	19.5609	13.3228	11.4942	16.3499	17.1363	13.2696	31.7905	18.1138	12.1521	9.43227
RG252_08785	hypothetical protein		709.373	584.733	171.643	103.183	380.49	218.62	80.6447	82.1177	102.869	85.2978	178.988	181.522
RG252_08790	5-methyltetrahydropteroyltriglutamate--homocysteine methyltransferase		1059.19	87.365	39.3762	96.1279	19.194	40.368	8.58042	11.5799	22.9072	22.112	38.753	2.37987
RG252_08795	Leucine-responsive regulatory protein		31.2132	33.6395	25.3821	24.5641	29.9067	28.9772	30.8383	26.5506	34.2793	26.8692	28.0376	19.5693
RG252_08800	Low specificity L-threonine aldolase		129.631	167.093	107.099	159.087	163.613	154.786	191.732	177.427	169.48	221.659	166.628	185.801
RG252_08805	hypothetical protein		158.381	161.955	89.3008	137.213	142.311	114.105	218.8	152.733	152.463	189.626	157.91	202.064
RG252_08810	hypothetical protein		119.553	91.1877	52.6625	65.6148	77.0966	70.429	78.7609	71.5024	81.1884	68.6223	75.8917	85.3354
RG252_08815	hypothetical protein		5.93408	11.4233	4.90968	8.57403	36.819	9.38682	15.7295	8.42254	13.4824	8.00389	8.41906	12.9706
RG252_08820	Vitamin B12 transporter BtuB		7.92226	22.6972	15.4559	15.7729	51.4888	24.3842	39.492	24.0417	34.0395	33.382	27.6457	44.1343
RG252_08825	hypothetical protein		25.0087	99.5246	89.6503	81.3098	78.7418	125.754	172.948	132.092	149.015	156.111	124.717	211.627
RG252_08830	hypothetical protein		1258.77	813.388	688.638	743.94	822.598	704.543	625.105	729.684	756.4	711.374	897.593	14.9382
RG252_08835	hypothetical protein		47.1721	133.374	142.643	78.6972	75.1447	167.173	151.826	106.63	148.702	147.483	133.116	116.191
RG252_08840	hypothetical protein		55.3075	180.543	202.253	107.096	98.8284	209.217	225.5	148.588	207.44	182.429	171.437	132.254
RG252_08845	hypothetical protein		65.8583	70.2737	38.5121	59.9847	54.6174	45.6449	102.722	59.0883	82.6602	61.7547	64.289	34.4429
RG252_08850	RNA polymerase sigma factor SigA		204.461	682.218	502.361	408.703	392.659	716.773	1193.65	781.155	984.882	896.136	839.727	1573.51
RG252_08855	hypothetical protein		50.0611	80.0106	56.6239	70.1586	71.1805	84.3458	126.747	74.2466	97.8309	90.5143	79.2143	112.717
RG252_08860	RecBCD enzyme subunit RecB		75.6505	108.129	94.6338	105.044	108.853	124.7	141.771	100.293	112.194	123.879	104.563	119.713
RG252_08865	hypothetical protein		54.316	82.8661	77.8411	82.3233	79.0284	105.302	120.481	81.9285	90.4917	96.3705	85.5133	93.8406
RG252_08870	hypothetical protein		73.6838	159.629	107.451	167.369	141.356	248.311	330.529	204.544	252.604	206.935	163.067	193.174
RG252_08875	hypothetical protein		176.924	460.244	220.008	403.116	359.816	462.693	826.204	367.786	557.084	432.318	326.387	366.686
RG252_08880	hypothetical protein		121.833	77.4152	66.7364	128.863	119.247	100.248	119.788	105.724	105.183	100.762	85.1931	30.9204
RG252_08885	Cellobiose phosphorylase		59.7847	2768.12	2638.69	216.53	215.972	423.456	517.538	974.723	640.754	611.729	449.37	1364.28
RG252_08890	3-deoxy-D-manno-octulosonate 8-phosphate phosphatase KdsC		218.187	183.614	204.278	242.737	235.899	223.967	296.064	365.379	319.603	257.567	205.781	222.871
RG252_08895	Pyrroline-5-carboxylate reductase		189.532	200.406	208.99	218.452	218.114	200.643	281.08	356.199	301.645	262.692	205.235	229.049
RG252_08900	hypothetical protein		126.747	159.695	105.812	79.6307	86.4029	119.024	118.985	94.6178	127.808	142.385	146.255	84.8995
RG252_08905	Nucleoside diphosphate kinase		520.045	1491.53	1241.08	1163.96	1113.78	1328.29	2319.62	1131.41	1667.37	1838.85	1879.68	2349.95
RG252_08910	hypothetical protein		213.673	173.593	143.317	192.989	183.905	174.587	140.091	110.472	130.343	128.841	129.384	58.8989
RG252_08915	hypothetical protein		267.463	229.087	189.129	238.161	237.63	225.862	230.365	151.476	184.458	163.245	160.155	75.7234
RG252_08920	Histidinol-phosphate aminotransferase		524.075	583.563	452.375	433.956	477.295	485.477	461.787	313.972	397.404	419.133	366.528	227.965
RG252_08925	CTP:phosphoglutamine cytidylyltransferase		471.808	500.909	473.584	418.676	438.297	464.023	400.523	309.235	376.461	400.367	354.298	269.188
RG252_08930	Beta-xylosidase		45.0929	260.146	57.671	58.9336	53.7841	87.9314	113.675	149.118	172.487	70.1287	45.9161	145.668
RG252_08935	hypothetical protein		10.1724	13.727	7.70635	7.82031	12.3136	6.48629	21.726	13.1541	25.3431	19.1553	12.4602	11.8254
RG252_08940	NADH pyrophosphatase		52.285	74.2435	79.2318	65.8354	71.7854	75.5697	68.6347	77.2912	76.37	82.9867	73.141	35.5587
RG252_08945	Flavoredoxin		190.823	259.531	308.513	192.598	206.216	272.386	261.643	337.274	336.946	298.827	273.373	197.45
RG252_08950	hypothetical protein		216.625	356.221	254.617	183.626	178.951	246.454	332.63	324.838	379.777	288.503	287.735	201.073
RG252_08955	Cobalamin biosynthesis protein CobD		20.4291	20.1411	14.3388	18.1195	18.7894	17.1256	32.1804	25.4062	39.2076	26.8798	24.7773	22.5525
RG252_08960	Threonine-phosphate decarboxylase		36.9506	28.2292	26.226	30.6616	33.0722	27.592	44.1828	37.4972	46.3107	38.7012	36.5254	32.1263
RG252_08965	Proton/sodium-glutamate symport protein		24.891	22.8028	19.0946	24.5773	21.0625	19.7016	38.2712	26.5913	30.1348	30.6841	26.5737	47.4833
RG252_08970	hypothetical protein		42.1196	42.1987	36.4657	38.228	36.7437	37.9377	62.2774	56.2872	68.0853	46.1348	39.6934	72.744
RG252_08975	hypothetical protein		31.2854	40.0916	42.4179	32.3959	33.9655	39.8707	48.5817	61.8713	51.9087	46.4518	48.1852	63.0315
RG252_08980	hypothetical protein		53.2013	61.2726	49.6754	44.1629	46.8361	47.3346	73.5989	79.1948	69.0103	46.5306	46.5709	65.7825
RG252_08985	hypothetical protein		35.1186	39.8765	29.5292	28.301	37.8268	33.5077	35.762	50.4544	59.6187	27.8911	23.7583	32.9201
RG252_08990	Ion-translocating oxidoreductase complex subunit B		24.9732	16.8532	16.2798	18.4086	19.6218	16.5703	29.8327	31.5041	33.8956	25.1869	19.9611	29.553
RG252_08995	HTH-type transcriptional activator RhaS		17.7114	19.4417	15.5097	15.611	18.4051	15.0642	26.471	23.331	30.9554	28.2696	22.9646	22.7295
RG252_09000	hypothetical protein		2.60178	1.36307	1.18831	1.14501	1.09063	1.01854	1.50425	0.580946	3.54193	2.69463	0.827714	0.948206
RG252_09005	Colistin resistance protein EmrA		3.22982	0.825414	0.530223	0.571007	1.32088	1.38776	1.21454	0.625414	2.77567	1.42407	0.707615	0.604412
RG252_09010	hypothetical protein		2.21558	1.39289	0.692367	0.745623	1.80285	0.921562	1.70795	1.3742	3.07532	1.66883	0.746312	0.849954
RG252_09015	hypothetical protein		110.905	96.7504	97.7126	107.151	114.051	104.413	225.868	159.481	157.709	125.242	99.3188	267.841
RG252_09020	hypothetical protein		47.4134	36.6794	34.0858	51.1612	43.487	48.3549	77.8337	66.4014	72.8614	55.4052	38.9741	72.4161
RG252_09025	hypothetical protein		1906.9	2507.99	2085.32	1864.29	1791.1	3507.45	2415.51	1605.06	1766.41	3154.93	2988.15	501.092
RG252_09030	hypothetical protein		45.6216	76.8712	41.4957	37.6652	26.7554	117.658	19.6892	24.4727	23.0392	91.0166	102.45	32.6382
RG252_09035	hypothetical protein		120.175	283.359	169.638	207.185	161.648	347.631	961.607	239.765	325.385	393.822	316.902	2267.49
RG252_09040	hypothetical protein		62.6892	69.4533	31.933	35.0917	47.2104	47.6089	44.1569	29.9278	31.9462	28.2855	31.7157	36.0218
RG252_09050	Reverse rubrerythrin-1		819.068	1577.77	1902.21	1899.32	1496.18	2270.86	3461.45	2391.45	2423.87	2325.14	2124.78	9404.14
RG252_09055	hypothetical protein		159.844	193.874	211.475	261.009	368.52	244.169	346.818	314.106	268.921	266.191	269.883	451.762
RG252_09060	hypothetical protein		128.976	155.069	145.569	146.127	140.193	170.105	112.301	197.09	176.785	132.771	121.968	78.6315
RG252_09065	Histidine--tRNA ligase		412.651	255.304	251.189	278.565	269.868	289.362	189.343	273.291	219.874	219.608	209.35	133.796
RG252_09070	Adenylosuccinate synthetase		724.962	479.484	480.017	510.873	527.06	529.305	415.901	524.621	431.384	437.149	388.291	294.868
RG252_09075	hypothetical protein		478.082	403.173	377.727	396.876	421.394	411.402	338.552	366.2	353.864	300.95	244.064	218.618
RG252_09080	hypothetical protein		211.531	269.013	307.727	242.022	231.204	354.249	256.94	332.829	283.784	230.637	130.14	276.453
RG252_09085	hypothetical protein		347.032	536.377	505.392	424.317	397.325	579.36	618.424	645.571	525.429	425.249	225.315	681.185
RG252_09090	hypothetical protein		715.763	1567.42	1443.01	1187.57	1141.03	1840.58	2401.46	2339.64	2279.19	1567.28	775.439	4004.31
RG252_09095	ATP-dependent Clp protease ATP-binding subunit ClpC		684.724	491.606	365.483	301.908	402.218	307.885	305.742	252.631	300.879	306.434	359.836	350.11
RG252_09110	hypothetical protein		193.767	174.696	174.9	173.191	193.459	201.904	275.269	218.473	246.184	185.99	203.596	327.799
RG252_09115	hypothetical protein		185.754	167.196	151.704	163.863	174.263	163.571	210.498	151.882	168.357	175.374	181.432	140.272
RG252_09120	DNA mismatch repair protein MutS		37.567	38.2049	31.6953	36.1832	39.9139	39.1998	37.0616	45.9618	49.1559	52.4316	36.5984	27.3045
RG252_09125	hypothetical protein		98.5462	58.7415	42.8507	29.2527	36.6114	41.5793	19.1728	43.5737	45.8293	84.2895	78.9304	8.56911
RG252_09130	hypothetical protein		48.2799	50.2901	39.7521	42.6837	42.8577	56.9003	59.6474	50.8115	50.5967	61.2105	50.0189	68.545
RG252_09135	hypothetical protein		17.4856	31.6347	19.8387	20.4985	22.8251	31.4196	34.9157	25.6929	27.941	24.9612	18.7538	27.168
RG252_09140	hypothetical protein		5.59508	2.01165	1.21311	2.32884	2.81339	2.79163	2.8996	540.172	14.9936	6.36286	1.31395	0.925908
RG252_09145	Chromate transport protein		15.2095	7.96825	5.94121	9.18715	11.0949	8.99333	13.7836	217.917	17.9312	8.95016	6.40411	8.14437
RG252_09150	hypothetical protein		17.372	7.77877	4.56857	16.2974	13.0339	11.044	14.2257	245.778	16.9632	11.4075	12.8927	17.9994
RG252_09155	hypothetical protein		2.94728	2.53915	0.62976	1.6955	1.93798	2.4358	1.73105	315.17	5.10495	2.7133	1.91203	0.75377
RG252_09160	Cobalt-zinc-cadmium resistance protein CzcB		2.91259	2.40932	0.663291	1.42862	2.41916	1.12521	2.36343	505.825	4.01006	2.94436	1.26223	1.82304
RG252_09165	Cobalt-zinc-cadmium resistance protein CzcA		3.59255	2.19582	1.544	2.42369	1.87909	2.50384	2.27789	479.684	9.73495	3.75151	1.3446	1.21114
RG252_09170	Transcriptional activator protein CzcR		52.5961	74.6146	72.0757	76.9727	84.7772	84.244	98.2335	223.661	111.249	102.477	92.0211	83.297
RG252_09175	Adaptive-response sensory-kinase SasA		37.4315	56.1365	42.6544	56.8089	57.0704	58.2372	86.3772	186.301	92.7469	81.6239	75.2353	45.7648
RG252_09180	UDP-glucose 4-epimerase		982.169	1262.54	1026.99	1231.17	1191.3	1321.99	1369.75	1500.56	1257.32	1318.83	1032.34	927.014
RG252_09185	Na(+)-translocating ferredoxin:NAD(+) oxidoreductase complex subunit A		154.354	206.97	197.392	220.611	184.529	224.666	322.1	504.205	436.575	230.933	164.019	412.119
RG252_09190	Na(+)-translocating ferredoxin:NAD(+) oxidoreductase complex subunit E		144.56	188.652	180.113	190.955	179.592	244.247	314.233	445.246	419.262	222.264	165.691	422.233
RG252_09195	Ion-translocating oxidoreductase complex subunit G		186.1	232.841	197.121	226.893	203.316	257.668	336.861	439.377	443.053	217.011	147.754	353.229
RG252_09200	Proton-translocating ferredoxin:NAD(+) oxidoreductase complex subunit D		159.789	194.179	190.057	206.804	186.843	248.456	315.425	433.633	396.111	197.993	153.986	325.922
RG252_09205	Proton-translocating ferredoxin:NAD(+) oxidoreductase complex subunit C		244.742	299.285	249.107	278.884	255.765	315.46	462.986	578.818	557.524	298.558	227.185	434.487
RG252_09210	Na(+)-translocating ferredoxin:NAD(+) oxidoreductase complex subunit B		221.036	307.151	245.239	295.58	255.492	304.855	483.776	595.615	613.418	331.864	232.264	448.047
RG252_09215	hypothetical protein		260.372	441.417	345.403	428.361	386.534	486.924	949.154	751.312	775.433	680.612	521.327	474.279
RG252_09220	hypothetical protein		875.144	1070.53	746.501	928.283	940.895	919.277	1338.75	1106.1	945.185	1201.09	996.882	806.975
RG252_09225	hypothetical protein		154.484	251.314	226.926	216.916	234.644	258.787	326.03	235.119	258.852	268.397	284.177	299.734
RG252_09230	hypothetical protein		397.404	469.473	471.292	544.071	520.491	502.876	606.34	770.227	631.677	536.15	466.468	637.864
RG252_09235	hypothetical protein		486.523	618.011	510.609	621.646	617.041	559.977	794.221	869.47	682.605	531.48	439.893	485.755
RG252_09245	Integration host factor subunit alpha		205.606	323.769	243.972	275.084	260.167	316.295	369.864	233.891	270.8	281.901	262.823	259.375
RG252_09250	DNA-binding protein HU		385.851	565.441	439.707	457.15	462.875	590.334	704.802	440.015	591.043	403.6	375.988	338.936
RG252_09255	Ribosomal protein S12 methylthiotransferase RimO		363.492	463.566	408.095	436.334	445.821	467.594	562.873	362.783	413.205	426.002	406.394	453.359
RG252_09260	Signal recognition particle receptor FtsY		350.625	472.644	386.291	429.352	413.26	430.076	554.23	364.72	405.221	486.282	454.448	545.881
RG252_09265	hypothetical protein		3436.39	2535.48	2584.75	2544.12	2625.02	2070.44	2570.56	1960.31	1634.54	2228.94	2569.05	2028.17
RG252_09270	50S ribosomal protein L33 2		9916.33	8693.26	8584.85	8765.53	8869.65	7892.63	8333.25	6657.53	8226.08	6491.04	7010.1	5435.91
RG252_09275	50S ribosomal protein L28		9069.85	7854.19	7868.86	8143.07	7832.99	7074.13	8617.3	6422.5	8781.56	6794.99	7596.16	4511
RG252_09280	Nicotinamide-nucleotide amidohydrolase PncC		861.65	645.899	536.228	716.743	721.566	598.982	750.294	812.963	653.287	527.758	583.083	409.379
RG252_09285	tRNA N6-adenosine threonylcarbamoyltransferase		625.879	432.029	397.569	501.436	505.028	417.858	492.456	547.047	419.181	373.787	391.895	369.332
RG252_09290	Methionine aminopeptidase		843.495	637.426	584.192	762.192	729.98	619.868	794.766	819.781	789.279	605.081	596.534	500.377
RG252_09295	D-ribitol-5-phosphate phosphatase		144.4	101.49	83.9136	118.174	113.508	98.5514	96.5599	84.8387	101.08	71.6162	72.6074	41.5205
RG252_09300	Methionine synthase		218.251	169.8	132.684	185.19	186.356	151.152	160.11	120.524	120.792	117.902	130.909	80.2533
RG252_09305	SsrA-binding protein		348.821	410.994	331.484	404.517	384.084	376.258	443.872	280.381	317.562	395.847	382.112	322.167
RG252_09310	hypothetical protein		299.703	348.139	293.501	338.318	349.727	346.695	457.748	307.082	338.097	302.341	295.691	254.411
RG252_09315	hypothetical protein		41.3802	79.6446	62.9276	64.2382	60.0447	79.5963	87.4621	82.1983	80.4314	93.5572	72.5645	79.3988
RG252_09320	hypothetical protein		317.137	2275.75	1989.88	2311.71	1565.05	3949.61	10683.4	2082.63	3458.6	2351.67	1682.87	30851.9
RG252_09325	Beta-galactosidase BoGH2A		11.8194	36.2976	35.3571	30.9097	29.6169	58.2896	43.2701	56.886	232.652	150.196	72.453	46.8673
RG252_09330	hypothetical protein		47.6471	50.8665	41.178	45.784	48.9301	51.9112	59.3121	80.2945	100.526	90.0611	77.2666	61.9531
RG252_09335	putative oxidoreductase		26.1872	41.348	32.9544	53.7336	41.6598	49.4871	42.3946	69.3411	89.1651	38.0863	23.7578	16.2034
RG252_09340	hypothetical protein		25.8197	46.8638	43.1414	52.5959	47.8717	66.1432	45.8367	69.5889	73.817	40.9154	33.4797	24.7899
RG252_09345	hypothetical protein		83.6719	134.454	104.567	144.646	129.108	141.644	144.67	209.798	221.22	132.58	105.002	83.5287
RG252_09350	Adaptive-response sensory-kinase SasA		50.6554	83.642	60.1379	79.3971	70.9649	84.8779	76.9999	117.289	131.061	85.4262	70.4756	46.4298
RG252_09355	KHG/KDPG aldolase		566.924	709.979	738.282	765.703	646.338	832.917	1428.5	1753.28	1482.31	672.823	569.712	1837.56
RG252_09360	5-dehydro-2-deoxygluconokinase		495.915	788.36	824.936	827.761	700.437	914.378	1789.33	2116.38	1873.19	784.783	570.491	2410.95
RG252_09365	HTH-type transcriptional repressor PurR		220.804	245.671	188.576	182.235	187.606	251.752	264.101	237.12	311.757	416.811	443.585	319.089
RG252_09370	Altronate dehydratase		198.118	301.615	271.32	202.149	215.14	369.885	367.388	498.689	491.338	372.427	345.483	571.703
RG252_09375	hypothetical protein		107.597	165.37	130.79	94.9525	99.7887	186.602	175.166	194.816	192.836	205.741	209.71	243.281
RG252_09380	hypothetical protein		67.9898	114.415	77.1446	66.3874	58.5729	123.713	104.904	105.839	117.497	163.677	163.114	141.525
RG252_09385	Lysozyme M1		245.915	309.984	200.226	200.323	229.945	239.503	320.522	325.303	362.792	349.298	334.173	121.666
RG252_09390	hypothetical protein		353.147	331.13	314.286	271.654	281.417	328.809	307.068	354.226	374.264	435.433	429.166	218.488
RG252_09395	Chaperone protein DnaJ		128.102	98.0338	56.7514	79.4389	80.209	60.2551	57.1235	31.391	50.3373	31.4026	36.0158	37.4735
RG252_09400	Trifunctional nucleotide phosphoesterase protein YfkN		183.59	253.409	224.955	187.963	202.07	277.459	250.432	201.306	231.599	268.446	245.803	207.836
RG252_09405	NADH pyrophosphatase		140.364	177.86	137.82	119.479	129.962	190.379	166.979	126.595	152.931	176.98	177.108	117.042
RG252_09410	hypothetical protein		21.3016	44.6396	26.8985	37.7374	33.0343	41.8213	98.2861	52.9762	69.6715	56.254	43.1293	76.0082
RG252_09415	hypothetical protein		26.3731	33.5305	14.0057	21.4818	24.0534	25.0554	22.4815	28.6912	27.0989	43.3039	40.5571	26.4154
RG252_09420	hypothetical protein		1163.11	1291.34	1065.97	1189.81	1124.71	1168.81	1380.9	1438.64	1239.5	1724.66	1633.76	1452.86
RG252_09430	Outer membrane protein assembly factor BamD		592.43	663.422	541.698	580.969	595.139	508.355	853.096	782.732	878.014	780.966	742.318	532.86
RG252_09435	UvrABC system protein B		113.314	110.913	79.2296	93.647	98.1444	113.038	109.99	81.1992	113.726	109.848	119.564	73.5625
RG252_09440	hypothetical protein		330.09	371.206	330.183	370.263	360.594	405.571	495.582	499.822	497.626	480.955	411.98	469.164
RG252_09445	hypothetical protein		220.331	249.801	200.469	226.861	214.551	221.737	322.264	379.166	203.309	519.707	402.874	530.342
RG252_09450	hypothetical protein		150.33	166.114	145.142	156.343	151.354	182.275	175.67	177.258	175.787	204.12	190.512	149.999
RG252_09455	1,4-dihydroxy-2-naphthoate octaprenyltransferase		121.18	121.784	118.424	126.227	130.534	143.094	141.482	150.367	150.631	175.228	155.203	121.711
RG252_09460	hypothetical protein		179.788	208.565	151.65	199.468	185.641	189.705	252.059	219.706	235.099	245.853	245.128	144.717
RG252_09465	Riboflavin synthase		408.46	540.782	365.617	416.238	448.519	413.982	859.554	484.182	562.365	544.866	486.459	595.283
RG252_09470	hypothetical protein		247.891	253.439	230.749	227.587	218.028	301.591	282.892	306.187	263.463	361.326	336.243	347.704
RG252_09475	Macrolide export protein MacA		127.508	101.228	104.82	111.231	106.664	147.792	131.794	140.43	122.282	149.527	146.753	157.265
RG252_09480	putative ABC transporter ATP-binding protein YknY		101.093	84.7166	77.8492	87.4072	89.509	113.633	117.821	128.247	118.27	99.6848	107.141	127.737
RG252_09485	Macrolide export ATP-binding/permease protein MacB		87.8935	82.5974	68.3366	86.2495	78.9705	96.2362	111.615	124.5	113.642	103.185	102.647	127.866
RG252_09490	Phosphoglycolate phosphatase		84.8419	22.0386	13.1798	32.5474	30.7687	16.0749	30.0599	41.8636	56.1443	36.2248	27.9508	42.7924
RG252_09495	Endolytic murein transglycosylase		347.707	329.418	272.296	324.794	320.831	329.007	370.388	313.289	391.125	429.914	479.313	338.166
RG252_09505	Glutamine--tRNA ligase		653.208	648.014	646.486	679.321	713.226	659.188	718.315	565.775	635.722	769.259	811.283	951.682
RG252_09510	Beta-barrel assembly-enhancing protease		188.295	199.957	171.963	189.289	184.729	213.022	191.941	156.608	182.69	235.461	238.997	218.223
RG252_09515	hypothetical protein		192.791	242.044	169.117	226.381	214.186	233.118	295.156	217.485	215.799	267.966	274.873	309.118
RG252_09520	Xylulose kinase		109.573	118.145	108.583	87.6274	75.3943	136.774	112.595	117.876	140.599	296.443	315.193	62.1369
RG252_09525	Trifunctional nucleotide phosphoesterase protein YfkN		15.5422	16.1793	10.4319	19.2813	17.42	13.5813	8.00227	8.46312	21.821	15.8877	12.3896	4.33628
RG252_09530	hypothetical protein		5.13341	2.82104	1.10455	1.04082	1.09762	2.2134	0.355797	4.5956	9.8506	9.2204	12.2534	0.302971
RG252_09535	hypothetical protein		98.7251	263.436	234.874	135.938	132.941	300.598	159.411	145.63	170.486	249.134	215.527	51.6673
RG252_09540	Acetylxylan esterase		47.6858	40.3903	31.5104	53.1852	55.4251	43.0721	40.3691	48.9907	39.1398	36.1555	45.1301	23.9347
RG252_09545	hypothetical protein		34.9203	27.3299	27.2429	46.7805	50.0266	29.7734	33.266	37.1528	30.3658	28.5822	31.6522	17.9988
RG252_09550	Undecaprenyl-phosphate 4-deoxy-4-formamido-L-arabinose transferase		66.1346	53.5573	45.0525	73.8214	87.6737	50.6836	64.067	70.4147	59.7223	53.4448	65.1117	38.5295
RG252_09555	hypothetical protein		105.477	81.8464	86.3506	127.511	139.612	98.8478	87.9402	113.068	88.7152	97.2489	112.846	69.2847
RG252_09560	hypothetical protein		149.422	108.207	121.68	151.678	176.933	119.662	106.51	130.894	100.267	115.168	122.664	71.5373
RG252_09565	3-oxoacyl-[acyl-carrier-protein] synthase 2		216.108	149.051	168.059	204.934	231.177	146.717	116.49	148.017	107.68	108.918	120.9	60.564
RG252_09570	Acyl carrier protein		222.259	236.337	238.442	302.88	333.382	249.798	268.006	332.487	266.887	197.217	199.449	123.722
RG252_09575	hypothetical protein		110.006	79.3029	76.9427	129.809	140.749	82.5587	77.1826	93.0353	72.1321	61.2259	56.9247	36.8653
RG252_09580	hypothetical protein		101.726	78.0904	74.6397	131.596	143.295	94.8227	75.786	93.1717	70.6879	55.6991	61.9465	27.8483
RG252_09585	Acyl carrier protein		154.939	119.947	134.348	208.427	206.034	172.624	183.578	193.916	169.864	136.502	128.406	93.6691
RG252_09590	L-tyrosine C(3)-methyltransferase		144.212	114.533	117.989	150.38	177.435	103.549	116.087	136.698	106.479	91.4299	105.326	62.5865
RG252_09595	3-oxoacyl-[acyl-carrier-protein] synthase 1		239.734	179.892	187.071	236.296	262.85	187.212	189.606	202.938	159.564	150.941	169.827	111.887
RG252_09600	hypothetical protein		121.404	143.566	156.718	155.409	157.301	170.43	243.708	183.724	200.223	182.769	175.433	257.316
RG252_09605	hypothetical protein		5.79066	26.9146	22.4145	13.5299	18.8918	20.3442	24.8541	27.1122	30.5971	24.2688	12.7815	12.4173
RG252_09610	hypothetical protein		1.21396	4.48727	14.1693	0.803114	0.864757	6.0725	4.67909	6.39171	11.5575	8.45806	1.06016	1.55235
RG252_09615	TonB-dependent receptor P39		6.7112	7.82548	5.80023	4.24537	3.94074	7.69276	8.08097	7.33393	14.8891	15.1258	18.7264	2.48443
RG252_09620	hypothetical protein		2.19415	0.862135	1.10762	0.852013	0.973864	1.28845	0.7249	1.1976	8.55104	4.62754	1.76561	0.589214
RG252_09625	hypothetical protein		3.75076	12.1735	5.71761	4.83119	5.14316	11.1021	3.72758	1.45257	4.59085	8.61332	8.01202	2.66721
RG252_09630	hypothetical protein		70.7979	275.232	297.247	237.428	216.432	374.795	394.708	499.4	496.507	528.421	420.203	447.522
RG252_09635	hypothetical protein		16.6284	27.0895	15.9888	21.5823	17.749	30.8764	25.4615	28.0306	39.887	28.5672	21.9957	14.3311
RG252_09650	Starch-binding protein SusD		57.8237	94.1616	100.676	102.209	93.5153	142.535	139.352	96.3358	109.66	93.0929	79.7149	136.649
RG252_09655	TonB-dependent receptor P3		82.5685	134.572	142.195	151.573	147.129	175.436	191.256	123.564	143.864	127.079	112.483	180.401
RG252_09660	hypothetical protein		44.6142	44.5724	51.5443	63.3877	60.7187	45.0177	55.2257	41.529	64.6221	78.4106	79.4772	32.6382
RG252_09665	hypothetical protein		214.975	193.511	209.976	187.639	207.386	189.296	185.514	189.874	190.426	155.697	152.359	69.5452
RG252_09670	Cytidylate kinase		333.914	57.7536	32.5825	115.356	129.673	43.5544	35.7156	25.4014	33.0751	20.9229	31.5705	20.7546
RG252_09675	Antiholin-like protein LrgA		270.472	40.8026	18.5182	73.6343	77.2349	25.0626	18.6454	15.542	23.7269	12.2746	13.9411	12.828
RG252_09680	Inner membrane protein YohK		282.31	36.5628	15.037	63.3243	76.6628	27.07	18.3788	13.5506	16.9469	9.05427	12.3177	9.67059
RG252_09685	hypothetical protein		320.328	123.845	77.5966	137.961	141.923	86.9914	125.553	74.42	101.204	75.9822	71.0939	70.3876
RG252_09690	hypothetical protein		44.9394	94.5129	95.4208	102.343	101.103	86.8192	157.844	138.436	216.957	142.296	77.3041	237.8
RG252_09695	hypothetical protein		43.1063	88.3941	92.8281	98.4845	90.2745	78.5913	158.391	146.821	239.627	152.315	81.115	338.888
RG252_09700	Glycerol kinase		42.4266	59.9605	67.4682	57.6833	64.268	53.0875	68.8447	72.1459	102.916	66.838	62.5902	115.486
RG252_09705	Apulose-4-phosphate transketolase subunit B		46.6033	69.8395	75.3795	66.0269	66.7219	62.6704	89.8143	95.1864	120.542	95.5804	73.353	172.546
RG252_09710	Apulose-4-phosphate transketolase subunit A		61.7719	80.0682	93.7049	81.0503	91.2381	69.4387	116.52	112.37	188.837	112.32	97.8824	194.484
RG252_09715	hypothetical protein		23.6905	30.3491	25.6059	36.1704	33.7705	24.2859	26.0894	26.5133	34.1574	40.6381	44.981	25.1421
RG252_09720	hypothetical protein		62.1881	49.348	45.6749	50.4467	35.2641	62.4494	35.5811	96.2914	114.523	178.67	266.038	19.039
RG252_09725	hypothetical protein		317.096	599.071	470.207	452.055	405.225	765.356	1350.87	224.857	179.013	498.055	445.797	2796.29
RG252_09730	hypothetical protein		64.8012	115.442	107.438	79.582	80.9776	94.0904	93.2248	89.0746	97.956	119.088	85.9752	46.9991
RG252_09735	hypothetical protein		32.8496	43.9946	50.5227	39.7257	44.9876	47.8779	30.4503	43.2317	44.2425	64.0238	50.8303	25.0831
RG252_09740	hypothetical protein		56.0824	170.085	163	135.571	131.262	214.487	236.808	354.61	320.141	239.014	170.159	183.666
RG252_09745	Putative metal chaperone YciC		507.574	360.546	375.907	422.579	435.536	361.4	456.612	370.656	360.824	299.781	323.372	311.914
RG252_09750	hypothetical protein		88.7891	160.025	164.463	100.648	117.225	138.843	99.9545	102.236	92.0397	301.927	427.601	27.0353
RG252_09755	Glycerate 3-kinase		33.0085	34.8298	29.6528	51.0295	44.8615	44.363	47.3586	48.5977	54.6861	29.6487	25.8105	25.3853
RG252_09760	hypothetical protein		137.827	155.409	155.704	254.604	206.43	179.022	276.708	420.747	313.398	185.841	144.141	225.204
RG252_09765	Sulfurtransferase		96.1561	111.431	108.009	168.625	139.202	127.284	198.122	264.726	205.1	101.632	95.0304	140.072
RG252_09770	hypothetical protein		57.3908	134.914	117.216	107.165	98.3644	147.458	184.87	133.515	126.717	157.019	148.398	169.843
RG252_09775	hypothetical protein		12.9162	16.7698	22.9488	20.3527	15.232	20.0608	46.692	29.5369	39.5739	22.63	21.0183	52.5659
RG252_09780	hypothetical protein		17.9647	104.831	78.0035	101.904	86.7007	114.504	334.832	174.356	170.22	107.869	66.6455	1019.11
RG252_09785	Carbamoyl-phosphate synthase large chain		39.5768	102.774	140.926	155.256	141.39	150.502	227.926	192.093	164.277	121.7	101.845	226.579
RG252_09810	hypothetical protein		72.6241	102.666	110.373	109.851	136.75	108.525	109.226	164.246	148.997	126.81	122.99	66.658
RG252_09815	Isochorismate synthase MenF		81.9363	91.5705	104.622	121.06	158.043	100.583	74.2991	113.641	95.0776	83.1399	75.1969	31.5915
RG252_09820	hypothetical protein		197.882	221.617	255.624	284.145	383.632	222.507	292.072	349.515	280.979	175.542	149.785	136.874
RG252_09825	2-oxoglutarate oxidoreductase subunit KorB		144.445	167.884	203.719	226.244	297.021	187.699	182.769	227.12	160.001	118.608	109.116	85.088
RG252_09830	2-oxoglutarate oxidoreductase subunit KorA		61.1842	60.0044	78.1148	102.132	121.931	61.1076	64.9641	86.7632	71.0996	71.4592	57.4692	64.9759
RG252_09835	NAD(P)H-quinone oxidoreductase subunit I, chloroplastic		148.259	213.646	193.642	254.258	284.672	178.477	319.822	325.967	314.683	203.065	166.872	150.384
RG252_09840	hypothetical protein		187.172	236.805	159.836	244.416	246.58	149.025	190.75	260.653	313.049	314.172	350.759	121.849
RG252_09845	hypothetical protein		3.42269	22.5424	7.99253	13.6704	9.16309	14.8347	34.4619	17.9537	42.2877	41.2489	40.6268	15.3812
RG252_09850	hypothetical protein		29.1566	46.6608	52.0185	41.0417	43.0245	50.9404	53.9332	70.3025	58.4928	75.1497	48.9362	47.5374
RG252_09855	hypothetical protein		10.2094	28.5263	28.9047	12.3337	16.7829	27.7553	46.222	46.7184	63.5881	50.8393	39.0603	36.99
RG252_09870	hypothetical protein		419.347	509.781	244.747	333.136	371.884	349.216	721.131	341.184	438.812	348.605	361.579	441.597
RG252_09875	hypothetical protein		332.78	677.872	369.405	433.608	470.272	442.784	1200.45	696.994	940.574	659.856	684.617	1013.15
RG252_09880	hypothetical protein		1187.35	1185.33	750.936	943.586	878.798	878.104	2642.97	3166.31	2430.72	2274.83	2012.27	3008.46
RG252_09885	Multidrug resistance protein NorM		36.9231	96.9474	94.217	118.171	137.103	105.616	134.629	111.343	81.0339	69.0845	57.8788	57.5157
RG252_09890	TonB-dependent receptor P3		680.753	193.067	194.025	226.727	162.411	195.962	65.4728	218.252	305.828	448.486	923.686	10.8402
RG252_09895	hypothetical protein		529.719	146.075	159.076	181.362	125.471	160.163	46.8168	165.848	232.224	334.18	722.497	8.27917
RG252_09900	hypothetical protein		576.672	152.666	155.386	190.061	127.293	169.262	45.2595	166.555	249.686	294.432	589.246	5.9926
RG252_09905	hypothetical protein		677.308	197.441	189.192	230.079	166.29	196.324	57.1615	217.532	300.022	399.638	782.92	9.28244
RG252_09910	hypothetical protein		271.538	113.979	103.673	136.758	96.2113	122.82	31.8346	112.982	168.661	282.337	535.941	6.09668
RG252_09915	hypothetical protein		387.382	192.877	170.836	193.74	133.61	197.315	70.9798	206.07	324.665	435.932	785.618	10.5121
RG252_09920	hypothetical protein		0	0.606427	0	3.59584	2.85424	2.26574	0	0	22.2466	10.8985	25.994	0.888115
RG252_09925	hypothetical protein		228.745	162.071	150.027	177.057	147.03	169.887	95.4093	212.056	235.142	299.289	548.285	43.1988
RG252_09930	hypothetical protein		78.8847	62.8453	48.8955	72.2337	58.1937	60.296	35.8978	70.8443	65.0847	88.8816	151.039	10.5043
RG252_09935	hypothetical protein		69.8559	42.3875	38.2964	42.3217	44.6311	46.1228	22.2751	44.4918	53.2127	91.4127	176.383	12.4793
RG252_09940	hypothetical protein		59.9183	35.5055	29.9256	38.703	30.697	36.58	11.8518	29.7312	34.9385	53.8955	106.36	3.12434
RG252_09945	hypothetical protein		66.1719	55.06	34.2194	48.9434	44.4254	50.3405	19.2898	34.2138	43.342	54.8685	136.32	6.39966
RG252_09950	Carbohydrate acetyl esterase/feruloyl esterase		49.8635	45.1395	40.0356	34.0736	38.8612	45.6232	24.4763	42.8241	49.4651	51.473	85.0218	6.14562
RG252_09955	Arabinoxylan arabinofuranohydrolase		40.1604	48.3596	41.2891	34.2924	40.2205	47.5891	25.1074	48.4389	46.6405	50.8663	74.1839	12.6097
RG252_09960	HTH-type transcriptional repressor PurR		43.36	109.945	84.5327	127.588	102.979	134.905	316.913	157.53	184.788	144.356	102.176	628.945
RG252_09965	putative ABC transporter ATP-binding protein YbiT		189.435	57.7288	40.7322	67.295	78.0101	50.7937	43.0754	43.2979	45.4472	31.6785	39.191	27.4029
RG252_09975	putative HTH-type transcriptional regulator YybR		43.8072	37.9288	37.6883	42.2585	36.6132	54.608	54.0831	53.7703	78.0388	56.2681	51.7767	54.4855
RG252_09980	hypothetical protein		34.6507	32.3517	35.6447	39.1881	36.468	41.4908	42.7429	40.9187	60.9735	50.3771	42.1671	45.9683
RG252_09985	hypothetical protein		286.092	700.841	551.589	623.838	601.461	836.11	1193.9	981.964	1317.89	1094.95	980.248	1147.81
RG252_09990	hypothetical protein		234.919	551.012	555.86	532.683	512.229	815.578	943.239	1055.52	1240.32	1093.42	1016.21	1392.88
RG252_09995	hypothetical protein		239.259	615.838	422.723	480.5	444.369	704.063	972.528	941.89	1119.83	1419.9	1311.81	1424.59
RG252_10000	hypothetical protein		69.9837	147.616	149.318	168.855	162.19	170.785	304.503	177.032	162.145	173.472	155.276	440.265
RG252_10005	hypothetical protein		102.695	264.283	243.765	262.515	267.001	321.288	686.611	324.931	424.838	275.104	248.308	616.83
RG252_10010	hypothetical protein		7.97608	12.6907	5.39691	8.871	6.41015	6.36059	13.013	5.27693	9.46251	11.3481	9.95083	6.57298
RG252_10015	hypothetical protein		10.2328	24.8135	5.34128	13.3207	13.2649	17.4544	31.875	10.7352	18.7299	12.9928	17.9457	10.0943
RG252_10020	hypothetical protein		137.918	154.084	110.815	108.538	107.38	129.412	184.444	141.231	177.263	177.641	158.471	131.743
RG252_10030	hypothetical protein		113.916	277.451	279.427	290.856	270.601	401.828	661.292	464.528	524.287	409.94	380.084	506.321
RG252_10035	hypothetical protein		301.307	216.001	195.954	208.294	218.661	203.969	256.489	257.407	255.218	258.887	284.715	205.444
RG252_10040	hypothetical protein		217.746	228.968	112.436	160.306	156.143	148.282	287.497	157.681	231.456	202.491	295.453	229.064
RG252_10045	hypothetical protein		108.309	127.711	91.0888	97.4703	109.208	121.946	131.237	113.173	133.683	119.304	147.244	116.896
RG252_10050	IS30 family transposase ISPlu1		21.4483	32.7114	18.561	19.0016	21.8601	23.3238	39.8918	30.7451	33.3335	39.85	30.3263	19.199
RG252_10055	hypothetical protein		62.6892	78.1972	43.2949	60.7929	55.4524	42.3633	118.897	70.8528	88.9808	72.5151	93.852	60.5048
RG252_10065	hypothetical protein		9.51924	4.15593	3.05103	3.69643	6.45497	5.04642	2.40239	4.92021	14.6107	8.36516	8.16478	10.8033
RG252_10070	hypothetical protein		10.8365	7.48913	10.8631	13.6087	13.6447	9.92872	22.0903	24.2539	31.2648	17.3667	14.6701	14.1521
RG252_10080	Vitamin B12 import ATP-binding protein BtuD		8.11665	3.48382	6.11193	6.68331	7.52338	7.46521	5.92314	7.76376	9.39726	7.73417	8.34497	2.476
RG252_10085	hypothetical protein		9.07501	7.01272	8.39874	9.63207	8.9509	7.66046	7.49546	10.9197	12.112	12.1331	11.6332	3.56845
RG252_10090	hypothetical protein		12.4324	8.37933	9.04646	11.8299	10.1413	10.5233	8.28882	11.004	17.6514	13.2114	9.70874	5.72329
RG252_10095	hypothetical protein		14.8795	7.87252	10.695	14.111	13.9494	10.9579	10.87	16.3014	21.8646	16.7559	12.3511	6.61242
RG252_10100	hypothetical protein		16.0254	8.46397	10.8573	11.7374	10.7945	10.456	7.36537	13.4038	23.4172	15.1784	9.49265	2.66571
RG252_10105	hypothetical protein		28.7199	12.2133	18.8338	19.0382	16.7118	18.2291	12.4395	20.1537	22.0685	18.2836	18.44	3.87233
RG252_10110	hypothetical protein		191.628	92.1162	93.4924	102.362	109.089	103.884	129.386	193.789	142.749	102.228	120.699	26.1106
RG252_10115	hypothetical protein		55.0314	41.1218	30.8277	52.1938	43.2727	44.1101	19.0024	43.809	47.3671	58.4661	82.958	8.85388
RG252_10120	Thiol-disulfide oxidoreductase ResA		254.242	131.084	140.938	192.132	154.67	143.878	78.1119	149.278	135.498	170.14	233.141	51.1356
RG252_10125	Thiol-disulfide oxidoreductase ResA		251.409	140.819	153.616	213.055	170.536	158.637	96.0745	182.232	175.553	173.081	230.96	68.8498
RG252_10130	hypothetical protein		190.208	108.955	122.112	166.704	134.678	125.226	70.7695	131.053	129.684	138.092	181.621	46.2284
RG252_10135	hypothetical protein		197.615	99.8643	109.992	156.82	125.48	117.247	61.7033	112.417	113.932	122.616	165.304	42.7449
RG252_10140	TonB-dependent receptor P3		284.459	158.577	163.636	236.036	193.441	169.148	115.477	180.23	191.52	202.355	280.334	70.6674
RG252_10145	HTH-type transcriptional activator RhaR		20.3102	25.8902	28.0786	21.1281	27.1407	27.5721	30.8188	25.2642	26.4826	28.4814	26.4129	25.9239
RG252_10150	D-xylose-proton symporter		0.743041	6.55285	7.32323	5.64239	5.13015	7.45393	13.5017	8.7872	15.4045	9.98092	6.76714	16.5329
RG252_10155	hypothetical protein		1.4154	16.718	16.084	10.4726	10.5845	21.8617	32.5348	19.8691	30.28	19.9848	14.5632	38.0483
RG252_10160	hypothetical protein		1.84953	5.81379	7.11355	9.57589	3.04039	12.0675	14.9366	3.05909	53.9775	31.5772	7.84529	16.0826
RG252_10165	Deoxyguanosinetriphosphate triphosphohydrolase-like protein		5.50506	6.11778	4.97251	7.0824	4.93616	11.1021	18.7387	10.4297	20.8398	9.80095	8.61625	20.2229
RG252_10170	hypothetical protein		32.6506	58.0614	26.1922	23.3769	232.237	37.0679	66.9825	31.8467	41.2366	33.8685	32.541	187.813
RG252_10175	hypothetical protein		18.3351	34.9218	13.8403	13.7515	174.759	30.5224	28.8723	16.6651	36.5922	22.9744	15.9053	52.5893
RG252_10180	hypothetical protein		19.1618	26.904	15.4768	23.4135	248.72	21.004	47.2687	20.5372	30.6892	22.227	32.4164	109.088
RG252_10190	TonB-dependent receptor P26		2.8413	26.2603	39.6916	34.1124	31.4349	40.6098	39.644	34.4214	83.1986	67.152	10.2531	27.3116
RG252_10195	hypothetical protein		2.62993	22.5503	35.0657	30.7277	26.8907	35.906	39.3888	32.798	70.435	69.5637	10.2369	28.115
RG252_10200	hypothetical protein		78.3751	118.86	72.1379	69.4107	71.9632	96.8912	97.9521	105.411	129.378	107.388	78.1592	83.8704
RG252_10205	hypothetical protein		98.3345	99.3722	87.323	76.8298	78.7757	101.21	90.207	86.7871	105.206	85.1461	85.2593	61.6331
RG252_10210	hypothetical protein		74.604	93.8039	77.6253	73.6709	77.5796	94.0972	121.769	98.8459	105.611	121.765	117.385	70.7351
RG252_10215	Protein UmuC		109.564	102.489	100.995	116.648	115.188	119.116	125.575	171.402	135.629	86.087	95.5771	54.6993
RG252_10220	Protein UmuD		224.35	258.479	218.896	236.739	235.651	223.183	351.243	380.324	326.859	216.244	236.566	182.715
RG252_10225	hypothetical protein		135.593	155.384	149.977	186.291	193.47	132.416	214.388	272.055	247.287	171.111	184.864	84.7688
RG252_10230	hypothetical protein		117.743	163.821	100.651	114.543	127.703	121.048	267.018	117.879	204.509	156.014	181.498	121.439
RG252_10235	hypothetical protein		95.4808	84.4734	78.7099	80.7887	77.6852	80.5994	72.8271	104.095	78.9397	84.3248	80.4641	46.3682
RG252_10240	Putative nuclease YhcG		159.818	148.575	150.771	143.262	147.152	132.312	136.784	155.039	137.602	163.75	157.574	98.1626
RG252_10245	hypothetical protein		110.349	141.219	124.464	149.738	159.244	131.906	208.413	142.111	172.087	130.281	153.643	128.614
RG252_10250	Sensor histidine kinase RcsC		64.9693	84.2491	67.674	100.592	101.065	74.8438	84.8353	55.4655	79.5996	78.1827	80.3759	67.5681
RG252_10255	ATP-dependent 6-phosphofructokinase	Fructan	4.82303	112.795	33.6684	35.7587	19.0283	44.7483	74.0411	877.909	103.096	127.658	81.8811	951.024
RG252_10260	hypothetical protein	Fructan	5.05129	67.0665	25.534	26.0783	14.8755	35.8064	39.8932	648.019	61.0994	92.5645	63.1451	636.321
RG252_10265	hypothetical protein	Fructan	6.69207	104.296	32.5784	33.1943	21.6941	43.7398	58.2362	832.884	103.832	154.92	107.123	869.025
RG252_10270	hypothetical protein	Fructan	3.62276	7.76977	3.21127	14.6537	5.8623	6.14937	3.42856	52.6359	9.91203	8.39945	3.13554	14.2019
RG252_10275	SusD-like protein P2	Fructan	3.57512	9.46625	2.64789	11.3562	6.05177	5.24844	3.08587	41.1846	17.0744	11.8268	5.09916	10.3419
RG252_10280	TonB-dependent receptor P26	Fructan	5.15377	12.7146	6.13544	16.8572	9.09075	7.44589	4.35434	60.3194	10.1613	11.1118	8.00149	15.7542
RG252_10285	Sensor histidine kinase RcsC	Fructan	16.5042	22.205	15.6832	19.0157	20.7876	16.6077	16.6822	54.4418	23.3305	23.1119	14.0653	27.1688
RG252_10290	hypothetical protein	Fructan	6.05787	180.593	71.9603	50.1832	38.6526	85.2071	152.023	1029.82	136.632	174.846	110.597	1868.59
RG252_10295	hypothetical protein	Fructan	3.7894	76.977	34.4384	29.1762	18.6879	39.5393	62.3276	440.047	57.1666	93.3164	54.5809	1171.46
RG252_10300	SusD-like protein P25	Fructan	3.78453	83.2224	37.4766	25.2436	20.6514	38.0493	70.6353	422.642	62.3968	99.438	56.3271	1365
RG252_10305	TonB-dependent receptor SusC	Fructan	11.9782	154.019	74.0486	55.4472	42.4563	82.4897	134.321	878.287	124.04	173.34	101.618	1867.52
RG252_10310	HTH-type transcriptional activator RhaS		38.8981	39.4921	38.0353	53.5788	53.6693	46.1275	58.916	53.9631	60.9508	52.6997	39.1151	97.1146
RG252_10315	hypothetical protein		3.51626	2.88339	2.13151	2.13715	43.2013	1.19699	3.87232	1.13788	17.1396	8.63654	2.6321	2.22867
RG252_10320	hypothetical protein		23.6927	79.7413	23.4717	22.3963	21.3327	32.4104	26.2895	21.1968	32.484	41.4377	27.1402	39.2485
RG252_10325	Multidrug resistance protein MdtA		11.6774	42.3666	8.02018	3.53709	4.30934	13.1391	4.28662	3.46868	17.8966	18.13	3.0921	9.14236
RG252_10330	Cobalt-zinc-cadmium resistance protein CzcA		9.20935	34.2843	5.70375	3.92669	3.07233	12.4594	1.75992	2.06978	12.9854	12.7717	2.18975	8.87394
RG252_10335	hypothetical protein		11.2678	47.6235	8.76491	4.06405	3.05939	18.3383	4.04331	3.20385	16.9649	15.4963	2.65355	8.59668
RG252_10340	hypothetical protein		362.459	401.819	288.465	326.656	319.944	356.92	451.974	331.241	383.604	264.853	258.081	233.602
RG252_10345	hypothetical protein		331.805	321.664	232.692	302.226	302.559	277.09	462.22	337.02	353.52	337.682	334.348	253.128
RG252_10350	hypothetical protein		0.735244	19.1771	3.38333	2.47436	3.03025	8.09529	6.27514	8.33885	15.7008	8.66309	1.57248	4.29132
RG252_10355	hypothetical protein		0.567819	25.5833	4.67115	3.13586	2.83138	12.1024	8.47652	11.6456	14.0454	7.08074	2.21966	6.4865
RG252_10360	Adenine deaminase		47.6349	71.9658	50.4896	82.3626	83.4776	74.5923	175.675	100.262	94.6251	85.4442	75.7922	291.364
RG252_10365	hypothetical protein		73.425	79.636	70.7993	73.8957	83.8129	93.1568	116.52	69.1821	98.9882	80.3175	94.563	81.6549
RG252_10370	hypothetical protein		5.56828	11.1261	5.60314	6.70458	9.19613	15.8421	6.98778	3.08423	5.9454	6.82773	3.68347	1.49033
RG252_10375	hypothetical protein		4.90647	7.19738	5.00082	6.09676	5.51688	13.4455	2.80972	1.75289	5.13399	4.21308	2.86474	1.20464
RG252_10380	hypothetical protein		7.70104	10.1611	6.81716	7.63686	7.19383	17.9851	6.10263	2.3453	8.91869	5.70855	3.69058	2.5948
RG252_10385	hypothetical protein		8.20786	12.686	11.091	12.1417	10.059	23.0849	7.74771	3.24734	11.7626	9.40707	4.87846	3.13829
RG252_10390	hypothetical protein		8.39828	13.3908	10.1233	12.1623	10.5644	22.5735	7.37215	3.68404	9.68182	8.80111	5.28433	1.63425
RG252_10395	hypothetical protein		10.1557	12.6489	7.92264	15.4767	10.7728	22.3167	11.1841	4.37367	7.57001	6.20625	6.8849	1.76423
RG252_10400	hypothetical protein		8.28552	11.7872	7.3839	11.3698	8.83662	16.6795	7.78923	2.87453	11.1482	6.90048	6.3534	2.99765
RG252_10405	Beta-galactosidase BoGH2A		69.0938	186.123	210.677	138.631	144.58	246.914	208.762	107.311	112.587	162.732	153.286	120.239
RG252_10410	Enolase		139	92.7569	119.269	143.193	156.281	79.7646	173.204	277.24	198.279	119.935	113.592	111.439
RG252_10415	2-succinylbenzoate--CoA ligase		106.356	102.392	111.532	135.957	136.655	117.918	119.599	153.025	111.789	111.176	116.924	99.3856
RG252_10420	hypothetical protein		21.776	11.1431	5.35634	10.4879	5.9939	6.93882	7.25008	9.29745	25.684	44.0571	42.6464	7.38246
RG252_10430	Extracellular exo-alpha-L-arabinofuranosidase		59.0468	116.827	132.239	131.49	137.562	169.604	118.01	154.405	137.616	1002.06	1468.78	109.227
RG252_10435	Alkaline phosphatase PafA		107.926	108.874	122.93	118.178	117.945	121.191	155.081	113.942	143.493	110.913	90.0275	218.425
RG252_10440	putative FMN/FAD exporter YeeO		81.612	29.781	16.6036	30.0839	26.3554	24.6097	44.0705	36.7743	44.0743	29.6206	38.164	27.3194
RG252_10450	hypothetical protein		367.775	627.889	480.057	555.285	618.138	517.477	993.223	1052.99	1122.04	878.589	848.298	807.571
RG252_10455	hypothetical protein		2.56585	3.82049	2.20746	3.21628	2.53076	1.71818	2.52823	3.21641	10.3817	4.88252	2.72937	12.0192
RG252_10460	hypothetical protein		2.55124	3.25431	2.2398	4.32642	3.53747	2.56926	3.62395	3.08222	14.0149	9.30194	1.79902	12.6241
RG252_10465	hypothetical protein		2.72686	8.57161	4.71957	4.51785	5.37914	9.07384	7.80777	8.65958	17.4693	13.1453	3.67415	25.9432
RG252_10470	Phosphate import ATP-binding protein PstB 3		56.3263	24.3683	13.1154	22.3548	27.1005	15.5583	19.8842	18.6975	43.1674	32.2263	42.8241	8.43249
RG252_10475	Transcriptional regulatory protein LiaR		9.54148	3.47137	2.80332	5.62621	4.18266	3.37214	2.1891	6.4441	9.90469	6.88744	5.6543	1.42347
RG252_10480	hypothetical protein		17.5748	8.78892	4.99285	7.85852	7.48534	5.86379	7.47787	6.73861	34.9713	8.12321	6.27883	0.612925
RG252_10485	putative adenylyltransferase/sulfurtransferase MoeZ		11.4914	4.08718	2.737	4.25753	3.43145	2.57949	1.27711	2.92945	7.54187	6.35272	7.26028	0.727991
RG252_10490	hypothetical protein		16.682	5.24381	3.60908	6.04595	5.3475	5.71432	0.918562	5.58734	9.35119	6.59679	8.74112	0.479974
RG252_10495	hypothetical protein		13.5941	4.76034	3.27633	4.85146	5.07619	4.62009	1.71986	6.26979	13.4536	7.61939	6.3765	0.925908
RG252_10500	Siroheme synthase		12.3139	3.12789	3.04978	5.60273	4.04851	2.37381	3.28748	2.40702	12.9487	6.60506	6.98304	0.14315
RG252_10505	Siroheme synthase		9.91513	3.12789	2.05027	3.97435	4.83719	2.39989	1.52633	3.4915	16.8475	9.07443	5.50662	0.899801
RG252_10510	Sulfate adenylyltransferase subunit 2		12.6772	4.03414	1.98646	5.93155	4.53843	3.58429	1.65463	4.93911	7.82067	5.51709	6.39665	0.720491
RG252_10515	Bifunctional enzyme CysN/CysC		9.56461	4.55535	2.63682	4.22483	4.55197	3.53487	0.736582	3.78346	10.5695	5.94482	4.00537	1.4369
RG252_10520	Thioredoxin-dependent 5'-adenylylsulfate reductase		12.0167	4.02914	2.65754	5.72389	3.79275	3.52821	1.58802	6.32039	16.0382	7.60308	2.96838	1.47517
RG252_10525	Phosphate-binding protein PstS		4.13754	1.53542	0.9946	1.60665	1.61538	1.51853	1.0442	1.71086	7.91515	9.0898	1.6131	0.727499
RG252_10530	Phosphate transport system permease protein PstC 1		0.911552	1.06125	0.973879	1.57318	1.09888	1.18951	0.669238	1.60821	4.10944	4.80623	1.97121	1.16565
RG252_10535	Phosphate transport system permease protein PstA		3.51978	1.8967	2.70752	1.97856	2.67813	1.96846	3.10096	4.6906	9.01959	7.72633	3.98974	1.77466
RG252_10540	hypothetical protein		137.776	307.35	227.306	242.599	263.851	238.198	361.022	385.4	309.128	404.584	393.36	138.51
RG252_10550	Cobalt-zinc-cadmium resistance protein CzcA		2.26985	1.66197	5.4695	5.60702	6.12299	2.03414	4.87892	5.34647	11.1835	5.14972	1.80145	3.16835
RG252_10555	hypothetical protein		1.52172	2.75407	5.78627	5.58671	6.61766	2.91092	5.17979	6.24651	13.8107	5.26211	2.12284	4.88247
RG252_10565	Cobalt-zinc-cadmium resistance protein CzcB		3.53572	4.55371	8.07435	10.2972	11.3339	4.03713	6.48958	9.64924	21.3927	12.4282	2.86722	6.78197
RG252_10570	hypothetical protein		124.935	106.171	83.1324	87.7807	103.57	83.866	142.144	104.36	122.266	75.7451	99.0278	67.6288
RG252_10580	hypothetical protein		56.8988	68.3915	65.6178	60.5034	65.0006	71.1064	69.4024	64.3283	80.7468	55.8778	55.3961	89.9365
RG252_10585	hypothetical protein		53.4759	60.0961	61.8741	49.7774	61.3367	57.6887	58.2607	46.1278	50.8515	48.23	44.3608	54.1531
RG252_10590	hypothetical protein		80.7091	90.4765	97.4643	88.0982	96.2942	98.6595	105.591	87.2689	107.21	81.9737	81.4054	147.68
RG252_10595	hypothetical protein		106.748	122.06	94.9507	91.4866	102.132	125.61	107.787	90.5647	105.592	96.7545	102.659	121.905
RG252_10600	hypothetical protein		99.582	73.5232	64.276	80.6308	91.9065	74.7807	81.647	72.6105	81.4966	79.0969	73.3897	85.4189
RG252_10605	hypothetical protein		55.5993	73.8963	55.6136	78.0519	82.8105	56.9714	94.9261	101.465	128.69	85.7252	90.2209	100.778
RG252_10610	hypothetical protein		17.9078	22.8371	27.575	15.8379	17.2858	19.5223	24.634	23.9063	47.4274	28.8014	20.656	20.4875
RG252_10615	hypothetical protein		34.7584	54.1726	33.4915	49.2446	50.7791	35.726	49.249	29.8034	44.1778	46.8847	37.7757	16.4586
RG252_10620	HTH-type transcriptional activator RhaS		1.94242	1.83174	0.466928	0.804549	1.05372	1.71094	1.17651	0.578294	12.5476	4.16979	1.3813	1.3413
RG252_10630	hypothetical protein		3.06082	6.54514	6.667	8.3441	8.93365	7.15279	19.1239	11.5302	24.2774	18.0675	5.37725	18.7874
RG252_10635	Glycine betaine/proline betaine transporter BetS		53.44	37.6121	25.7946	42.8145	39.3534	33.5897	91.5831	42.2999	60.9693	43.7164	28.5596	132.187
RG252_10640	hypothetical protein		104.035	55.6162	25.3729	32.0357	36.1985	28.349	12.3588	16.2541	41.129	50.9466	53.2414	7.9123
RG252_10650	Sulfur carrier protein DsrE2		3.67622	3.85193	1.51492	6.16325	3.62594	4.79721	4.43404	4.51688	17.9437	11.6035	2.22768	1.88039
RG252_10660	hypothetical protein		8.33057	3.59055	4.31753	6.30147	5.94395	4.915	4.03402	9.02941	10.2826	6.71983	4.9533	2.22121
RG252_10665	Cysteine desulfurase SufS		8.33766	4.33838	2.89047	4.9335	5.59431	4.27431	3.43542	7.20477	11.3247	7.09186	3.35409	2.39347
RG252_10670	Sodium-dependent dicarboxylate transporter SdcS		81.5127	343.245	262.19	388.177	294.323	411.981	1186.72	397.44	504.16	384.168	283.484	1524.97
RG252_10675	Capsule biosynthesis protein CapA		38.1761	55.6202	42.4761	52.2377	60.1568	46.5257	38.138	25.0767	20.1867	32.6577	33.4076	34.1028
RG252_10680	hypothetical protein		36.7128	43.1749	37.7643	51.6087	59.5088	41.4612	27.018	25.2526	26.0828	27.891	23.8557	19.4429
[truncated: 501 more rows]

## Sheet: B
Additional file 1B: Gene TPM values in X. ruminicola KHP1 grown on different substrates. On the left side are written locus tags, predicted PULs and products. Substrates used: glucose, β-glucan (BG), galactomannan (GalM), glucomannan (GlcM), pullulan, starch, xyloglucan (XG), homogalacturonan (HG), rhamnogalacturonan (RG), pectic galactan (PG), arabinan (ARA), arabinogalactan (AG).
Locus_tag	Product	Predicted PUL	Glucose	GalM	GlcM	Pullulan	Starch	XG	BG	HG	RG	PG	ARA	AG
SAMN04487826_0003	histone-like DNA-binding protein rumin		8.22334	7.26109	4.23127	5.07559	5.04448	5.49505	4.39743	4.87656	17.8385	9.66026	7.31186	10.0835
SAMN04487826_0004	hypothetical protein		5.3731	3.7313	9.22543	3.78091	1.51214	7.52459	19.2182	0.933203	15.7828	2.06359	1.68387	2.50541
SAMN04487826_0005	antirepressor		0.494616	0	0.360665	0	0	0	0.182208	0	7.17288	0	0	0
SAMN04487826_0006	hypothetical protein		0	0	0.606726	0.197464	0.255724	0.427565	0.408691	0	2.59495	0.375828	0	0.185369
SAMN04487826_0007	RNA polymerase sigma-70 factor family protein Pre		0	0.342486	0	0.183727	0	0	0	0.237202	3.86309	0.524525	0	0.172474
SAMN04487826_0008	hypothetical protein		0.130448	0	0	0	0	0	0	0	9.76386	0	0	0.217962
SAMN04487826_0009	hypothetical protein		0.58381	0	0.177376	0	0	0	0	0	8.64842	0.16481	0.238401	0.162578
SAMN04487826_0010	hypothetical protein		0	0.149946	0.0549236	0.147471	0.208344	0.0580577	0.11099	0.0346171	7.32909	0.127581	0.11073	0.176195
SAMN04487826_0011	hypothetical protein		0	0	0.450831	0	0	0	0	0	6.36304	0.418892	0.605937	0.27548
SAMN04487826_0012	GH3		26.2853	30.2427	16.5059	25.1711	22.2669	8.8698	1.95223	6.33245	5.94985	6.4629	25.4493	24.4896
SAMN04487826_0013	hypothetical protein		53.8792	72.4285	84.3734	89.7116	49.6772	97.1591	243.62	66.2985	122.609	106.805	64.0891	65.2826
SAMN04487826_0014	permease		303.952	127.774	71.5243	147.844	196.843	73.5113	66.3408	193.788	189.477	172.225	223.176	153.976
SAMN04487826_0015	hypothetical protein		2.14064	1.29134	1.06426	2.59778	1.79426	0.749992	3.94286	0.447184	5.91734	4.61468	0.476802	0.650312
SAMN04487826_0016	mutor mutT protein		12.1386	22.2101	17.4095	14.933	40.9409	32.1622	29.9205	35.4822	47.8076	40.0624	31.9278	22.5189
SAMN04487826_0017	hypothetical protein		26.2641	27.5701	18.9349	32.2212	25.9944	21.731	35.8039	22.8455	51.3671	46.7483	14.906	56.2805
SAMN04487826_0018	hypothetical protein		0	1.15841	0.636468	0	1.60956	0	0	3.20921	7.34982	4.13964	0	1.16674
SAMN04487826_0019	hypothetical protein		0.601053	4.487	1.09569	0.668628	0.692722	0.289554	0.830316	0.345294	7.38083	3.30872	0.368164	1.25535
SAMN04487826_0020	hypothetical protein		18.0964	27.4826	30.4882	16.4334	16.2959	36.4979	92.2216	14.4272	30.8511	25.6474	8.66085	15.7795
SAMN04487826_0021	mutor mutT protein		16.4365	27.2672	32.2934	22.8352	52.4097	49.0927	56.1762	48.4713	62.3667	79.1899	32.4409	35.8547
SAMN04487826_0022	hypothetical protein		57.4654	216.175	206.563	155.464	101.521	226.148	364.251	92.684	121.634	167.366	70.2336	116.302
SAMN04487826_0023	prophage PRU01 DNA methylase-> C-5 cytosine-speci		96.7366	165.49	195.012	281.499	66.8061	231.557	269.54	65.1647	77.696	94.5961	77.9	74.7565
SAMN04487826_0024	hypothetical protein		87.9711	244.911	276.08	290.749	83.2819	319.021	343.419	71.4971	103.902	127.822	90.4288	92.5611
SAMN04487826_0025	hypothetical protein		50.2778	234.311	223.398	170.452	74.2821	232.556	257.557	78.8263	104.292	146.995	65.9115	112.171
SAMN04487826_0026	hypothetical protein		19.0618	164.487	156.82	76.6929	72.002	151.472	167.702	76.3266	120.942	152.09	55.0936	95.994
SAMN04487826_0027	AIPR protein		32.4885	273.028	284.586	156.197	90.6146	271.899	219.407	79.4167	122.14	169.321	67.556	143.842
SAMN04487826_0028	hypothetical protein		35.703	374.617	356.067	120.119	86.4739	393.411	217.565	90.4763	128.02	227.314	91.6953	132.634
SAMN04487826_0029	note=putive conserved protein		20.2668	146.366	130.515	68.5817	53.3833	125.828	83.4963	40.735	79.7086	76.0952	46.8039	63.9244
SAMN04487826_0030	hypothetical protein		26.2262	27.0206	18.3688	11.7927	14.6358	30.0564	55.4252	13.0047	16.143	17.535	33.4815	16.6057
SAMN04487826_0031	hypothetical protein		9.62853	73.0827	44.482	19.2505	29.1867	78.2825	85.2734	25.4597	70.3405	63.4482	35.2251	34.8206
SAMN04487826_0032	hypothetical protein		4.82805	385.629	75.0129	12.1411	14.498	22.448	12.8905	11.807	32.0138	13.9547	10.0929	77.6359
SAMN04487826_0033	hypothetical protein intermedia 17]		128.221	216.762	140.276	236.536	286.239	206.035	55.5153	311.088	415.111	581.386	305.495	439.314
SAMN04487826_0034	glycogen synthase family protein rumin		1651.54	189.762	190.184	983.507	321.142	235.368	614.114	134.122	116.02	163.224	382.439	103.401
SAMN04487826_0035	maltodextrin phosphorylase la		1513.18	332.811	322.434	965.309	1175.86	309.873	595.465	532.37	418.943	473.773	545.985	395.399
SAMN04487826_0036	thioredoxin domain-containing protein		167.186	36.2928	43.0532	134.958	185.95	37.0068	30.9086	150.102	151.186	93.7967	206.792	78.092
SAMN04487826_0037	ribose-phosphe pyrophosphokinase rum		728.48	521.077	453.816	653.503	1163.74	456.545	453.995	927.112	1094.85	1137.54	1041.02	1060.67
SAMN04487826_0038	thiamine-phosphe pyrophosphorylase-like protein		507.49	631.099	345.934	388.053	473.513	408.846	432.372	473.975	546.325	538.919	620.616	436.36
SAMN04487826_0039	acyl-carrier-protein] S-malonyltransferase Prevo		411.241	223.187	299.461	403.721	972.613	434.081	335.852	805.673	678.911	701.369	837.196	484.711
SAMN04487826_0040	GH13_38		237.137	112.104	162.162	294.693	191.439	225.48	134.788	135.849	110.16	145.802	419.023	103.333
SAMN04487826_0041	lipoprotein		274.793	510.775	102.448	212.809	201.521	120.247	92.4829	917.139	489.782	424.236	509.773	874.417
SAMN04487826_0042	class-II aminoacyl-tRNA synthetase family Prevote		59.4268	41.0773	40.6246	55.9974	111.297	52.3453	17.17	101.247	149.732	85.9782	147.566	59.2602
SAMN04487826_0043	endonuclease/exonuclease/phosphase family protei		708.875	575.21	676.322	573.239	373.09	732.438	674.952	370.118	388.028	569.096	602.763	456.857
SAMN04487826_0044	sensor histidine kinase/response regulor Prevot		1147.66	1064.17	1031.57	1262.79	784.217	1243.88	870.571	767.25	969.086	1304.59	1044.97	1192.4
SAMN04487826_0045	group 2 family glycosyltransferase rum		111.801	22.097	31.9821	123.973	132.833	46.9378	57.2465	126.472	124.334	152.76	198.004	53.0123
SAMN04487826_0046	ribonuclease-> Rne/Rng family ruminic		1170.87	278.552	343.683	992.1	585.297	630.907	1164.76	616.332	705.996	744.641	997.531	230.496
SAMN04487826_0047	hypothetical protein sp. oral taxon 29		1072.72	525.145	357.78	670.482	1130.98	813.579	1884.03	1054.76	1225.41	2066.31	633.082	599.664
SAMN04487826_0048	HU family DNA-binding protein		2405.77	606.2	497.718	922.656	1825.26	931.152	1838.08	2151.42	3241.98	2363.64	1617.69	863.233
SAMN04487826_0049	pyruve kinase		772.045	175.194	134.733	351.077	425.708	166.198	291.82	417.776	416.317	385.2	485.996	295.378
SAMN04487826_0050	peptidyl-dipeptidase Dcp		399.491	132.325	122.616	243.542	264.609	137.742	187.63	302.926	325.441	269.142	359.607	246.176
SAMN04487826_0051	hypothetical protein		6181.29	2484.17	3658.99	6362.56	1892.46	5044.47	3894.49	4006.75	3669.86	3210.04	6171.6	2515.34
SAMN04487826_0052	hypothetical protein		5665.91	2820.68	3731.83	4183.69	1683.32	4523.53	6924.81	4087.39	3072.93	3584.53	5827.46	3242.1
SAMN04487826_0053	hypothetical protein		71.0236	107.922	81.4247	91.8559	60.2903	129.236	46.4476	46.6967	59.14	28.6266	147.561	21.1792
SAMN04487826_0054	glycere dehydrogenase		56.9798	167.046	109.161	76.7003	118.918	103.481	37.8993	170.77	178.407	253.984	187.159	302.115
SAMN04487826_0055	alpha/beta barrel domain-containing protein Prevo		30.2589	73.752	35.8543	20.9215	369.662	30.9482	28.9389	351.943	348.436	630.408	132.308	684.097
SAMN04487826_0056	ABC transporter P-binding protein ru		166.757	181.899	153.314	172.053	143.677	172.167	153.441	131.62	148.445	120.89	178.98	115.853
SAMN04487826_0057	family 2 glycosyl hydrolase la		53.6055	87.0418	127.397	93.2766	73.8285	123.65	30.1576	63.5418	76.7755	67.8935	126.226	78.9217
SAMN04487826_0058	beta-galactosidase		19.8696	60.1776	130.118	58.7159	18.0851	139.899	27.8708	16.1562	19.9009	23.0409	37.9477	21.5371
SAMN04487826_0059	beta-galactosidase		14.1988	38.7373	104.247	62.0258	3.48176	142.214	13.7802	2.00095	16.4601	6.2608	25.5146	3.97878
SAMN04487826_0060	hypothetical protein		0	3.42486	1.4113	0.918636	1.78451	1.49183	1.42598	0.593005	6.03608	2.62263	0	4.31185
SAMN04487826_0061	uracil permease		85.9896	50.5882	96.3781	110.913	208.214	171.328	97.0351	230.911	203.951	289.62	210.291	122.813
SAMN04487826_0062	tRNA modificion GTPase TrmE		233.529	114.298	186.277	282.79	123.771	253.966	222.935	137.91	156.454	197.306	193.943	136.721
SAMN04487826_0063	phosphorylase family protein l		262.177	180.146	238.931	363.943	269.77	275.283	122.324	278.782	325.749	335.804	347.92	342.503
SAMN04487826_0064	hypothetical protein		149.377	101.442	116.063	134.002	141.24	132.091	83.5161	142.035	144.648	176.535	203.826	152.258
SAMN04487826_0065	PP-loop family protein		466.157	113.007	134.833	344.112	206.903	143.407	62.988	174.161	154.101	185.137	337.609	169.433
SAMN04487826_0066	glutame synthase		713.123	227.057	334.992	578.823	530.596	357.712	346.172	458.15	440.586	425.948	687.691	388.651
SAMN04487826_0067	serine--tRNA ligase		845.848	214.027	282.302	675.108	778.774	375.51	278.679	591.442	545.917	512.906	786.88	367.074
SAMN04487826_0068	50S ribosomal protein L27 la 2		3546.53	1621.09	2288.17	2923.8	5942.95	3646.18	4915.64	7436.42	8801.82	7425.13	9390.47	2821.91
SAMN04487826_0069	50S ribosomal protein L21 la 2		7829.69	2640.34	3380.52	8122.97	5754.9	5900.61	8653.17	8051.46	9706.31	8188.59	10584.7	3078.84
SAMN04487826_0070	hypothetical protein		177.865	24.3381	66.3576	200.564	128.858	108.484	125.342	140.605	145.518	138.844	192.048	51.9256
SAMN04487826_0071	penicillin-binding protein 1A		490.386	106.7	148.568	364.181	315.581	202.074	205.319	322.082	302.397	289.66	370.771	217.362
SAMN04487826_0072	tRNA isopentenyltransferase la		366.525	187.692	236.488	326.668	298.492	325.686	286.737	279.891	270.967	354.98	417.232	259.916
SAMN04487826_0073	acyl-acyl-carrier-protein]--UDP-N-acetylglucosami		935.722	285.929	393.544	600.692	623.823	573.465	556.54	579.927	611.928	628.766	684.849	438.435
SAMN04487826_0074	UDP-3-0-acyl N-acetylglucosamine deacetylase/beta-		891.983	163.78	254.797	821.657	563.573	329.525	254.08	445.446	457.145	448.5	697.723	386.623
SAMN04487826_0075	UDP-3-O-3-hydroxymyristoyl] glucosamine N-acyltra		408.826	182.782	229.395	409.701	587.901	312.753	580.616	523.147	560.506	531.617	578.69	376.457
SAMN04487826_0076	HD domain-containing protein l		290.69	94.8143	118.597	241.098	214.495	158.115	155.988	205.718	194.294	169.584	306.953	113.879
SAMN04487826_0077	orotidine 5'-phosphe decarboxylase r		633.068	264.077	246.755	399.61	401.697	321.438	311.12	382.653	377.058	275.142	474.852	248.276
SAMN04487826_0078	peptide chain release factor 1 ruminic		527.038	138.909	109.247	270.242	217.208	166.026	175.214	178.995	143.234	132.91	320.795	95.6003
SAMN04487826_0079	sensor histidine kinase		141.876	51.2074	83.1061	108.876	67.7452	98.0634	157.537	86.0682	89.8431	112.987	85.1682	70.7132
SAMN04487826_0080	hypothetical protein		96.6868	6182.44	3239.4	121.872	2666.85	5792.29	4511.79	3488.06	2849.03	8315.19	2105.92	3468.17
SAMN04487826_0081	peptide ABC transporter permease/P-binding prote		32.6085	3.57085	15.3734	30.0061	10.6636	18.3865	14.4682	17.4226	33.5146	18.9097	25.7396	8.96446
SAMN04487826_0082	toxin secretion protein		33.865	2.57665	15.0165	44.2813	13.5534	16.7819	11.6988	26.2585	50.5367	21.939	27.7938	9.4075
SAMN04487826_0083	lipoprotein		13.2674	34.7523	1.9094	12.4286	0	5.38229	10.2894	2.4069	28.5826	0.591377	5.98808	5.83369
SAMN04487826_0084	hypothetical protein		8.85697	35.9167	12.4457	11.6043	9.92422	13.1559	15.8606	4.66416	21.292	14.5853	8.58986	22.0955
SAMN04487826_0085	hypothetical protein		17.8062	81.177	51.6219	25.7253	34.4642	56.663	61.005	33.9416	39.8474	56.7902	28.6409	42.0916
SAMN04487826_0086	hypothetical protein		36.7126	51.682	60.8028	25.7666	23.6252	71.8602	169.374	18.496	31.2875	29.4246	12.2015	15.7709
SAMN04487826_0087	hypothetical protein		23.9699	145.425	79.485	37.3814	280.466	63.3455	34.4794	215.603	296.882	611.324	83.3396	839.535
SAMN04487826_0088	hypothetical protein		140.136	358.715	234.377	163.666	67.9151	263.588	244.888	57.634	75.6089	151.368	49.519	148.505
SAMN04487826_0089	hypothetical protein		63.9741	199.503	139.43	74.5805	55.5023	159.408	281.201	67.9631	81.8781	123.154	78.2484	85.5364
SAMN04487826_0090	hypothetical protein		74.1319	13.6645	8.83261	50.3422	58.3547	22.4079	196.785	61.7936	52.132	35.2895	48.0792	9.31009
SAMN04487826_0091	phosphoribosylformylglycinamidine cyclo-ligase Pr		561.162	109.349	127.67	474.335	430.907	150.479	119.442	290.664	249.608	232.546	466.331	187.791
SAMN04487826_0092	shikime dehydrogenase		776.607	150.267	125.929	593.893	399.778	138.994	178.432	264.237	222.128	229.977	360.116	178.511
SAMN04487826_0093	ubiquinone/menaquinone biosynthesis methyltransfer		618.984	75.7049	89.0429	450.845	476.489	111.561	80.1118	323.65	304.515	251.994	470.246	155.262
SAMN04487826_0094	phosphoribosylaminoimidazolesuccinocarboxamide syn		1363.28	230.019	265.716	1095.74	997.916	350.579	373.007	701.025	647.844	560.28	932.998	345.332
SAMN04487826_0095	PhoH family protein		556.782	82.457	97.253	331.602	345.072	152.833	250.488	345.604	329.62	326.354	343.662	160.416
SAMN04487826_0096	hypothetical protein		100.384	77.0526	38.5568	63.2602	127.257	51.2866	23.6003	142.128	173.317	161.333	164.93	106.65
SAMN04487826_0097	hypothetical protein		186.057	145.085	121.89	123.035	77.8994	154.132	64.8512	84.6182	93.2144	84.2571	92.1023	113.61
SAMN04487826_0098	hypothetical protein		114.549	180.623	105.856	92.2528	113.284	84.9426	90.106	92.4333	94.7934	87.471	71.323	117.239
SAMN04487826_0099	family 25 glycosyl hydrolase l		80.2834	28.1712	22.1328	39.8749	76.1039	24.6985	17.9801	75.621	80.1988	67.099	66.1865	62.5759
SAMN04487826_0100	2-isopropylmale synthase la		193.747	118.944	110.143	118.401	145.551	122.821	93.2207	112.108	99.2592	132.44	131.318	139.277
SAMN04487826_0101	3-isopropylmale dehydrase large subunit Prevo		147.402	89.0206	79.4394	74.132	85.9124	70.8871	43.5889	48.5142	40.186	49.8995	131.852	68.973
SAMN04487826_0102	3-isopropylmale dehydrase small subunit Prevo		175.378	112.814	90.1481	86.0541	112.75	86.0964	57.2445	71.9652	59.1597	92.9561	96.3165	134.955
SAMN04487826_0103	(R)-citramale synthase		99.2851	82.2978	71.6384	68.3562	101.58	65.705	44.2714	69.2088	56.7484	83.4911	86.3685	117.043
SAMN04487826_0104	3-isopropylmale dehydrogenase rumini		103.148	74.5439	78.1237	72.5476	146.011	61.6455	42.4946	108.111	82.9842	91.8438	100.072	155.875
SAMN04487826_0105	hypothetical protein		152.723	143.767	111.693	126.535	107.978	99.2949	55.2998	82.691	69.3527	96.4766	119.992	122.832
SAMN04487826_0106	mannitol dehydrogenase family protein		302.627	415.823	348.325	373.765	245.642	312.809	149.955	262.366	273.198	277.618	305.529	411.576
SAMN04487826_0107	mannone dehydrase		239.404	292.473	242.025	307.275	276.113	204.176	85.3153	295.884	309.411	322.96	273.315	521.534
SAMN04487826_0108	hypothetical protein		95.8646	64.0323	64.4329	86.3077	100.665	99.8256	97.0733	106.491	120.944	142.557	110.273	90.7359
SAMN04487826_0109	carbon starvion protein A la		133.358	166.359	156.678	128.204	159.343	156.741	138.778	146.305	153.255	215.766	121.177	235.693
SAMN04487826_0110	hypothetical protein		121.958	398.548	325.629	148.529	228.672	250.533	276.566	182.992	208.08	221.175	149.407	352.889
SAMN04487826_0111	nicotine-nucleotide diphosphorylase		157.121	368.203	339.533	178.366	354.267	336.597	382.56	346.741	335.44	395.764	267.192	406.538
SAMN04487826_0112	dipeptidase		294.458	311.868	247.56	306.016	430.9	280.305	178.19	448.834	395.098	466.583	380.634	467.991
SAMN04487826_0113	HAD-superfamily hydrolase la 2		279.433	218.18	327.819	314.964	317.023	424.3	530.861	352.207	360.699	358.369	322.234	289.769
SAMN04487826_0114	lipoprotein		815.663	995.305	694.768	1053.39	442.307	866.684	883.731	625.314	776.141	587.119	885.722	446.977
SAMN04487826_0115	hypothetical protein		140.1	560.1	661.054	298.354	133.791	425.327	104.724	82.1189	109.676	94.5858	84.4675	426.36
SAMN04487826_0116	methionine aminopeptidase-> type I ru		594.526	316.995	307.601	399.105	437.989	466.281	538.605	434.187	512.47	516.794	541.846	351.6
SAMN04487826_0117	O-sialoglycoprotein endopeptidase rumi		460.045	267.87	245.252	399.097	484.284	329.811	406.484	495.236	488.097	416.129	458.556	277.857
SAMN04487826_0118	competence/damage-inducible protein CinA domain-co		629.014	375.311	364.23	571.763	419.028	497.792	860.234	433.914	351.918	377.587	450.309	276.761
SAMN04487826_0119	50S ribosomal protein L28 la 2		7062.45	2982.59	5234.15	9501.28	5129.85	7970.03	36548.8	5818.02	7931.92	5647.96	7866.82	2022.9
SAMN04487826_0120	50S ribosomal protein L33 la 2		5533.27	1600.05	2294.51	2470.4	6021.46	3313.26	13766.1	6837.04	10225.7	4776.62	7540.73	1846.47
SAMN04487826_0121	hypothetical protein		16816.7	3694.1	5718.24	9687.68	575.645	9265.57	23658.7	626.37	321.142	1364.99	9543.16	597.281
SAMN04487826_0122	recognition particle-docking protein FtsY Prevote		339.579	267.332	221.741	209.768	359.304	324.25	647.408	359.476	399.657	351.869	350.201	200.329
SAMN04487826_0123	30S ribosomal protein S12 methylthiotransferase Ri		324.956	198.278	165.412	176.241	306.173	238.461	402.405	311.271	337.756	299.123	290.185	187.024
SAMN04487826_0124	HU family DNA-binding protein		820.569	482.067	456.467	575.645	292.437	510.631	1168.18	277.045	389.013	472.091	408.098	301.444
SAMN04487826_0125	HU family DNA-binding protein		590.607	261.412	315.509	455.035	342.761	320.841	275.231	308.822	327.956	290.568	379.579	277.89
SAMN04487826_0126	hypothetical protein		816.654	616.057	380.328	836.522	453.459	464.73	494.53	478.52	509.154	686.781	555.505	612.54
SAMN04487826_0127	hypothetical protein		192.471	290.777	178.193	229.246	311.083	197.512	140.916	324.141	325.724	445.955	287.038	376.719
SAMN04487826_0128	hypothetical protein		162.99	248.264	146.677	220.515	288.152	190.966	134.445	304.275	274.618	367.119	253.023	262.529
SAMN04487826_0129	BA protein		153.358	141.103	100.856	178.673	188.662	129.486	80.3686	203.071	179.854	248.709	176.257	189.828
SAMN04487826_0130	BB/BC protein		176.199	126.285	88.3915	203.74	172.379	121.797	64.3995	177.525	156.9	228.976	220.625	156.507
SAMN04487826_0131	BD/BE protein		190.53	97.6807	69.5315	177.392	184.296	104.302	70.9716	215.734	194.134	274.244	181.015	170.15
SAMN04487826_0132	PAP2 domain-containing protein ruminic		147.198	69.8672	56.3578	173.99	223.778	78.2714	47.5326	238.863	201.364	217.853	139.608	157.641
SAMN04487826_0133	S-adenosylmethionine:tRNA ribosyltransferase-isome		421.442	201.004	166.67	408.626	208.184	220.24	165.711	232.067	197.576	225.781	334.405	178.022
SAMN04487826_0134	lipoprotein		467.497	486.193	611.838	663.459	1263.06	892.115	439.053	1615.21	1413.45	2043.78	1344.9	1201.58
SAMN04487826_0135	hypothetical protein		74.0826	115.24	82.1515	57.3212	322.269	186.387	193.546	402.607	339.362	475.861	312.933	213.038
SAMN04487826_0136	Xaa-His dipeptidase		604.192	177.439	198.092	591.862	659.397	276	338.75	600.009	652.016	575.336	497.669	381.295
SAMN04487826_0137	lipoprotein		713.792	292.352	280.791	597.356	292.979	413.419	537.203	312.924	275.402	462.13	404.115	241.078
SAMN04487826_0141	hypothetical protein		55.5012	6.21883	5.69471	23.4454	31.6829	23.878	58.3066	46.4209	28.9838	52.5599	47.9647	7.13347
SAMN04487826_0142	hypothetical protein		73.4301	124.12	99.1663	63.7978	42.2362	88.9282	139.665	46.4856	64.0019	84.0704	60.9717	90.8476
SAMN04487826_0143	hypothetical protein		152.891	248.475	172.741	171.224	118.376	167.763	127.454	117.217	147.618	225.274	141.133	212.056
SAMN04487826_0144	hypothetical protein		55.1832	133.593	82.4656	54.963	21.816	99.227	81.8459	19.9057	27.3908	30.9754	29.085	44.4937
SAMN04487826_0145	hypothetical protein		51.4028	177.98	193.33	105.843	111.773	232.2	195.753	77.7173	116.827	191.015	49.3895	249.241
SAMN04487826_0146	hypothetical protein sp. oral taxon 29		58.0565	348.305	324.563	126.082	113.11	347.002	219.613	63.5009	106.625	165.873	56.3669	222.063
SAMN04487826_0147	McrBC 5-methylcytosine restriction system componen		42.126	168.897	192.823	95.919	67.3999	229.657	97.5448	42.6256	78.1643	98.5354	48.6869	82.7293
SAMN04487826_0148	RNA polymerase sigma-70 factor ruminic		22.6833	107.014	130.259	75.4653	41.1498	159.857	37.7128	27.0668	60.5901	46.3704	35.398	54.2759
SAMN04487826_0149	hypothetical protein		23.1537	86.0173	118.968	63.7597	48.2716	166.435	30.58	29.9803	55.9249	62.1699	42.3927	66.4737
SAMN04487826_0150	RNA polymerase sigma factor-> sigma-70 family Pr		0.524899	0.267931	0.736051	0.682728	0.0930697	0.544637	1.04119	0.556699	7.74425	0.683905	0.296785	0.134929
SAMN04487826_0151	AAA family Pase		0.902973	0.146144	0.441631	0.627195	0.304592	0.679028	0.851882	0.050609	8.13919	0.298431	0.215844	0.220793
SAMN04487826_0152	MoxR-like Pase dentalis DSM 3688]		0.569616	0.45358	1.03838	0.223047	0.577711	0.48296	0.881314	0.157072	13.5899	0.501705	0.446602	0.494912
SAMN04487826_0153			0.471687	0.173889	0.477702	0.27985	0.543626	0.504961	0.434404	0.0602169	11.2167	0.133158	0.192616	0.525418
SAMN04487826_0154	WLM domain protein		0.851971	0	0.414161	0.606564	0	0.328346	0.418468	0	6.11117	0.19241	0	0.949021
SAMN04487826_0155	hypothetical protein		0.674477	2.6854	4.67225	0.720295	1.24375	0.519881	3.47852	0	3.47075	2.97032	0.661022	2.47932
SAMN04487826_0156	hypothetical protein		2.27659	418.138	101.085	13.1692	5.2476	42.616	6.28993	2.24205	9.5089	14.0472	3.18739	96.999
SAMN04487826_0157	hypothetical protein		12.2476	1321.62	408.41	30.1838	10.8581	291.199	59.6949	9.52574	19.8328	30.3198	6.00166	119.637
SAMN04487826_0158	hypothetical protein		12.4546	528.158	187.664	16.1063	9.41988	156.748	41.9377	8.94369	14.1106	37.5767	11.4433	81.6142
SAMN04487826_0159	hypothetical protein		0.45079	0	0.273923	0	0	0.289554	0	0.345294	4.21762	0.509033	0	0.50214
SAMN04487826_0160	DNA-binding protein		71.7353	84.0656	38.6261	60.4325	20.4483	39.2314	24.9214	22.2919	34.185	33.7276	23.4556	78.9116
SAMN04487826_0161	hypothetical protein		152.272	14.639	32.7471	114.852	104.123	37.7535	25.8316	95.5945	79.6122	105.249	152.246	53.8867
SAMN04487826_0162	hypothetical protein		431.365	49.4818	103.91	325.29	224.405	102.851	79.8675	197.086	218.362	217.969	289.376	149.927
SAMN04487826_0163	hypothetical protein		315.247	636.339	770.757	373.977	401.634	562.122	492.437	276.34	364.579	420.145	327.269	570.717
SAMN04487826_0164	N-acetylmuramoyl-L-alanine amidase rum		293.316	27.5261	52.8119	197.39	153.681	80.3292	57.2538	128.51	136.598	153.041	223.389	88.6602
SAMN04487826_0165	acyltransferase family protein ruminic		1548.36	1426.14	963.032	963.51	513.441	789.478	1282.36	388.751	457.63	644.05	447.391	812.073
SAMN04487826_0166	hypothetical protein		1100.75	4507.89	1625.45	592.082	937.477	1210.54	2706.29	799.748	1002.41	1708.39	860.32	2753.39
SAMN04487826_0167	diphosphe--fructose-6-phosphe 1-phosphotransfe		2665.64	554.837	763.138	1717.28	2096.91	990.871	1386.01	1612.81	1198.78	1530.02	2053.92	825.507
SAMN04487826_0168	family 25 glycosyl hydrolase l		220.225	120.529	143.808	161.751	94.0758	154.156	174.189	68.3325	58.7822	85.0673	121.204	56.1204
SAMN04487826_0169	TrmH family RNA methyltransferase rumi		426.532	143.192	110.477	288.273	140.136	117.43	124.197	120.378	130.961	125.607	171.213	111.379
SAMN04487826_0170	OMP85 family outer membrane protein ru		248.246	33.1813	53.7737	178.059	202.408	94.5385	171.326	251.819	203.148	239.023	180.725	73.741
SAMN04487826_0171	metallo-beta-lactamase family protein		524.257	225.481	193.311	342.221	434.24	289.123	683.179	413.534	356.932	354.448	438.977	194.437
SAMN04487826_0172	hypothetical protein		416.679	131.521	147.357	214.619	276.72	178.369	244.159	239.009	201.634	182.278	246.01	130.695
SAMN04487826_0173	SsrA-binding protein		507.716	206.959	247.582	441.995	335.658	337.012	432.546	277.018	249.894	256.518	327.883	172.967
SAMN04487826_0174	5-methyltetrahydrofole--homocysteine methyltrans		371.881	78.4221	110.529	240.834	176.566	162.154	154.826	174.236	165.548	129.166	265.283	81.6936
SAMN04487826_0175	hypothetical protein		256.974	50.2816	96.1823	181.628	172.698	132.092	212.646	212.468	212.797	210.545	213.25	101.246
SAMN04487826_0176	hypothetical protein		142.674	56.6637	83.9056	128.067	160.561	114.59	164.297	204.201	208.376	209.604	146.111	84.5774
SAMN04487826_0177	hypothetical protein		146.487	571.497	448.108	165.939	467.396	511.492	379.142	357.586	275.771	709.483	373.356	647.928
SAMN04487826_0178	RseC/MucC family positive regulor of sigma(E) P		110.858	97.1942	51.482	48.5618	57.1523	92.6059	102.272	293.901	505.162	126.64	84.2056	66.0618
SAMN04487826_0179	RnfABCDGE type electron transport complex subunit		288.412	95.7854	71.3233	279.883	125.179	91.499	46.7048	816.677	1266.37	256.806	140.182	212.715
SAMN04487826_0180	RnfABCDGE type electron transport complex subunit		132.742	139.601	90.022	110.972	119.057	98.2089	55.5856	679.349	1152.91	205.76	134.049	202.929
SAMN04487826_0181	RnfABCDGE type electron transport complex D subuni		76.9271	136.72	78.7143	90.451	65.7196	86.6614	71.2098	394.999	569.664	98.165	94.5481	113.314
SAMN04487826_0182	RnfABCDGE type electron transport complex G subuni		211.495	278.175	157.334	216.594	67.1505	156.587	123.902	435.529	744.45	155.221	125.473	150.532
SAMN04487826_0183	RnfABCDGE type electron transport complex E subuni		87.5168	498.754	132.82	115.615	108.892	122.427	93.5955	624.616	1019.55	185.68	97.9391	214.031
SAMN04487826_0184	RnfABCDGE type electron transport complex subunit		61.5391	164.402	88.3898	67.5381	94.8839	86.7192	71.1428	713.577	1023.06	189.864	91.8853	177.031
SAMN04487826_0185	hypothetical protein		285.918	131.343	105.506	160.233	315.784	142.746	149.583	350.051	355.357	269.759	287.479	206.943
SAMN04487826_0186	glutamine-dependent NAD+ synthetase ru		185.86	141.473	118.3	142.724	193.525	131.273	106.385	217.13	214.274	199.172	195.278	187.83
SAMN04487826_0187	P-dependent Clp protease P-binding subunit Clp		371.774	233.612	169.278	223.839	155.918	161.504	79.2314	131.807	131.009	105.721	284.723	138.842
SAMN04487826_0188	DNA gyrase subunit A		708.422	283.978	331.42	699.665	511.682	403.995	371.033	507.755	523.489	509.721	680.492	387.792
SAMN04487826_0189	hypothetical protein		635.236	919.365	1278.7	884.445	1448.09	1242.9	565.538	1338.13	1368.31	1567.48	1033.75	2000.96
SAMN04487826_0190	hypothetical protein		362.413	327.346	176.702	281.459	73.3895	215.417	260.497	68.6472	82.7463	120.241	114.799	114.541
SAMN04487826_0191	hypothetical protein sp. oral taxon 29		256.176	1181.58	654.8	403.425	395.046	696.046	905.249	404.79	522.843	936.223	345.643	784.527
SAMN04487826_0192	hypothetical protein		392.979	900.72	541.564	430.869	346.114	654.865	757.604	318.341	416.78	530.251	337.446	382.048
SAMN04487826_0193	hypothetical protein		258.932	1127.18	656.23	438.617	192.393	779.457	780.443	196.403	268.636	291.8	292.667	232.808
SAMN04487826_0194	hypothetical protein		269.403	1345.52	580.546	397.749	146.113	713.512	534.776	138.004	169.331	268.619	185.828	197.954
SAMN04487826_0195	hypothetical protein		10.8816	18.0519	22.5416	21.5688	8.55078	29.07	32.3419	18.7538	41.0705	17.1746	28.479	5.78507
SAMN04487826_0196	DNA-binding protein		19.659	14.379	10.5337	17.9985	26.9282	18.7597	14.3453	65.5255	93.8755	79.8953	43.0888	76.9244
SAMN04487826_0197	Helix-turn-helix protein dentalis DSM		26.5347	107.153	43.9163	23.3036	217.693	66.9423	169.132	185.332	238.052	213.783	94.5261	174.427
SAMN04487826_0198	DNA/RNA helicase-> superfamily II-> SNF2 family		109.834	244.269	203.383	142.885	141.309	215.504	410.503	118.635	127.735	193.185	107.28	188.78
SAMN04487826_0199	hypothetical protein dentalis DSM 3688		87.0009	237.021	205.931	166.362	124.646	210.045	257.181	101.338	123.5	190.851	97.7709	182.516
SAMN04487826_0200	hypothetical protein		17.666	24.7712	30.6281	37.703	26.4199	40.1434	61.0971	26.3922	33.0951	41.5198	21.8137	24.9103
SAMN04487826_0201	hypothetical protein sp. oral taxon 29		16.4023	4.00934	13.7679	27.4229	16.5486	20.0668	37.8382	14.9459	21.2401	18.4513	15.631	7.00741
SAMN04487826_0202	hypothetical protein sp. oral taxon 29		10.3721	5.26786	11.4691	20.9966	11.5949	15.5548	28.6158	10.9795	21.4492	14.301	12.5792	6.19829
SAMN04487826_0203	hypothetical protein		5.48875	4.95617	13.3169	14.6319	11.3248	15.1	26.4811	11.6662	21.9388	17.9213	8.60876	6.79946
SAMN04487826_0204	putive DNA helicase		4.64211	5.85389	12.3344	17.47	13.1877	15.2168	18.7099	11.0215	16.4673	18.0178	8.81362	8.04257
SAMN04487826_0205	helicase family protein with metal-binding cystein		6.68712	4.68008	11.2591	19.708	10.5436	12.6846	17.7272	8.11011	16.6189	11.1595	10.1548	5.68364
SAMN04487826_0206			5.85898	5.0148	11.5475	23.5619	9.12083	13.9081	13.951	7.14151	14.6576	10.6719	8.28027	5.41974
SAMN04487826_0207	putive HKD family nuclease		5.31946	5.57348	12.4531	13.5044	6.19528	18.2351	12.067	5.27551	20.3006	11.0967	10.5639	3.27457
SAMN04487826_0208	hypothetical protein		246.566	118.978	152.832	219.43	93.7736	406.027	484.446	84.1079	182.503	215.939	95.132	156.404
SAMN04487826_0209	LexA repressor		9.40929	6.718	7.5993	17.7014	14.4591	32.8968	35.0278	11.5864	40.9525	26.2263	15.272	12.0732
SAMN04487826_0210	hypothetical protein		0	0	0	0	0	0	0.142908	0	28.8548	0	0	0
SAMN04487826_0211	hypothetical protein		0	0	0	0	0	0	0	0	31.2918	0	0	0
SAMN04487826_0212	hypothetical protein		0	0	0	0	0	0	0	0	7.67995	0	0	0.844023
SAMN04487826_0213	hypothetical protein		0	0.64567	0.177376	0.519557	0	0.374996	0.179221	0	7.28288	0.16481	0	0
SAMN04487826_0214	hypothetical protein		0.574393	0	0.698061	0.425981	0.441331	0.368948	0.352661	0	68.5193	0	0.234556	0.319912
SAMN04487826_0215	hypothetical protein		0.210902	0.0999642	0.164771	0.134065	0.069448	0.116115	0.0832423	0	12.7907	0.229646	0.0738197	0.151024
SAMN04487826_0216	hypothetical protein		0	0	0	0	0	0	0.145767	0	9.62554	0.134045	0.1939	0
SAMN04487826_0217	P-dependent DNA helicase PcrA rumini		118.321	26.3206	35.1355	81.5453	56.1773	58.3872	42.2266	36.7878	38.6178	30.0268	127.812	21.3658
SAMN04487826_0218	hypothetical protein		71.2248	59.0788	63.9361	102.762	38.5563	76.4225	67.5827	41.5373	45.4352	140.291	62.7971	76.6334
SAMN04487826_0219	lipoprotein		559.341	330.615	463.414	605.659	580.063	513.86	432.989	643.419	705.324	953.236	555.361	826.941
SAMN04487826_0220	glycogen synthase-like protein ruminic		911.127	1047.2	1134.66	693.283	950.545	1091.43	1190.76	961.759	1155.86	1612.09	1011.66	1646.05
SAMN04487826_0221	P-dependent DNA helicase RecQ rumini		52.9305	21.3124	26.4092	52.2135	48.1994	32.732	17.6214	48.1407	60.4641	49.8702	63.0971	34.6452
SAMN04487826_0222	AraC family transcriptional regulor		929.002	1276.55	757.67	891.214	718.699	1313.85	926.355	787.443	830.871	1319.16	949.495	933.227
SAMN04487826_0223	M49 family peptidase		155.087	35.4473	65.6854	182.584	201.093	162.094	156.52	208.07	208.288	274.504	320.919	68.719
SAMN04487826_0224	hypothetical protein		157.679	21.7103	58.4805	204.896	121.062	174.183	186.439	136.125	154	228.041	214.236	42.2814
SAMN04487826_0225	Fur family transcriptional regulor r		410.031	159.165	198.578	333.087	363.599	356.981	887.332	362.48	370.104	492.262	434.05	143.509
SAMN04487826_0226	adenylosuccine synthase la 2		575.538	169.619	265.395	598.13	695.421	384.285	318.022	513.397	528.208	562.422	756.209	303.412
SAMN04487826_0227	histidine--tRNA ligase		312.815	110.713	208.98	364.039	606.185	294.104	294.817	465.109	405.688	467.494	574.156	244.902
SAMN04487826_0228	lipase/acylhydrolase		149.511	37.086	50.7827	133.172	36.3502	65.6188	52.1887	104.434	127.075	30.7473	116.128	13.971
SAMN04487826_0229	rubredoxin/rubrerythrin domain-containing protein		167.531	2334.36	1733.75	374.863	171.089	1834.9	182.561	363.71	616.823	810.542	573.099	2194.38
SAMN04487826_0230	lipoprotein		40.8913	74.2375	48.2623	61.9074	56.3927	75.1304	32.1312	43.3496	35.2872	69.0803	69.0686	50.1908
SAMN04487826_0231	cytidine deaminase		223.141	237.811	151.479	177.721	322.289	174.022	177.411	306.276	288.028	348.688	308.705	268.143
SAMN04487826_0232	hemagglutinin		158.811	89.6547	84.78	160.376	115.211	126.639	92.9262	117.458	130.244	151.661	136.336	103.283
SAMN04487826_0235	hypothetical protein		3336.52	14.7269	5.64519	175.092	1430.7	28.0464	2014.05	288.201	213.919	224.672	236.473	48.2928
SAMN04487826_0236	phosphoglucomutase/phosphomannomutase family prote		13.7451	13.7332	16.8706	18.5571	8.7308	22.1975	26.612	11.0369	15.1617	16.6675	12.1506	9.72153
SAMN04487826_0237	AraC family transcriptional regulor		13.6061	12.0382	18.6923	17.9348	14.2721	23.1027	18.8141	17.3094	22.139	24.048	17.2964	16.7374
SAMN04487826_0238	hypothetical protein		14.9596	16.1763	24.6209	20.3201	14.1001	27.5431	30.6779	12.8041	27.2702	24.1077	16.3974	17.3552
SAMN04487826_0239	hypothetical protein dentalis DSM 3688		17.0939	44.1122	35.9222	15.6352	118.753	54.4419	149.119	100.384	152.158	103.349	69.2222	46.8095
SAMN04487826_0240	FKBP family peptidyl-prolyl cis-trans isomerase P		324.171	151.917	84.7698	140.99	192.566	117.298	80.7196	165.926	230.061	269.855	189.818	192.38
SAMN04487826_0241	hypothetical protein		156.426	57.6237	51.0616	111.16	79.3917	72.9062	55.6857	71.6222	66.4742	82.5073	91.8397	69.372
SAMN04487826_0242	hypothetical protein		182.105	331.355	82.6393	315.169	128.683	145.702	550.269	246.888	229.774	48.3729	324.15	28.4582
SAMN04487826_0243	nitroreductase family protein		90.9618	57.418	54.4908	100.425	173.241	109.137	220.757	199.986	166.93	244.794	135.788	80.7719
SAMN04487826_0244	hypothetical protein		65.1446	50.4332	58.5861	71.2447	78.4169	83.6881	218.116	96.4718	105.646	140.748	119.177	61.1968
SAMN04487826_0245	hypothetical protein dentalis DSM 3688		278.001	84.6264	61.9954	207.717	96.5083	97.6814	266.221	86.6269	98.6818	112.489	79.001	47.4421
SAMN04487826_0246	HAD-superfamily hydrolase la 2		151.042	83.6481	53.6876	104.486	79.8724	74.8331	173.983	86.6409	95.7265	115.471	83.5154	65.9262
SAMN04487826_0247	hypothetical protein		144.723	122.068	83.7971	136.025	31.0496	95.3926	89.3208	33.7592	49.132	72.7981	35.7889	81.7999
SAMN04487826_0250	prophage PRU01 membrane protein rumini		100.194	105.666	159.654	159.425	154.833	197.971	198.596	152.207	189.033	220.119	122.333	152.666
SAMN04487826_0251	hypothetical protein		374.542	213.78	263.471	349.548	291.397	326.024	384.553	243.395	280.665	296.316	232.23	244.762
SAMN04487826_0252	prophage PRU01 FtsK/SpoIIIE family protein Prevot		323.993	136.763	153.949	192.672	198.655	202.589	165.02	173.108	172.49	198.034	207.592	171.648
SAMN04487826_0253	3'-5' exonuclease		177.463	25.4744	27.9929	102.784	136.31	41.6572	25.0745	160.917	184.809	171.83	149.16	86.7078
SAMN04487826_0254	PUA domain-containing protein		465.481	74.7425	91.2639	362.186	208.333	123.968	69.6771	210.482	238.248	216.855	303.421	142.393
SAMN04487826_0255	tRNA(Ile)-lysidine synthetase		153.007	84.0353	94.338	145.296	138.956	138.355	160.36	158.327	180.863	180.637	191.532	98.35
SAMN04487826_0256	hypothetical protein		71.5097	39.0708	48.1271	66.513	73.7693	68.8073	51.4264	94.9283	99.5133	140.748	93.5372	76.6406
SAMN04487826_0257	low molecular weight phosphotyrosine protein phosp		340.748	80.0935	114.445	220.149	123.039	176.55	182.257	133.279	119.822	168.816	267.621	79.4712
SAMN04487826_0258	note=transcription terminion factor Rho rumi		1111.07	164.391	238.838	612.178	505.07	347.907	226.891	425.079	350.791	478.387	603.983	388.269
SAMN04487826_0259	ribosome biogenesis GTP-binding protein YsxC Prev		318.681	246.505	196.482	281.295	205.967	225.22	304.804	137.341	163.833	162.755	173.786	165.288
SAMN04487826_0260	ABC transporter P-binding protein ru		222.335	121.708	123.626	186.966	152.252	152.6	151.412	109.796	105.919	123.729	225.639	101.689
SAMN04487826_0261	recombinion protein RecR la		108.163	78.5806	78.3658	125.592	157.799	93.6088	42.5624	124.606	124.408	147.092	182.981	133.161
SAMN04487826_0262	hypothetical protein		288.995	146.449	144.774	282.633	128.334	165.922	208.949	96.4344	92.4881	178.554	128.22	136.188
SAMN04487826_0263	dTDP-Rha:a-D-GlcNAc-diphosphoryl polyprenol-> a-3		173.017	125.332	135.172	172.915	156.357	193.047	124.708	132.202	135.954	162.362	201.517	123.753
SAMN04487826_0264	spermidine N(1)-acetyltransferase rumi		57.5699	87.6507	85.3087	87.0182	98.3785	97.4491	71.2824	72.8471	90.5203	137.61	90.9535	101.58
SAMN04487826_0267	glutamine--fructose-6-phosphe transaminase Prev		675.863	83.5749	170.058	652.652	732.114	424.875	635.791	548.891	658.708	631.681	812.44	136.1
SAMN04487826_0268	carbamoyl-phosphe synthase-> small subunit Pre		851.249	30.1445	62.8041	642.269	304.198	153.861	320.707	193.005	158.142	114.463	469.503	29.918
SAMN04487826_0269	carbamoyl-phosphe synthase large subunit Prevot		400.639	40.4474	68.8012	386.805	377.582	174.005	309.117	294.179	229.121	175.075	387.971	46.895
SAMN04487826_0270	sensor histidine kinase/response regulor Prevot		705.885	862.678	780.862	751.902	830.652	920.269	1346.19	750.998	892.025	1232.05	677.326	1041.04
SAMN04487826_0271	carboxynorspermidine decarboxylase rum		201.772	169.654	195.974	267.272	195.927	300.613	348.846	186.061	213.887	321.548	211.449	177.344
SAMN04487826_0276	hypothetical protein		1118.15	389.289	420.484	644.19	881.042	731.739	3043.34	1128.96	1232.44	1316.83	917.06	326.119
SAMN04487826_0277	single-strand binding protein		934.14	345.721	410.233	585.372	497.436	589.66	1669.96	626.7	776.024	925.773	677.903	276.327
SAMN04487826_0278	gliding motility protein GldE		141.746	70.3384	114.903	143.449	113.003	163.145	311.539	144.407	131.999	252.595	152.911	55.7987
SAMN04487826_0279	lipoprotein		191.199	120.864	129.942	218.521	160.349	212.974	359.425	165.803	180.281	274.301	151.421	128.595
SAMN04487826_0280	family 25 glycosyl hydrolase l		154.4	34.9072	52.0371	137.053	83.7347	117.663	166.876	81.2873	100.013	136.511	101.36	49.6195
SAMN04487826_0281	hypothetical protein		106.749	166.296	112.287	132.25	62.123	150.465	186.824	82.744	104.791	104.779	91.456	74.7101
SAMN04487826_0282	NhaC sodium:hydrogen antiporter family sodium tran		83.6821	91.0046	68.9422	78.4494	65.0262	99.1419	119.563	130.101	131.317	106.211	73.4994	61.277
SAMN04487826_0283	altrone dehydrase		208.883	531.156	316.777	208.677	224.23	361.678	300.226	440.505	608.9	339.474	239.63	315.162
SAMN04487826_0284	LacI family transcriptional regulor		196.802	704.41	429.212	197.844	276.469	435.905	463.955	188.955	286.395	338.879	323.611	381.815
SAMN04487826_0285	2-dehydro-3-deoxygluconokinase ruminic		616.202	697.049	596.969	557.461	401.771	673.967	499.24	1478.7	2082.94	435.628	660.766	391.398
SAMN04487826_0286	4-hydroxy-2-oxoglutare aldolase/2-deydro-3-deoxy		353.603	616.232	486.802	343.527	358.376	508.103	388.539	1365.96	1683.65	336.567	326.241	413.278
SAMN04487826_0287	sensor histidine kinase		106.602	169.582	105.933	111.414	58.881	118.754	74.8154	137.343	123.27	128.304	117.273	92.4738
SAMN04487826_0288	response regulor		98.9728	149.174	154.004	140.373	174.436	162.029	49.925	421.222	408.507	439.082	226.014	347.187
SAMN04487826_0289	hypothetical protein		57.2342	83.7955	60.393	70.0156	120.2	62.9056	24.6539	241.746	172.404	172.344	88.442	155.438
SAMN04487826_0290	hypothetical protein		583.97	150.906	241.443	637.776	652.165	474.78	261.95	475.53	585.347	615.856	657.108	328.607
SAMN04487826_0291	ferrous iron transport protein B rumin		123.33	60.2716	48.6296	90.6129	598.863	75.0145	64.3787	107.056	109.897	95.7124	110.623	69.948
SAMN04487826_0292	ABC transporter P-binding protein ru		639.298	312.562	377.681	832.143	492.291	591.224	363.575	556.406	635.414	827.387	686.231	352.36
SAMN04487826_0293	preprotein translocase subunit SecA ru		482.924	169.453	243.53	482.792	582.427	357.461	234.116	537.389	545.377	506.261	643.392	287.364
SAMN04487826_0294	hypothetical protein		156.86	104.657	116.454	168.621	154.231	130.469	52.521	142.508	177.187	163.238	190.626	138.944
SAMN04487826_0295	hypothetical protein		231.244	111.516	111.95	189.168	146.681	178.552	87.7671	171.335	206.782	189.437	215.038	104.654
SAMN04487826_0296	hypothetical protein		540.439	142.12	175.54	427.227	387.667	276.417	292.807	447.77	438.948	517.996	449.291	309.631
SAMN04487826_0297	hypothetical protein		518.742	90.2434	109.25	414.521	326.092	168.562	107.627	376.996	405.437	578.51	365.539	302.91
SAMN04487826_0298	hypothetical protein		207.739	58.1543	79.1431	227.381	185.821	129.516	107.734	248.962	250.937	335.916	222.097	153.136
SAMN04487826_0299	peptidyl-prolyl cis-trans isomerase-like protein		783.823	300.428	750.406	949.29	1578.92	1157.26	817.05	1675.35	1641.62	1930.03	1754.37	1045.35
SAMN04487826_0300	hypothetical protein		30.708	220.413	373.669	19.3431	20.9394	152.498	8.4175	3.71394	36.2392	16.7085	14.6108	231.124
SAMN04487826_0301	surface protein		24.0119	108.591	174.146	63.3859	41.0178	172.407	34.6852	19.6693	28.8724	48.6837	35.8181	112.609
SAMN04487826_0302	hypothetical protein		5.14325	4.9518	8.28762	1.22603	1.79947	3.67235	0.803549	2.05774	6.49842	1.75011	2.41906	6.2918
SAMN04487826_0303	hypothetical protein		6.49646	5.48659	3.8758	1.10373	1.90585	2.27609	4.0249	2.71425	17.4055	2.30078	7.23506	8.78245
SAMN04487826_0304	hypothetical protein		6.046	0.244633	0	1.44357	0.50986	0.852475	20.5069	1.52487	23.7994	2.12308	3.25173	0
SAMN04487826_0305	hypothetical protein		19.0519	14.1011	38.2038	6.78203	3.37809	26.2636	0.539876	2.02061	5.48464	2.97879	1.43629	24.9768
SAMN04487826_0306	hypothetical protein		7.35655	20.8024	40.5367	5.43095	2.69771	22.7137	2.9256	0.960502	4.10624	1.69917	3.482	19.9742
SAMN04487826_0307	sensor histidine kinase		193.375	12.5949	29.7915	124.854	85.721	53.2504	79.8753	90.7796	117.535	75.3052	143.77	31.9825
SAMN04487826_0308	xanthine/uracil permease family protein Prevotell		78.5256	7.58132	20.1668	66.6346	80.8029	31.7347	35.4664	100.084	126.381	66.2203	88.0742	29.2862
SAMN04487826_0309	IcfG-like protein		65.2807	138.168	108.58	71.3981	54.0439	94.4128	18.8237	39.8989	48.9868	53.9027	67.6236	112.008
SAMN04487826_0310	hypothetical protein		96.5115	112.156	98.4444	86.0908	68.276	127.372	33.3875	43.9916	65.1399	84.9593	58.8162	126.5
SAMN04487826_0311	UDP-glucose 4-epimerase		408.567	287.846	483.125	720.018	840.746	645.635	423.374	786.588	709.513	964.663	906.16	646.766
SAMN04487826_0312	4-diphosphocytidyl-2C-methyl-D-erythritol kinase		266.367	42.6444	67.0993	224.549	183.762	97.1766	64.4938	157.39	136.832	139.59	172.836	72.0607
SAMN04487826_0313	DEAD/DEAH box helicase		254.802	56.8133	76.0748	200.722	231.552	119.283	132.448	212.131	208.982	236.7	277.723	122.693
SAMN04487826_0314	hypothetical protein		321.777	74.9731	100.84	349.078	98.3383	178.934	197.284	83.8425	87.033	91.8585	263.167	51.449
SAMN04487826_0315	tRNA-guanine transglycosylase		314.56	66.987	94.0569	234.328	176.312	157.722	142.954	140.186	115.728	104.017	294.361	59.0351
SAMN04487826_0316	endopeptidase La		485.427	101.903	150.872	297.916	353.374	228.021	340.549	307.088	305.426	321.783	357.152	179.722
SAMN04487826_0317	hypothetical protein		64.4128	56.1706	46.2929	65.0798	38.9079	47.8729	26.2933	37.9824	47.4482	66.853	53.6292	69.9648
SAMN04487826_0318	hypothetical protein		953.744	471.4	655.79	1224.97	1262.52	1235.42	1256.72	1572.55	2280.5	1777.1	2473.13	694.209
SAMN04487826_0319	DNA polymerase III subunit beta rumini		755.331	945.577	650.12	726.712	690.703	750.231	484.994	626.454	601.152	805.881	653.132	1274.7
SAMN04487826_0320	DNA polymerase III subunit epsilon rum		585.737	418.096	462.156	628.171	538.065	604.101	314.213	569.982	660.461	715.198	515.699	845.534
SAMN04487826_0321	hypothetical protein		311.589	61.6872	129.051	459.303	156.292	283.965	190.414	164.753	155.747	173.837	293.257	81.7025
SAMN04487826_0322	DNA repair protein RecN		110.723	36.0384	72.6287	177.931	191.735	132.616	57.4895	208.508	210.529	226.629	210.905	119.473
SAMN04487826_0323	hypothetical protein		147.442	42.3007	89.0986	198.815	166.743	160.908	62.0429	189.372	203.032	219.505	205.327	133.006
SAMN04487826_0324	replicive DNA helicase		312.299	155.273	165.978	288.345	231.738	229.657	130.494	246.372	228.918	259.67	273.792	169.008
SAMN04487826_0325	hypothetical protein		68.9085	62.2489	56.686	58.1811	111.853	70.5212	57.9155	114.968	107.542	126.232	88.5318	88.7232
SAMN04487826_0326	AAA family Pase		226.718	110.373	114.106	165.301	207.311	176.808	95.7943	210.909	205.599	232.908	244.656	144.489
SAMN04487826_0327	hypothetical protein		1464.99	1094.93	840.651	1207.29	950.524	967.56	1262.13	775.793	816.825	861.888	1268.1	745.706
SAMN04487826_0328	V-type H(+)-translocing pyrophosphase Prevote		192.9	330.993	290.236	144.142	157.936	218.19	151.884	135.567	103.398	160.965	228.764	200.171
SAMN04487826_0329	hypothetical protein		42.0974	118.705	89.1644	86.9111	27.1091	90.3341	21.9662	25.3839	24.1667	35.5593	63.6907	33.6085
SAMN04487826_0330	serine-type D-Ala-D-Ala carboxypeptidase Prevotel		67.5662	6.32757	4.96653	21.2672	78.1401	9.89989	21.4348	57.9551	36.2323	28.4132	73.6183	12.6161
SAMN04487826_0331	crossover junction endodeoxyribonuclease RuvC Pre		114.897	38.9713	22.7788	87.0166	123.419	38.1647	47.2974	102.939	109.749	60.003	159.049	29.543
SAMN04487826_0332	ABC-type molybdenum transport system-> Pase com		148.125	35.3569	30.4495	103.945	106.137	50.8116	59.4782	87.3587	92.2828	58.0117	137.045	33.8719
SAMN04487826_0333	cyclic nucleotide-binding domain-containing protei		315.229	299.924	274.178	209.121	243.116	355.931	220.946	265.145	323.89	347.044	367.779	344.526
SAMN04487826_0334	GTP-binding protein LepA		596.378	212.511	174.722	353.62	281.963	264.677	365.116	334.824	325.199	368.422	390.884	268.033
SAMN04487826_0335	hypothetical protein		5.88939	32.9742	20.8011	7.69803	117.086	40.6071	17.6276	127.933	126.346	121.732	54.5625	96.8663
SAMN04487826_0336	YebC/PmpR family DNA-binding regulory protein P		1000.19	450.856	631.164	1179.77	1014.3	1029.74	1029.96	1081.48	1106.24	893.282	1530.03	449.825
SAMN04487826_0337	phenylalanyl-tRNA synthetase subunit beta Prevote		523.877	210.698	224.913	477.518	529.586	344.319	307.255	490.975	468.268	363.71	644.545	227.433
SAMN04487826_0338	hypothetical protein		83.6117	1229.91	266.056	62.11	55.3859	183.33	83.0235	39.7972	48.9593	74.6963	46.3673	335.175
SAMN04487826_0339	hypothetical protein		187.357	162.743	105.969	127.67	134.586	130.672	71.763	134.467	135.767	173.689	182.031	167.894
SAMN04487826_0340	STAS domain-containing protein ruminic		2.21269	64.3865	30.5248	3.53918	2.41231	20.4548	3.30453	1.71777	4.82583	7.09056	4.90854	51.26
SAMN04487826_0341	hypothetical protein		0	9.91168	5.30249	0.349812	0.362417	2.27233	0.724006	0	6.06806	1.59789	0.770462	3.02115
SAMN04487826_0343	hypothetical protein		21.1036	211.634	89.7334	28.3593	7.53989	74.6225	29.3477	8.6078	19.6213	19.5706	6.59259	36.1429
SAMN04487826_0344	hypothetical protein		0.562301	19.0711	8.08649	2.16847	0.720066	4.21377	1.84126	0.861418	10.2296	1.58738	0.459236	2.7142
SAMN04487826_0345	hypothetical protein		2.62031	67.5751	21.9294	5.47649	6.95502	12.3172	6.58143	3.37557	9.00769	7.4644	3.50187	21.6256
SAMN04487826_0346	histone-like DNA-binding protein rumin		14.3869	75.1329	42.3389	32.5542	103.353	33.4419	19.9637	20.0139	50.7031	21.5274	18.02	54.6528
SAMN04487826_0347	lipoprotein		2.32761	27.0295	8.48623	3.3143	19.3147	14.3528	5.57343	9.09275	37.0213	3.54826	5.13264	9.3339
SAMN04487826_0348	lipoprotein		4.70222	366.709	96.6022	6.89245	5.10058	34.6453	3.65124	2.17167	7.0628	7.30092	5.42166	83.7287
SAMN04487826_0349	mechanosensitive ion channel family protein Prevo		10.497	126.964	37.031	8.98561	8.05503	24.3398	3.58684	5.6089	10.8256	9.39824	8.92156	52.6618
SAMN04487826_0350	hypothetical protein		73.4283	50.7064	103.535	76.1011	37.0295	97.9368	55.9063	24.8281	44.7248	29.3174	28.4754	46.914
SAMN04487826_0351	thioredoxin domain-containing protein		282.396	485.443	390.887	292.778	179.093	458.804	152.133	158.329	167.181	174.602	470.878	197.27
SAMN04487826_0352	hypothetical protein		112.939	168.774	114.109	131.184	80.6589	147.629	38.3735	82.8207	72.0354	98.6768	204.88	135.735
SAMN04487826_0353	asparte kinase/homoserine dehydrogenase Prevote		1207.03	122.82	154.655	640.958	765.745	293.79	593.05	574.996	401.117	409.276	923.618	110.056
SAMN04487826_0354	homoserine kinase		977.667	65.5799	82.8573	414.427	549.558	156.926	304.424	354.157	220.188	197.773	636.365	57.544
SAMN04487826_0355	threonine synthase		424.374	76.2366	96.3597	231.346	584.929	160.071	377.033	412.184	293.043	269.339	457.403	94.9322
SAMN04487826_0356	YihY family protein		101.524	127.109	67.1896	62.3886	93.4726	81.2614	83.2551	101.197	94.7538	140.537	111.662	81.8348
SAMN04487826_0357	peptidase Do		254.539	828.51	447.826	395.554	436.226	408.568	85.6378	407.766	471.471	1039.69	462.474	1846.5
SAMN04487826_0358	RNA polymerase sigma factor RpoD rumin		454.854	330.594	324.297	475.947	893.429	508.505	462.821	844.295	895.961	1017.88	672.501	541.683
SAMN04487826_0359	hypothetical protein		266.798	324.864	363.121	231.666	547.444	493.511	568.8	639.975	631.134	719.852	536.318	397.535
SAMN04487826_0360	aminotransferase domain-containing protein Prevot		83.7799	165.054	284.438	198.778	207.979	395.667	75.582	208.669	220.281	331.695	183.667	288.898
SAMN04487826_0361	indolepyruve oxidoreductase subunit beta Prevot		169.174	216.932	290.496	416.986	176.925	355.217	90.6652	157.528	185.93	259.704	207.249	261.172
SAMN04487826_0362	indolepyruve oxidoreductase subunit alpha Prevo		156.01	185.645	307.416	309.788	274.957	388.143	77.1826	222.466	249.79	289.365	252.505	313.527
SAMN04487826_0363	hypothetical protein		369.354	2358.42	667.409	854.46	517.433	768.007	299.225	804.812	607.99	494.651	678.057	735.808
SAMN04487826_0364	hypothetical protein		261.193	1419.07	425.176	569.969	392.713	481.667	178.836	635.624	422.374	377.048	517.625	498.291
SAMN04487826_0365	50S ribosomal protein L11 methyltransferase Prevo		128.931	83.9578	68.5392	90.8682	183.65	125.445	154.144	190.074	197.326	260.101	205.044	120.631
SAMN04487826_0366	hypothetical protein		529.577	2248.7	4411.99	1551.84	1375.37	5105.78	1188.94	637.669	704.766	1584.3	903.858	3621.55
SAMN04487826_0367	carbamoyl-phosphe synthase large subunit Prevot		140.244	177.4	268.179	235.603	235.388	298.003	160.135	196.167	223.967	297.366	211.006	333.83
SAMN04487826_0368	hypothetical protein		70.6769	135.932	200.641	133.544	98.3647	229.451	135.675	103.797	111.206	170.135	132.598	124.907
SAMN04487826_0370	hypothetical protein		638.675	448.826	733.854	765.507	654.295	969.789	715.778	408.274	340.515	422.685	923.687	309.288
SAMN04487826_0371	hypothetical protein		481.909	306.756	469.003	538.552	665.382	570.494	484.446	415.272	318.508	394.113	587.991	371.564
SAMN04487826_0372	HIT domain-containing protein		396.25	158.376	282.081	402.634	440.112	324.274	274.852	285.461	254.587	247.229	353.526	251.982
SAMN04487826_0373	D-phosphoglycere dehydrogenase rumin		757.777	417.665	590.646	818.066	1974.17	809.52	1169.29	1314.1	738.434	1239.75	964.405	904.166
SAMN04487826_0374	hypothetical protein		2512.1	916.292	1060.36	2676.88	2132.01	1491.02	3794.21	1325.59	1149.65	1498.21	891.538	925.666
SAMN04487826_0375	phosphoserine transaminase la		1026.69	755.191	1001.03	1108.84	2442.03	1465.01	1441.37	1547.89	1046.22	1510.61	1611.36	1001.37
SAMN04487826_0376	2-amino-4-hydroxy-6-hydroxymethyldihydropteridine		24.2853	41.4905	26.2652	14.4352	30.7045	41.2095	22.8664	19.5737	35.1844	36.5299	33.0814	28.4648
SAMN04487826_0377	hypothetical protein		28.1606	18.3034	17.5857	25.267	32.5554	19.758	10.9591	27.9419	33.2381	30.2825	31.6325	27.7008
SAMN04487826_0378	TrmH family RNA methyltransferase rumi		28.4193	10.9812	13.4344	20.6966	39.2637	14.3711	4.47053	36.3034	35.0945	39.2419	38.4916	28.9776
SAMN04487826_0379	monofunctional biosynthetic peptidoglycan transgly		180.688	279.513	331.38	180.275	298.466	402.785	198.195	227.151	195.897	420.019	266.188	409.578
SAMN04487826_0380	OmpA family protein		526.661	1810.67	1332.05	477.432	821.414	1129.33	491.704	521.723	485.249	891.903	693.917	1888.34
SAMN04487826_0381	hydrolase domain-containing protein ru		71.8583	62.6191	75.4965	45.937	17.678	74.2787	24.9973	15.708	26.1281	22.8743	15.5229	41.6748
SAMN04487826_0382	STAS domain-containing protein ruminic		31.1503	52.5145	31.4623	28.9582	18.8238	30.1752	12.2506	12.5751	22.1537	29.7324	23.1029	45.0145
SAMN04487826_0383	hypothetical protein		6.01248	0.511505	3.93453	6.99715	2.13214	3.86197	13.0622	2.47984	6.85135	5.48368	1.51091	1.80314
SAMN04487826_0384	proline--tRNA ligase		520.537	206.975	219.159	434.998	735.353	360.393	393.038	719.174	575.61	450.612	676.961	227.133
SAMN04487826_0385	hypothetical protein		455.352	273.429	647.116	1218.82	506.732	1097.99	299.662	662.372	602.842	942.958	637.072	401.649
SAMN04487826_0386	phenylacete--CoA ligase la 2		209.133	104.677	245.978	304.782	445.268	340.972	155.892	445.178	412.763	386.932	412.785	323.565
SAMN04487826_0387	hypothetical protein		219.412	35.2832	93.5926	267.189	290.613	152.498	54.298	284.262	244.109	209.865	375.923	100.247
SAMN04487826_0388	nucleoside transport family protein ru		159.128	58.7634	109.784	173.187	211.574	181.218	143.849	215.23	174.411	172.771	291.582	97.4933
SAMN04487826_0389	hypothetical protein		544.908	132.769	205.858	537.349	340.796	363.635	310.553	387.087	375.557	391.24	407.565	187.148
SAMN04487826_0390	lipoprotein signal peptidase l		346.405	242.158	271.569	314.085	348.797	395.909	413.272	368.706	298.561	340.932	353.494	225.7
SAMN04487826_0391	hypothetical protein		1381.78	3607.69	1667.98	1335.26	1750.77	2140.32	1472.87	2075.51	2212.1	2729.62	2185.26	1758.87
SAMN04487826_0392	isoleucine--tRNA ligase		1247.6	223.076	325.328	950.112	821.267	543.29	709.737	820.117	787.202	657.122	857.038	312.223
SAMN04487826_0393	anaerobic C4-dicarboxyle membrane transporter Dc		33.0072	610.604	311.65	38.3421	36.4833	117.878	18.8319	23.8896	31.1577	58.4888	31.4334	503.132
SAMN04487826_0394	phosphoglucomutase/phosphomannomutase family prote		782.33	1049	672.175	496.723	958.581	561.65	506.05	750.62	660.229	596.64	637.17	964.497
SAMN04487826_0395	hypothetical protein		264.944	43.474	57.8525	162.075	111.667	81.6542	188.371	150.41	152.467	145.634	167.22	78.1832
SAMN04487826_0396	hypothetical protein		191.815	365.04	253.741	120.588	99.9399	295.559	235.848	84.1634	80.9277	146.633	78.7422	160.732
SAMN04487826_0398	hypothetical protein		105.133	19.108	54.0997	126.981	18.8287	96.1419	159.982	29.4389	53.1952	46.0864	45.6432	11.4883
SAMN04487826_0399	sigma-70 region 2 CC]		75.6214	37.684	78.4112	126.25	39.6925	119.881	186.662	62.6389	77.8133	127.964	62.1197	29.1396
SAMN04487826_0400	toxin-antitoxin system-> toxin component-> Txe/Y		802.686	613.933	323.483	1115.35	149.506	439.101	540.989	219.913	326.322	431.985	404.791	244.967
SAMN04487826_0401	hypothetical protein dentalis DSM 3688		291.184	221.951	101.835	199.106	342.514	113.028	189.068	358.468	645.804	533.895	144.398	359.822
SAMN04487826_0402	acyl-ACP thioesterase family protein r		301.624	56.1289	141.229	271.208	435.474	298.946	466.069	407.517	341.735	414.591	390.704	73.5564
SAMN04487826_0403	acetolacte synthase small subunit ru		646.335	87.2583	192.727	565.921	400.762	356.138	659.332	325.832	241.763	330.818	344.681	82.8448
SAMN04487826_0404	acetolacte synthase large subunit ru		441.89	54.1989	131.551	274.598	593.367	221.391	344.345	493.885	377.403	422.985	454.267	102.205
SAMN04487826_0405	dihydroxy-acid dehydrase la		604.719	52.4271	118.965	403.712	610.671	213.371	280.534	497.862	357.955	414.314	462.262	99.8327
SAMN04487826_0406	family 2 glycosyl hydrolase la		92.3542	178.392	170.236	99.8703	102.927	210.683	116.061	140.926	116.461	112.456	168.607	61.3222
SAMN04487826_0407	cobalamin biosynthesis protein CobD ru		124.96	43.4558	66.146	138.393	160.527	96.1502	77.8393	169.125	135.591	152.276	208.927	95.5363
SAMN04487826_0408	cobyric acid synthase CobQ la		477.436	90.8202	128.242	373.562	122.092	210.313	254.077	115.098	78.7874	81.7847	375.405	59.922
SAMN04487826_0409	precorrin-3B C17-methyltransferase/precorrin-8X me		684.617	92.0972	131.322	487.158	293.664	221.988	186.484	298.133	209.999	225.308	566.876	155.661
SAMN04487826_0410	outer membrane receptor (OMR) family transporter		816.704	119.417	206.019	774.527	296.931	337.037	286.819	326.348	267.086	268.14	580.008	152.882
SAMN04487826_0411	cobalt chelase		810.435	496.242	760.472	1045.84	1709.2	948.977	1284.16	1506.86	1286.06	1331.36	1706.69	1095.36
SAMN04487826_0412	outer membrane receptor (OMR) family transporter		564.09	124.359	137.083	370.336	422.586	202.239	250.067	410.489	367.338	362.464	441.637	229.884
SAMN04487826_0413	cobyrinic acid a->c-diamide synthase		110.85	80.5284	56.538	98.9723	98.4022	74.0476	56.7668	75.8796	83.5587	108.605	101.934	90.14
SAMN04487826_0414	precorrin-6Y C5->15-methyltransferase		139.184	60.3038	48.7674	131.094	63.104	59.9231	31.9605	44.3108	53.4728	73.5005	94.9088	65.5773
SAMN04487826_0415	cobalamin biosynthesis protein CbiG/precorrin-4 C1		112.853	79.4371	52.8569	89.6718	111.992	68.3538	30.5814	79.8073	84.1422	95.9489	134.174	91.2656
SAMN04487826_0416	precorrin-6x reductase/cobalamin biosynthetic prot		113.396	50.8679	50.1752	108.974	64.6033	67.2673	23.5326	47.945	50.3082	54.0498	102.487	44.1739
SAMN04487826_0417	iron compound ABC transporter permease		79.1154	62.5541	42.8343	55.7734	95.7688	56.5141	26.3023	86.3276	70.2316	65.702	112.576	59.9703
SAMN04487826_0418	iron compound ABC transporter periplasmic iron com		152.159	72.2431	58.4512	93.0119	103.948	91.7476	60.3664	105.926	118.458	122.28	142.817	83.3805
SAMN04487826_0419	cobalamin-5-phosphe synthase ruminic		49.7506	57.6775	45.0629	42.4947	88.8513	59.7999	41.9283	67.225	88.1856	94.5095	72.6579	78.6695
SAMN04487826_0420	cobinamide kinase/cobinamide phosphe guanylyltra		193.843	276.396	100.053	117.264	168.521	126.753	78.1994	122.752	178.519	201.068	233.193	129.041
SAMN04487826_0421	nicotine-nucleotide--dimethylbenzimidazole phosp		135.001	105.631	87.4277	136.004	97.376	108.147	76.684	78.2393	93.1632	120.641	111.84	110.482
SAMN04487826_0422	mucin-desulfing sulfase la		533.765	74.367	245.077	594.861	492.831	464.594	445.675	566.869	395.918	478.085	971.486	137.696
SAMN04487826_0423	peptidyl-prolyl cis-trans isomerase ru		239.895	65.0105	76.0438	265.126	213.625	130.083	134.79	118.425	109.503	161.42	137.482	56.5563
SAMN04487826_0424	hypothetical protein		187.734	31.5087	33.5018	58.7689	124.651	56.0855	98.4734	184.482	83.2979	82.0656	68.7267	29.2376
SAMN04487826_0425	Fe-S oxidoreductase		318.453	31.0604	39.8198	87.3203	119.831	58.7677	104.644	140.309	79.4604	75.0327	91.1171	38.4865
SAMN04487826_0426	hypothetical protein		114.452	447.364	314.799	123.383	139.91	192.277	103.756	105.51	131.757	304.258	71.8892	759.7
SAMN04487826_0427	hypothetical protein		134.747	141.408	101.262	71.8535	109.589	123.687	131.802	81.7653	77.4339	175.487	71.7133	158.323
SAMN04487826_0428	pectinesterase		44.7401	57.7451	34.4428	27.6103	18.3143	30.8035	37.4579	32.5491	52.1027	35.0467	21.2633	34.6907
SAMN04487826_0429	phosphopyruve hydrase la 2		2.74989	1.80669	1.98531	1.7688	8304.58	1.62642	3.20954	7.94573	9.2341	3.13592	7.40466	10.1447
SAMN04487826_0430	FMN-binding protein		2.1748	0	0	0.88708	1403.01	0	2.83744	1.04115	5.0869	1.38138	0.666068	0
SAMN04487826_0431	hypothetical protein denticola F0289]		0.707196	0	0.184169	0.899091	1035.64	0.146009	0.558255	1.45097	6.14396	0.213902	0.928243	0.126603
SAMN04487826_0432	TonB-linked outer membrane protein-> SusC/RagA fa		2.81581	0	0.106496	1.70526	1246.91	0.202631	1.65709	1.39613	4.15397	1.16762	1.37409	0.253788
SAMN04487826_0433	copper chaperone dentalis DSM 3688]		4.57245	0	0.160296	5.32129	12256.4	2.71108	8.42207	53.5462	72.6029	75.9591	15.7274	11.313
SAMN04487826_0434	TonB-dependent heme receptor l		418.322	11.183	37.2254	234.888	100.696	46.6683	182.43	256.31	293.927	380.47	474.302	22.9388
SAMN04487826_0435	hypothetical protein		144.89	54.8458	39.6394	87.5752	169.545	104.967	129.351	199.361	147.134	211.591	300.363	55.9816
SAMN04487826_0436	TonB-linked outer membrane protein-> SusC/RagA fa		39.8203	97.3719	38.0107	22.9113	15.9589	32.0972	20.1316	12.666	12.4208	25.1392	15.9094	44.7681
SAMN04487826_0437	hypothetical protein sp. oral taxon 29		21.4135	79.6895	36.2206	14.5439	9.82925	28.2048	8.32143	5.72049	9.97419	18.2328	12.2552	37.8974
SAMN04487826_0438	hypothetical protein		102.908	151.026	93.9264	109.115	82.7991	125.622	65.75	116.723	150.776	163.611	112.146	165.006
SAMN04487826_0439	cytochrome c family protein la		111.254	901.067	489.288	158.096	58.2249	408.421	92.4177	230.596	285.086	360.169	233.525	750.368
SAMN04487826_0440	GN family acetyltransferase		157.789	865.978	361.133	128.761	30.0277	255.781	178.611	80.4177	100.787	109.674	115.018	290.692
SAMN04487826_0441	permease		76.8328	267.862	99.7926	47.1974	28.9373	93.035	49.7074	78.4985	83.8972	88.6725	71.8405	180.556
SAMN04487826_0442	putive flavin-nucleotide-binding protein Prevot		0	0	0	0	0	0	0	0	1.51451	0	0	0
SAMN04487826_0443			120.109	590.281	218.582	62.0937	85.8454	163.069	103.038	60.937	54.6382	135.397	79.2659	372.259
SAMN04487826_0444	cion diffusion facilitor family transporter P		91.2245	173.491	97.9676	74.0364	87.8872	113.193	65.4167	101.7	109.555	164.679	87.8081	144.824
SAMN04487826_0445	O-acetyltransferase		21.4958	335.312	105.275	24.2694	0.739527	142.813	127.644	1.4745	9.00518	81.5141	218.53	62.72
SAMN04487826_0446	N-acetylmuramoyl-L-alanine amidase rum		2.07956	0.287488	0.473866	8.4823	0	0.667876	3.03237	0	11.9576	0.29353	0.424598	0.144778
SAMN04487826_0447	histone-like DNA-binding protein rumin		1.83113	1.0475	1.49638	4.72023	0.436636	0.730045	3.6054	0.870582	5.75996	0.320853	0	0.527514
SAMN04487826_0448	hypothetical protein		0	0	0.237801	0.696549	0	0	3.36384	0	14.3407	0.220954	0.319615	0
SAMN04487826_0449	C4-dicarboxyle uptake family transporter Prevot		4.36232	87.0174	27.327	4.2822	7.86139	7.94758	2.43485	3.88821	7.91547	4.7916	4.5344	66.1298
SAMN04487826_0450	L-asparaginase II		0.516122	669.56	149.598	1.83727	6.54321	20.8856	6.17923	0	2.41443	4.37105	1.26456	159.107
SAMN04487826_0451	asparte ammonia-lyase sp. oral taxon		4.68783	530.999	108.659	6.12327	6.50658	18.8437	1.8569	2.14288	7.66365	4.05551	3.27283	185.122
SAMN04487826_0452	hypothetical protein		0	0	0	0.146727	0.380035	0.953115	0.30368	0	8.48405	0	0	1.65288
SAMN04487826_0453	hypothetical protein		0.140127	0.066418	0.218953	0.516636	0.230712	0.270022	0.110615	0.0460004	8.24083	0.0678139	0.147141	0.234134
SAMN04487826_0454	hypothetical protein		0	0	0.470433	0.574148	0.297418	0	0.475326	0	3.01804	0.437105	0	0.215593
SAMN04487826_0455	putive type II DNA modificion methyltransferas		267.128	179.8	219.344	285.362	192.185	356.995	337.161	203.699	246.361	299.044	235.605	145.473
SAMN04487826_0456	Eco57I restriction endonuclease melani		87.1893	77.6223	160.039	167.869	93.0367	216.801	196.634	86.3392	113.196	160.607	119.869	118.078
SAMN04487826_0457	hypothetical protein		23.1443	51.5237	39.3329	38.1379	24.7811	55.3886	95.0233	33.626	54.1349	61.0792	23.2314	26.945
SAMN04487826_0458	helix-turn-helix protein melaninogenic		12.7275	371.933	121.362	28.5346	70.804	113.195	122.85	65.2428	85.0154	156.501	75.8608	194.256
SAMN04487826_0459	hypothetical protein		54.6352	231.178	110.484	55.3807	101.122	159.981	196.649	138.255	215.919	165.101	149.038	92.8897
SAMN04487826_0460	hypothetical protein		204.303	419.03	329.805	302.155	166.027	367.716	126.916	150.953	149.268	199.405	265.92	208.934
SAMN04487826_0461	nucleotidyltransferase		41.9112	280.122	193.434	73.9502	351.804	234.116	68.4954	289.205	331.492	508.005	205.969	518.329
SAMN04487826_0462	family 43 glycosyl hydrolase l		84.7192	183.761	224.95	187.043	76.1825	197.808	65.5285	53.2299	67.938	88.6166	66.2147	131.607
SAMN04487826_0463	hypothetical protein		40.0766	138.356	146.485	107.088	44.4348	144.873	62.2311	37.7699	37.0213	45.3692	44.4975	75.1
SAMN04487826_0464	hypothetical protein		41.1887	98.9553	136.847	74.4014	63.4888	134.888	41.7069	38.9273	65.7095	76.7064	53.7192	119.078
SAMN04487826_0465	hypothetical protein		1.14311	8.16893	4.80887	1.72159	2.43222	5.93049	0.647851	2.82885	33.7305	17.128	4.30888	100.642
SAMN04487826_0466	inositol-1-monophosphase/HD domain-containing pr		343.711	83.8235	159.806	542.524	388.131	266.143	233.718	386.343	258.827	289.188	484.075	108.486
SAMN04487826_0467	keto/oxoacid ferredoxin oxidoreductase subunit gam		1002.5	455.967	605.204	1045.81	1309.34	1081.02	2171.48	1267.09	1176.55	1023.79	1027.56	384.267
SAMN04487826_0468	thiamine pyrophosphe protein dentico		412.383	178.386	293.612	443.126	823.537	483.574	569.425	793.616	695.122	469.654	889.751	225.82
SAMN04487826_0469	keto/oxoacid ferredoxin oxidoreductase subunit alp		900.705	218.037	390.953	967.657	760.33	622.484	421.233	534.412	410.354	296.881	1083.53	174.073
SAMN04487826_0470	ferridoxin oxidoreductase-> 4Fe-4S binding subuni		5682.72	272.632	505.306	5165.4	820.164	857.061	381.927	630.588	451.107	351.477	1663.89	154.297
SAMN04487826_0471	hypothetical protein		188.548	65.6432	71.051	221.322	268.609	129.242	141.758	233.229	226.755	194.701	344.657	86.2802
SAMN04487826_0472	bifunctional protein FolD la 2		546.34	195.854	239.885	584.607	583.017	391.837	375.436	471.457	433.073	380.382	676.002	185.145
SAMN04487826_0473	signal recognition particle protein ru		796.075	154.247	217.829	465.854	660.437	316.266	553.945	695.595	676.23	521.006	566.196	227.529
SAMN04487826_0474	hypothetical protein		91.0282	35.466	36.8186	54.0232	116.193	59.843	109.532	125.532	155.016	97.4847	108.621	62.2297
SAMN04487826_0475	dehydrogenase domain-containing protein Prevotell		512.292	707.179	672.55	647.545	397.514	568.73	271.495	290.56	350.701	617.051	550.465	1003.03
SAMN04487826_0476	family 20 glycosyl hydrolase l		293.487	703.897	642.42	521.483	286.053	591.811	162.225	243.506	233.773	437.599	405.858	754.802
SAMN04487826_0477	beta-N-acetylhexosaminidase la		190.755	170.183	141.365	452.268	159.912	360.148	92.9917	218.734	239.8	438.227	384.804	464.17
SAMN04487826_0478	hypothetical protein		46.9775	459.848	387.148	109.457	73.5957	296.305	58.7649	146.351	210.92	257.188	140.705	380.437
SAMN04487826_0479	alpha-1->2-mannosidase family protein		83.4062	748.495	615.903	242.164	92.0752	443.758	95.5012	164.12	223.352	260.308	173.869	538.538
SAMN04487826_0480	TonB dependent receptor		377.175	1976	958.72	2009.46	1144.57	3383.75	640.544	1019.9	1704.13	2881.32	1323.62	5188.06
SAMN04487826_0481	lipoprotein		542.618	1941.73	916.769	2562.34	1151.85	3172.09	408.909	1086.75	1641.97	2335.48	1597.29	3989.72
SAMN04487826_0482	glycolsyl hydrolase-> family 18/alpha-rhamnosidas		68.8627	312.743	207.493	277.466	91.9762	537.323	65.409	109.206	197.573	310.955	195.186	622.308
SAMN04487826_0483	DS domain/family 2 glycosyl hydrolase		267.237	411.986	350.729	420.831	178.394	441.282	168.406	175.882	161.159	213.94	395.069	240.388
SAMN04487826_0484	alpha-L-fucosidase family protein rumi		123.384	267.686	232.404	145.427	100.289	268.991	92.1008	107.859	127.165	149.019	153.126	229.638
SAMN04487826_0485	alpha-1->2-mannosidase family protein		81.5003	285.249	222.386	162.098	69.7582	208.224	48.8001	87.3335	109.893	151.132	112.431	307.84
SAMN04487826_0486	DS domain-containing protein l		42.9084	149.823	139.293	130.51	56.6795	163.733	21.4655	87.8613	108.02	152.337	129.916	268.985
SAMN04487826_0487	family 3 glycosyl hydrolase la		33.0565	138.745	121.812	116.646	53.2344	139.147	20.2769	77.1645	87.0073	118.763	131.467	210.694
SAMN04487826_0488	alpha-1->2-mannosidase family protein		33.6693	114.907	115.165	104.379	64.3979	131.019	18.3461	78.045	106.901	134.829	110.899	246.527
SAMN04487826_0489	copper homeostasis protein la		27.0803	210.117	156.889	76.1197	102.732	176.36	29.0882	172.072	207.749	301.961	138.283	443.355
SAMN04487826_0490	transglutaminase-like protein		1404.05	354.914	555.927	1500.83	1496.76	1329.73	716.289	2206.85	1787.81	2018.22	2137.76	1041.5
SAMN04487826_0491	prephene dehydrogenase		1775.51	849.523	1800.02	2235.53	1429.27	2285.8	2206.43	1233.4	1129.11	1151.11	1908.98	793.534
SAMN04487826_0492	phospho-2-dehydro-3-deoxyheptone aldolase/choris		1199.59	355.139	737.22	1408.42	1765.77	852.681	528.393	1438.14	1240.55	1038.93	1420.25	802.265
SAMN04487826_0493	class I/II aminotransferase la		908.575	440.96	695.265	929.361	1229.13	883.862	732.251	940.045	861.89	786.394	1120.97	573.208
SAMN04487826_0494	prephene dehydrase		944.974	330.505	497.641	838.679	1138.03	745.749	844.72	958.719	890.883	911.676	1179.23	572.237
SAMN04487826_0495	hypothetical protein		0.127796	0.0942246	0.284736	0.290645	0.229112	0.300984	0.261543	0.261036	7.87146	0.408871	0.208744	0.308432
SAMN04487826_0496	hypothetical protein		0.375658	0	0	0.0668628	0.519541	0.289554	0.276772	0.172647	15.8161	0	0.184082	0.125535
SAMN04487826_0497	hypothetical protein		0.726783	0	1.32489	0.107799	0	0.233416	0	0	2.83326	0.205172	0.296785	0.809573
SAMN04487826_0498	hypothetical protein		13.9459	27.5398	23.8651	14.9639	2.46192	21.8163	15.0638	3.64645	15.8459	6.15093	5.53287	10.4017
SAMN04487826_0499	hypothetical protein		17.9249	233.558	86.9924	28.5237	65.67	71.8267	35.2026	119.479	254.892	193.83	54.6797	263.601
SAMN04487826_0500	sigma factor domain-containing protein		31.7188	346.281	133.129	40.905	31.5216	117.119	49.3274	77.6884	100.18	105.842	64.6849	138.524
SAMN04487826_0501	hypothetical protein		20.5174	23.3398	15.6288	40.1705	25.5046	17.7915	12.0122	64.1544	49.5331	45.1783	43.0888	85.5823
SAMN04487826_0502	hypothetical protein		52.6947	57.6379	20.0565	29.7175	37.8181	17.4815	20.9762	87.1573	76.9772	52.8008	56.0417	159.644
SAMN04487826_0503	UmuD protein		29.82	87.3133	55.6641	54.0308	47.802	56.0845	27.0019	30.5648	54.1938	48.8135	39.7728	43.851
SAMN04487826_0504	histone-like DNA-binding protein rumin		5.62301	6.84071	3.30293	4.33693	13.5372	4.09338	3.56744	6.02993	13.4446	11.9583	5.66391	15.2413
SAMN04487826_0505	lipoprotein		4.88797	17.3761	4.45527	1.24286	5.63346	4.03672	1.28618	0	14.6996	1.18275	4.2772	1.75011
SAMN04487826_0506	hypothetical protein		1.11989	0	1.2249	0.59798	1.54882	4.31599	3.30037	0	35.6243	0.758748	0	2.24542
SAMN04487826_0507	hypothetical protein		1.45129	5.30907	4.0702	1.98702	1.71552	3.65709	3.49565	0.684094	21.7602	1.26062	0.729403	2.86015
SAMN04487826_0508	hypothetical protein		7.37914	8.51587	6.75841	5.67872	1.39688	7.831	8.27323	0.819166	16.176	1.32838	2.88229	1.01257
SAMN04487826_0509	hypothetical protein		5.15321	88.9999	38.9183	10.2367	6.36337	32.4502	16.8648	4.6521	30.2412	8.33887	8.45493	17.1438
SAMN04487826_0510	chromosomal replicion initior protein DnaA Pr		2.94695	13.3582	6.96109	1.88385	2.20048	3.75914	2.59933	1.04916	8.73755	1.33577	0.813565	2.84341
SAMN04487826_0511	hypothetical protein		0.249911	22.6987	17.8814	0.472614	0.360033	9.87226	1.03571	0.0717848	4.45717	1.21699	0.306157	4.95863
SAMN04487826_0512	note=putive conserved protein		0.376612	27.1403	18.0149	0.992081	0.659756	10.044	1.35962	0.173085	12.3326	1.86269	0.295279	8.15531
SAMN04487826_0513	hypothetical protein		1.28333	21.8219	7.01835	1.85589	0.739527	4.63677	4.72756	0.73725	4.12738	1.08685	1.57216	2.68034
SAMN04487826_0514	hypothetical protein		2.65531	4.14588	7.68786	1.80705	3.60033	4.81574	0.575394	1.07677	12.0563	2.9102	0.382697	2.60981
SAMN04487826_0515	hypothetical protein		1.30373	316.681	176.371	5.86228	5.53577	153.115	4.29716	3.78426	14.6052	9.0655	7.06109	32.79
SAMN04487826_0516	PD-(D/E)XK nuclease family protein int		2.90175	339.691	142.449	6.26034	2.36466	86.1333	4.69692	1.01031	10.6265	10.0286	1.29266	72.8246
SAMN04487826_0517	hypothetical protein		3.57554	409.044	170.773	5.21852	2.96702	90.121	9.4836	3.61519	10.3704	10.1745	1.75211	74.0808
SAMN04487826_0518	hypothetical protein		4.46342	652.861	247.214	17.41	7.8804	142.372	15.3929	2.83694	8.21873	16.2463	5.81699	130.115
SAMN04487826_0519	hypothetical protein		4.49165	182.559	71.6456	9.27947	4.0674	55.9504	8.56871	6.26662	13.5078	11.9554	3.9304	48.2462
SAMN04487826_0520	hypothetical protein		1.6529	12.4639	9.03945	2.40706	1.7318	7.5284	2.49095	0	4.21762	0.76355	0.368164	2.25963
SAMN04487826_0521	hypothetical protein		57.319	143.365	87.5488	36.462	17.8247	63.5265	51.8512	7.17028	36.9684	17.8089	14.2932	33.0953
SAMN04487826_0522	hypothetical protein		20.2595	58.8163	39.8174	9.57832	6.567	21.3498	33.5263	2.18226	19.9915	5.09373	7.36819	12.9586
SAMN04487826_0523	hypothetical protein		11.325	55.0044	29.2263	6.86074	11.6369	22.086	23.8756	4.85992	12.6064	10.169	5.34896	16.5288
SAMN04487826_0524	hypothetical protein		5.7918	6.35256	4.36288	2.51329	6.28896	4.2429	8.99285	1.86988	17.4657	3.89164	3.04923	5.03861
SAMN04487826_0525	exonuclease		22.3663	164.268	94.6086	46.3155	22.3572	52.1656	40.2636	15.8014	26.2422	19.6164	18.2668	55.7544
SAMN04487826_0526	hypothetical protein		23.2239	132.881	70.987	27.2171	23.1857	39.7636	51.2226	13.3417	30.7934	19.9189	17.0342	54.375
SAMN04487826_0527	hypothetical protein		16.5159	44.8657	38.5755	23.4252	25.9349	64.646	81.1856	33.9199	53.8419	40.5633	32.6257	25.5262
SAMN04487826_0528	hypothetical protein		32.1333	0	1.77719	28.6819	4.31808	3.57303	40.3147	22.1389	48.0204	14.1492	14.3786	0.734612
SAMN04487826_0529	hypothetical protein		17.6898	0	1.27294	15.1807	4.52209	3.0756	15.4341	18.5675	37.2546	9.68731	17.9235	0.888943
SAMN04487826_0530	hypothetical protein		28.4051	0.23444	1.93213	27.4421	4.65814	5.06512	33.0838	24.0958	51.5323	13.5003	18.9745	0.920889
SAMN04487826_0531	hypothetical protein		23.5149	0.0683783	3.11825	23.733	4.4179	5.48041	49.0064	19.0379	40.01	12.113	20.8038	0.550959
SAMN04487826_0532	hypothetical protein		22.7806	0.359278	1.80127	26.4891	5.36642	6.5729	62.1544	35.7074	66.3914	19.8317	24.5415	0.791572
SAMN04487826_0533	hypothetical protein		18.7074	0	1.75612	20.0777	4.51266	3.29349	36.5179	31.9912	76.1747	17.7908	19.0347	0.623074
SAMN04487826_0534	hypothetical protein		27.0976	0.0636283	1.99269	23.5863	5.52555	6.28224	74.0371	26.1765	61.9912	14.9745	23.9164	1.18559
SAMN04487826_0535	hypothetical protein		36.9332	0.168556	3.67353	36.2291	5.77696	7.60316	85.4949	28.2511	77.6338	19.5905	22.1145	1.27326
SAMN04487826_0536	hypothetical protein		42.0486	0.0544756	6.07593	55.0718	7.1907	12.6238	145.313	38.7102	106.647	27.1706	26.4299	2.11239
SAMN04487826_0537	hypothetical protein		47.714	0.437621	4.32798	47.6862	4.25639	6.92597	86.9133	18.5644	46.1224	12.3992	21.0866	1.87326
SAMN04487826_0538	hypothetical protein		61.2161	0.992922	15.7602	147.309	23.147	31.5889	251.417	100.937	291.115	89.8893	84.159	7.1671
SAMN04487826_0539	hypothetical protein		31.0232	0.10151	3.17906	20.9653	8.60367	4.59853	37.7002	29.8092	69.8443	15.5983	21.5888	1.32912
SAMN04487826_0540	hypothetical protein		19.6237	0.168676	1.9462	12.3741	4.86314	5.14315	31.6504	21.7875	46.9108	11.7971	16.6912	1.23169
SAMN04487826_0541	P synthase F1 subunit gamma		943.235	1234.29	1697.77	2469.06	1599.91	2198.3	461.317	1679.16	1597.36	2055.84	1461.41	1949.76
SAMN04487826_0542	P synthase F1 subunit alpha		388.886	456.325	837.738	895.371	1596.44	911.963	205.713	1680.68	1543.19	1610.86	1144.98	1805.24
SAMN04487826_0543	P synthase F1 subunit delta		289.74	565.045	1021.43	1018.42	962.885	1093.77	272.518	836.025	916.432	1230.9	821.203	1651.47
SAMN04487826_0544	P synthase F0 subunit B la 2		1096.19	810.617	1379.42	3740.01	1743.88	1501.75	387.468	1446.54	1393.79	1362.35	1292.93	1782.34
SAMN04487826_0545	P synthase F0 subunit C la 2		231.481	554.849	922.13	716.525	761.362	969.032	413.795	641.38	661.872	727.867	437.729	981.561
SAMN04487826_0546	P synthase F0 subunit A la 2		197.835	435.515	607.601	462.151	589.831	683.738	266.538	432.207	358.237	573.71	415.236	700.382
SAMN04487826_0547	hypothetical protein		232.885	403.781	678.931	523.7	673.41	721.166	253.534	458.524	350.784	497.759	584.141	712.075
SAMN04487826_0548	P synthase F1 subunit epsilon rumini		283.699	649.646	886.506	589.465	817.801	1032.96	376.372	573.456	593.069	742.596	548.039	953.172
SAMN04487826_0549	P synthase F1 subunit beta l		431.593	579.723	829.884	852.825	1043.65	900.205	399.068	702.482	658.583	1036.71	844.606	1251.95
SAMN04487826_0550	hypothetical protein		237.092	339.341	315.931	472.314	295.918	366.869	274.295	199.495	182.786	253.718	330.792	267.199
SAMN04487826_0551	6-phosphofructokinase		361.331	706.771	585.207	602.782	381.396	640.072	427.641	228.351	194.617	296.236	567.692	293.563
SAMN04487826_0552	NhaD sodium:hydrogen antiporter family sodium tran		170.873	199.9	123.543	185.285	196.432	186.695	88.261	197.885	194.482	238.118	243.398	168.893
SAMN04487826_0553	sensor histidine kinase		193.662	343.137	155.964	183.016	174.751	236.686	278.383	159.138	159.015	246.375	216.224	175.673
SAMN04487826_0554	DnaJ-like protein DjlA		143.961	103.554	68.6479	124.477	42.0173	108.034	65.1036	32.08	42.9489	35.6199	140.305	28.3775
SAMN04487826_0555	maf protein		213.112	214.135	129.384	214.4	110.746	148.686	216.463	100.642	198.161	105.085	154.609	97.398
SAMN04487826_0556	3-deoxy-D-manno-octulosone 8-phosphe phospha		261.295	440.985	249.172	220.141	172.716	265.638	479.134	163.039	139.793	136.215	231.335	85.9879
SAMN04487826_0557	nitroreductase family protein		115.066	148.368	88.035	95.5591	207.395	90.1993	90.69	184.438	199.095	174.906	167.404	179.3
SAMN04487826_0558	hypothetical protein		114.508	140.384	99.5942	107.867	57.3652	99.9934	79.1487	57.7469	76.5594	105.531	72.032	146.265
SAMN04487826_0559	lipoprotein		150.279	312.573	200.284	196.002	260.526	267.197	459.397	228.673	329.056	385.88	231.133	275.784
SAMN04487826_0560	GTP diphosphokinase		200.256	142.703	99.2087	179.064	81.4211	135.675	149.766	57.2921	57.6005	70.3738	184.135	68.5684
SAMN04487826_0561	hypothetical protein		350.165	159.828	161.693	193.538	253.377	119.589	97.9114	171.198	163.819	168.173	235.472	302.397
SAMN04487826_0562	hypothetical protein		0.302441	0.501731	0.413501	0.336443	0.174283	0.437097	0.974872	0.173747	22.1067	0.128069	0.555763	0.252669
SAMN04487826_0563	hypothetical protein		0.259055	0.707834	0.30557	0.447526	0.421502	0.469828	0.168408	0.035017	9.16028	0.129055	0.29869	0.305538
SAMN04487826_0564	hypothetical protein		0.287197	2.2234	0.174515	0.340785	0.882661	0.553421	0.352661	0	21.7202	0.162152	0.234556	0.319912
SAMN04487826_0565	hypothetical protein		0	2.09499	0.920847	0.224773	0.582181	0.243348	2.09346	0.290194	14.4738	0.213902	0.928243	0.211006
SAMN04487826_0566	hypothetical protein		0	2.86443	0.786905	0.576236	0.4975	0.415905	0.397545	0	5.04836	0	0	0
SAMN04487826_0567	antirepressor		0.394051	0.653708	0.538753	0.219177	0.227075	0.569496	0	0.113188	9.90819	0.500584	0	0.082301
SAMN04487826_0568	hypothetical protein		0	0	0.248734	0.121429	0	0.131464	0.251322	0	8.29788	0.115556	0.167155	0.341975
SAMN04487826_0569	hypothetical protein		4.88797	83.5417	61.3255	13.2328	5.96484	45.0371	15.2828	3.68115	31.9933	12.9407	3.5224	28.6194
SAMN04487826_0570	hypothetical protein		29.4396	267.036	169.657	74.3728	38.0339	200.154	120.257	36.2801	76.9118	108.778	48.5719	106.115
SAMN04487826_0571	type I site-specific deoxyribonuclease-> HsdR fam		30.7597	156.033	115.467	73.1201	50.6552	124.923	104.968	41.7467	63.1163	69.6873	55.6668	65.9419
SAMN04487826_0572	Fic family protein CC		34.0151	138.754	105.354	77.1809	58.2395	103.671	103.708	58.3104	64.2778	93.2169	53.7227	83.948
SAMN04487826_0573	type I restriction modificion DNA specificity do		73.1168	294.635	206.719	182.662	74.5611	231.394	282.502	80.292	123.983	136.458	72.8245	113.551
SAMN04487826_0574	putive type I restriction-modificion system->		203.898	238.843	193.37	242.735	91.6961	221.123	228.627	86.8917	100.175	117.308	120.798	117.345
SAMN04487826_0575	DNA-binding protein		79.6852	19.5841	24.1506	56.2652	31.293	24.5177	17.7577	85.4517	120.115	82.3157	139.479	77.4752
SAMN04487826_0576	lipoprotein		19.3324	25.8822	22.8765	13.8845	6.25429	20.9141	16.8673	6.23503	16.6596	23.5537	35.7329	14.1675
SAMN04487826_0577	TetR family transcriptional regulor		134.345	515.425	274.14	159.379	178.251	339.822	331.654	227.406	360.157	405.81	301.477	303.812
SAMN04487826_0578	male dehydrogenase denticola]		310.975	117.337	186.7	291.936	256.844	236.581	244.045	200.751	207.739	202.168	365.077	188.273
SAMN04487826_0579	glutame dehydrogenase-> NADP-specific Prevotel		1459.6	53.9569	144.492	1134.01	4144.19	751.789	1823.13	1676.88	749.868	682.009	1659.08	100.418
SAMN04487826_0580	30S ribosomal protein S1		6341.85	1338.19	2854.53	6354.09	5445.05	4550.84	5767.56	5487.8	5225.11	4947.19	6063.99	2024.26
SAMN04487826_0581	chaperone protein HtpG		257.241	186.522	228.688	264.648	125.548	154.647	135.818	91.5514	112.32	77.1984	239.94	115.88
SAMN04487826_0582	sensor histidine kinase		21.3525	154.819	62.5379	26.0288	23.3614	62.9775	24.5809	19.9011	16.7644	33.3217	31.0057	77.9659
SAMN04487826_0583	sensor histidine kinase		44.8159	188	91.422	58.061	29.3565	89.369	42.0038	20.8728	27.4849	37.0389	33.2652	86.0433
SAMN04487826_0584	hypothetical protein		89.7844	208.879	90.7134	46.4438	53.2849	98.581	190.083	41.2129	34.2992	77.5637	46.3738	161.44
SAMN04487826_0585	RNA polymerase sigma-70 factor ruminic		241.457	182.348	128.734	164.624	210.982	183.193	232.327	184.563	173.212	217.667	242.333	152.093
SAMN04487826_0588	AraC family transcriptional regulor		384.533	433.378	385.924	396.108	448.096	535.967	574.419	534.191	524.73	811.565	438.936	324.681
SAMN04487826_0589	dihydrodipicoline synthase l		255.342	277.032	281.026	246.191	383.722	385.702	401.917	416.085	383.94	518.022	388.029	266.761
SAMN04487826_0590	SPFH/Band 7 domain-containing protein		820.969	404.612	316.355	572.418	267.11	423.873	388.086	221.517	228.739	289.793	296.205	200.171
SAMN04487826_0591	hypothetical protein		248.02	473.681	172.109	190.087	140.278	198.4	157.428	123.661	127.538	164.474	155.314	118.346
SAMN04487826_0592	thiol protease/hemagglutinin prtT rumi		224.911	355.325	296.296	200.117	167.169	347.428	433.377	164.398	180.161	239.465	206.37	162.31
SAMN04487826_0593	hypothetical protein		61.5375	19.897	25.0036	63.5501	50.5072	50.7867	51.6886	51.7297	37.333	74.3587	67.2872	23.4315
SAMN04487826_0594	lipoprotein		230.227	689.939	260.708	251.301	195.315	261.892	210.228	156.802	140.44	206.55	243.139	336.888
SAMN04487826_0595	hypothetical protein		0	2.81328	0	0	0	0	0	0	2.64438	0.478734	0.692499	0.472251
SAMN04487826_0596	glyoxalase family protein la 2		1463.92	473.781	613.025	1226.16	886.186	670.047	500.66	696.491	779.474	697.134	930.718	736.484
SAMN04487826_0597	carboxyl transferase domain-containing protein Pr		730.213	412.948	709.018	725.315	1015.66	770.423	700.936	803.193	673.724	723.884	1047.23	751.812
SAMN04487826_0598	biotin carboxyl carrier protein rumini		1237.72	623.013	936.417	1300.96	1215.43	1141.5	1319.24	1078.35	1113.55	1284.3	1551.06	937.216
SAMN04487826_0599	hypothetical protein		92.1852	33.1967	33.0163	59.4318	39.7147	53.1348	61.3469	56.1932	76.7928	49.1181	95.6479	31.1685
SAMN04487826_0600	hypothetical protein		600.34	228.003	202.969	372.857	284.006	282.543	722.423	475.93	683.406	357.932	369.774	227.549
SAMN04487826_0601	pyruve:ferredoxin (flavodoxin) oxidoreductase P		1559.18	713.076	897.511	1421.7	1810.81	1055.29	1253.29	3220.48	3373.68	1550.89	1757.86	1529.85
SAMN04487826_0602	hypothetical protein		239.841	38.1154	46.7119	177.975	185.58	85.7188	53.9571	326.752	346.254	164.584	310.083	143.107
SAMN04487826_0603	LysR family transcriptional regulor		46.1333	0.790352	1.30274	9.68102	30.3824	1.68309	16.1611	12.6812	20.4298	6.65744	12.5484	4.5772
SAMN04487826_0604	hypothetical protein		1603.64	22.5574	34.2304	335.849	1950.2	65.505	302.333	1768.13	761.545	127.404	697.774	15.507
SAMN04487826_0605	hypothetical protein		261.483	7.57074	9.65625	65.9726	448.57	13.662	193.883	284.018	109.793	31.5175	203.927	5.03806
SAMN04487826_0606	hypothetical protein		10.0774	9.63396	16.191	11.7804	29.331	9.70943	10.2246	15.111	90.2894	26.1822	51.6833	34.104
SAMN04487826_0607	plasmid maintenance system antidote protein Prevo		35.1514	74.9479	32.3548	21.9492	65.0856	37.5324	116.118	83.4238	60.3843	107.171	59.8642	79.1456
SAMN04487826_0608	hypothetical protein		50.7622	86.0706	47.4413	40.7798	10.9067	47.0292	109.325	14.4975	18.9313	18.6304	17.695	19.9039
SAMN04487826_0609	CRISPR-associed protein Cas9/Csn1-> subtype II/		52.182	247.475	147.746	51.73	22.2092	127.679	60.3838	23.141	41.2556	56.232	31.6784	117.338
SAMN04487826_0610	hypothetical protein		25.6968	9.03559	25.586	35.3594	13.2789	42.3183	101.286	26.5562	51.2854	28.5044	27.8873	10.7923
SAMN04487826_0611	hypothetical protein		15.1634	6.46849	24.799	36.9751	8.58823	37.3176	59.5302	17.92	42.3583	19.0061	18.47	6.22544
SAMN04487826_0612	hypothetical protein		26.9337	98.6302	55.2818	50.9573	46.6772	49.4018	70.0047	39.6566	236.827	89.8893	114.14	136.675
SAMN04487826_0613	hypothetical protein		6.56161	4.60707	5.9063	15.9676	7.21717	4.77432	4.31282	4.81749	24.7092	7.97816	16.6104	20.6079
SAMN04487826_0614	DNA-binding protein		2.0032	1.35389	1.82587	3.69751	1.88117	1.50116	0.614952	1.70489	29.5014	4.14703	5.81699	13.1404
SAMN04487826_0615	hypothetical protein		0.650455	2.15813	1.77862	1.88132	1.49932	0.940058	0.29952	1.86837	6.46605	2.75436	3.58582	5.43412
SAMN04487826_0616	histone-like DNA-binding protein rumin		804.79	175.69	317.121	1009.36	771.451	295.935	428.027	434.738	2793.61	661.209	2431.41	1021.01
SAMN04487826_0617	forme C-acetyltransferase la		847.232	9.5704	11.6145	340.865	1084.27	40.3744	308.241	281.632	298.123	123.272	333.875	65.8856
SAMN04487826_0618	pyruve forme-lyase activing enzyme Prevotel		504.148	3.02968	4.8186	211.03	348.29	11.4837	40.1005	132.968	115.448	51.773	228.087	12.9286
SAMN04487826_0619	hypothetical protein		58.99	66.2315	58.2848	67.1731	48.5297	73.5337	82.4062	49.4096	70.8556	75.116	58.1013	54.9192
SAMN04487826_0620	hypothetical protein		11512.5	18906.4	35329.2	11130.3	16481.1	29528.2	41842.8	14315.8	14791.5	14730.6	8273.6	21932.4
SAMN04487826_0621	NADH:ubiquinone oxidoreductase F subunit Prevotel		1023.61	406.243	539.821	791.425	714.207	583.55	646.904	370.546	257.771	564.369	866.154	516.26
SAMN04487826_0622	NADH:ubiquinone oxidoreductase E subunit Prevotel		423.827	212.759	292.812	393.609	626.195	304.705	318.873	296.537	177.755	382.991	532.853	395.931
SAMN04487826_0623	NADH:ubiquinone oxidoreductase D subunit Prevotel		648.1	245.594	330.529	614.559	532.516	355.658	292.549	265.307	163.793	354.093	560.864	341.097
SAMN04487826_0624	NADH:ubiquinone oxidoreductase Na(+)-translocing		1007.42	505.305	755.553	1053.92	824.556	853.957	965.491	432.171	316.383	578.77	842.159	543.537
SAMN04487826_0625	NADH:ubiquinone oxidoreductase subunit B Prevotel		316.585	170.367	219.083	240.55	648.781	222.955	266.674	314.863	183.743	427.75	378.405	407.351
SAMN04487826_0626	NADH:ubiquinone oxidoreductase Na(+)-translocing		409.357	225.502	328.221	373.218	874.806	364.617	338.566	500.263	381.72	809.658	618.055	649.847
SAMN04487826_0627	hypothetical protein		156.745	38.954	40.5655	93.2397	60.4263	59.9384	57.9669	97.2594	94.6023	108.775	125.33	64.588
SAMN04487826_0628	hypothetical protein		91.281	50.5838	46.8157	105.609	142.535	96.5823	115.47	176.863	132.297	201.397	175.935	68.1893
SAMN04487826_0629	tRNA pseudouridine synthase A		142.199	163.36	123.357	229.295	133.233	175.18	114.399	162.864	147.968	217.781	218.812	148.215
SAMN04487826_0630	hypothetical protein		147.905	104.83	98.3632	151.955	121.197	136.44	65.3741	132.809	107.979	136.483	203.742	111.694
SAMN04487826_0631	hypothetical protein		243.706	135.989	133.661	313.907	236.665	194.265	132.223	236.14	167.977	223.626	222.333	148.364
SAMN04487826_0632	hypothetical protein		181.897	153.302	163.853	226.835	216.444	186.869	161.633	209.623	173.075	222.412	190.693	182.885
SAMN04487826_0633	hypothetical protein		244.911	217.158	212.346	287.439	243.287	229.784	223.802	221.275	192.768	221.661	268.531	201.881
SAMN04487826_0634	outer membrane efflux protein		233.565	268.423	210.622	238.684	241.655	232.411	133.076	209.544	198.296	239.094	284.22	249.337
SAMN04487826_0635	hypothetical protein		99.2088	195.982	145.233	101.904	187.118	192.903	141.183	185.605	174.229	238.38	200.096	179.669
SAMN04487826_0636	hypothetical protein		14.6213	561.969	150.16	18.2943	24.0256	139.759	32.5308	20.9577	36.5698	50.267	34.4054	77.403
SAMN04487826_0637	cytochrome d ubiquinol oxidase-> subunit I Prevo		11.7546	607.745	244.264	30.2044	17.0279	135.503	8.90003	17.3492	33.254	59.4154	23.3932	306.213
SAMN04487826_0638	cytochrome d ubiquinol oxidase-> subunit II Prev		6.75675	1300.45	357.143	23.1146	7.28714	192.494	6.73647	9.33016	19.2839	40.4761	13.4413	268.828
SAMN04487826_0639	thiol-disulfide oxidoreductase ruminic		73.5589	109.307	274.024	133.241	135.736	456.595	94.5845	243.205	264.713	377.737	232.843	128.144
SAMN04487826_0640	SSS family transporter		26.3951	25.3305	87.9598	51.123	84.019	143.797	29.5392	77.6093	71.2116	79.2445	54.7481	31.5408
SAMN04487826_0641	hypothetical protein		69.7859	59.1331	188.857	76.5113	101.158	381.183	225.818	92.9564	86.434	180.075	134.047	39.7783
SAMN04487826_0642	lipoprotein		163.216	0.580627	0.691201	14.951	1326.51	2.36054	52.9165	35.2539	37.1805	16.2534	34.7304	7.89483
SAMN04487826_0643	TonB dependent receptor		79.1112	0.327761	0.690316	8.14669	880.496	1.49114	32.8733	25.3109	19.2167	6.58142	28.9639	4.84172
SAMN04487826_0644	family 8 glycosyl hydrolase la		9.66852	6.86134	5.87509	6.28601	7.80017	4.76126	2.22607	7.71444	12.8151	11.964	12.4368	15.7958
SAMN04487826_0645	DNA topoisomerase III		287.579	69.595	77.5717	175.618	188.488	97.5901	67.3986	210.923	230.285	206.306	196.397	157.585
SAMN04487826_0646	OmpA family protein		56.6044	10.4337	13.8663	59.254	41.5561	18.2744	7.79376	42.9036	31.2319	44.5083	55.9109	28.4451
SAMN04487826_0647	hypothetical protein		95.8938	217.546	68.47	82.2861	95.3412	100.434	113.595	333.519	180.696	210.336	186.78	244.987
SAMN04487826_0648	ECF family RNA polymerase sigma-70 factor Prevote		132.022	103.361	64.9197	137.511	87.6809	68.1187	29.717	230.283	119.501	102.756	168.082	155.06
SAMN04487826_0649	PspC domain-containing protein ruminic		151.443	569.902	207.874	116.368	190.294	195.475	306.11	577.389	334.875	302.211	305.392	534.33
SAMN04487826_0650	hypothetical protein		346.73	360.98	171.708	259.561	191.3	198.613	110.751	464.205	285.265	255.968	512.148	501.296
SAMN04487826_0651	NOL1/NOP2/sun family protein l		286.566	88.9116	88.5394	185.91	168.716	122.648	108.767	183.112	235.361	212.234	288.436	107.106
SAMN04487826_0652	thymidyle synthase		369.025	147.437	151.888	313.9	219.933	171.69	95.7934	164.596	187.447	158.882	275.594	148.422
SAMN04487826_0653	dihydrofole reductase		264.308	145.631	129.439	233.198	458.913	146.144	123.092	407.153	500.645	468.911	567.695	254.298
SAMN04487826_0654	lipoprotein		4.78822	8.60532	4.00065	3.01838	78.6385	9.41902	5.69592	77.4794	68.365	150.379	5.86587	101.839
SAMN04487826_0655	inositol-3-phosphe synthase		166.581	196.068	158.014	258.213	84.0035	170.585	27.8934	176.622	310.469	481.639	270.866	652.803
SAMN04487826_0656	outer membrane receptor (OMR) family transporter		70.0654	37.6635	31.5766	40.8405	93.8143	28.7101	18.7414	77.5004	87.8716	56.2756	97.7695	57.8844
SAMN04487826_0657	hypothetical protein sp. oral taxon 29		150.497	145.235	143.676	106.354	141.285	131.75	162.936	229.767	213.584	217.405	259.387	125.968
SAMN04487826_0658	chromosomal replicion initior protein DnaA Pr		1736.72	1247.8	1311.04	1748.17	1431.74	1273.51	1130.57	1882.6	2232.23	1781.57	1497.94	1842.23
SAMN04487826_0659	hypothetical protein		0	0	0	0	3.21912	0	0	1.06974	8.16646	2.36551	0.570293	2.33347
SAMN04487826_0660	Mce-like protein		203.026	129.672	110.284	222.869	241.172	122.961	108.744	293.264	286.331	341.482	252.682	279.331
SAMN04487826_0661	N-acetylmuramoyl-L-alanine amidase rum		123.633	77.4865	56.294	85.1794	151.355	70.3839	47.0428	156.929	151.451	161.651	144.882	121.643
SAMN04487826_0662	dihydroneopterin aldolase la 2		244.519	614.355	296.573	223.15	281.699	320.622	182.985	280.161	271.287	309.513	186.191	362.387
SAMN04487826_0663	hypothetical protein		209.372	597.84	297.667	224.573	369.573	356.806	136.059	379.989	343.255	463.247	296.184	449.958
SAMN04487826_0664	nitroreductase family protein		175.548	77.2272	66.7018	145.415	122.863	80.2859	63.1083	108.578	131.97	125.372	119.419	113.485
SAMN04487826_0665	anion:cion symporter (ACS) family transporter P		99.2496	276.676	222.601	191.552	170.212	203.184	117.981	1002.88	1120.94	293.933	244.494	260.671
SAMN04487826_0666	4-deoxy-L-threo-5-hexosulose-urone ketol-isomera		120.332	319.995	255.272	212.667	219.399	244.252	75.2979	1167.99	1726.72	401.525	247.266	360.277
SAMN04487826_0667	PTS system galactitol family transporter subunit I		75.9576	190.065	118.289	80.4637	107.125	129.424	89.6035	558.223	865.101	177.369	130.661	150.163
SAMN04487826_0668	sensor histidine kinase		30.5614	210.119	30.7812	12.7064	18.4098	11.4549	15.8194	8.88324	9.9804	10.9337	11.0353	58.1021
SAMN04487826_0669	sensor histidine kinase		63.319	261.254	48.7785	36.4339	28.7643	67.8743	53.7215	23.4213	29.9281	54.3049	35.641	65.8848
SAMN04487826_0670	spoIIE family protein		213.885	15.7078	8.34271	100.072	101.326	31.1191	161.291	363.643	198.422	144.698	199.427	78.8987
SAMN04487826_0671	mutor mutT protein		156.217	108.603	133.937	185.97	167.575	201.135	23.4175	216.45	215.392	252.465	236.122	214.659
SAMN04487826_0672	hypothetical protein dentalis DSM 3688		374.803	544.838	484.246	504.239	273.893	635.671	456.699	296.718	415.945	530.958	330.485	543.311
SAMN04487826_0673	iron-sulfur cluster-binding protein ru		102.003	104.552	69.4837	77.7918	94.2265	90.9999	99.5453	116.751	129.743	139.358	111.686	92.1765
SAMN04487826_0674	hypothetical protein		355.914	120.946	125.914	228.021	275.562	221.764	263.541	347.375	243.874	254.093	456.865	116.55
SAMN04487826_0675	hypothetical protein		575.92	262.077	200.884	336.331	598.533	322.692	510.32	729.135	707.945	610.159	642.064	303.755
SAMN04487826_0676	hypothetical protein		241.916	132.263	112.075	143.183	235.508	150.92	136.783	260.539	252.477	253.159	230.312	187.275
SAMN04487826_0677	asparte aminotransferase la		610.017	255.91	321.046	540.672	513.557	449.358	392.645	532.333	602.978	608.906	519.984	402.957
SAMN04487826_0678	ABC transporter permease		267.464	37.9657	93.6862	262.432	198.444	193.776	301.905	226.75	216.855	229.778	229.254	68.3242
SAMN04487826_0679	AMP-binding enzyme		1972.33	1044.26	1273.7	2120.45	988.118	1679.37	1621.17	1545.49	1962.85	1610.22	1933.23	1002.7
SAMN04487826_0680	AMP-binding enzyme		1725.77	768.238	891.767	1896.96	724.415	1005.7	1010.64	1067.54	1251.77	1147.76	1188.07	879.558
SAMN04487826_0681	hypothetical protein		101.881	217.333	188.959	124.757	129.478	157.588	132.993	190.526	168.528	215.008	118.214	192.262
SAMN04487826_0682	1->4-alpha-glucan branching enzyme ru		297.59	854.532	648.232	309.375	333.114	473.03	363.651	424.206	443.337	435.985	314.996	681.452
SAMN04487826_0683	hypothetical protein		248.092	885.522	658.928	298.353	261.505	682.558	901.453	426.383	606.938	479.73	337.698	517.428
SAMN04487826_0684	MORN repe protein		350.077	241.912	165.519	243.999	138.5	233.838	247.315	142.754	149.921	114.01	170.611	128.685
SAMN04487826_0685	3-deoxy-D-manno-octulosone cytidylyltransferase		138.254	120.372	107.157	132.669	198.9	147.538	145.327	236.192	283.904	276.004	229.059	134.142
SAMN04487826_0686	DnaJ family protein		34.8835	370.711	132.497	42.3036	55.5651	74.5436	31.8385	46.5405	81.1059	70.5502	81.2593	137.276
SAMN04487826_0687	2'->3'-cyclic-nucleotide 2'-phosphodiesterase Pr		143.034	157.878	135.35	144.672	118.37	199.348	207.328	127.129	141.281	184.17	153.671	130.086
SAMN04487826_0688	NUDIX family hydrolase		150.778	175.863	144.182	159.898	164.599	211.99	159.835	196.34	229.338	219.382	217.235	152.449
SAMN04487826_0689	lipoprotein		194.396	268.139	162.732	180.354	133.857	221.062	274.274	160.287	136.498	146.458	157.64	94.095
SAMN04487826_0690	UDP-glucose 6-dehydrogenase la		361.412	535.022	360.894	372.536	308.699	452.816	297.115	320.519	344.424	281.45	356.026	280.839
SAMN04487826_0691	hypothetical protein		627.528	188.949	206.376	447.844	355.208	315.19	468.256	413.409	462.157	408.062	415.915	245.844
SAMN04487826_0692	FHA domain-containing protein		495.757	160.214	189.135	385.269	420.331	240.766	278.933	452.017	608.499	606.839	329.136	382.123
SAMN04487826_0693	prolyl aminopeptidase		357.878	148.34	189.925	502.477	216.455	211.375	120.746	227.225	204.285	212.676	318.535	155.745
SAMN04487826_0694	metallo-beta-lactamase family protein		183.638	151.427	186.316	375.153	77.5271	213.931	205.315	89.5842	79.8272	107.922	151.925	65.2887
SAMN04487826_0695	hypothetical protein		12.1469	43.0497	75.488	33.9041	20.3628	82.9875	109.833	22.8376	26.4745	48.1628	36.5253	29.0599
SAMN04487826_0696	hypothetical protein		76.4449	514.015	420.125	76.6304	12.7846	311.106	126.382	14.4177	23.7743	47.2701	20.8452	144.083
SAMN04487826_0697	hypothetical protein		76.6002	778.057	451.171	87.5045	56.0157	458.574	350.046	51.4684	114.731	213.208	52.6822	261.778
SAMN04487826_0698	nucleotidyltransferase		57.9436	418.036	237.825	60.9802	61.4979	194.322	239.432	62.1188	62.6796	93.1682	72.8564	75.6069
SAMN04487826_0699	hypothetical protein		297.813	879.33	511.035	266.004	184.121	483.638	423.123	183.454	177.682	253.287	294.578	305.001
SAMN04487826_0700	hypothetical protein		40.6999	94.4669	92.7424	51.4713	26.7453	104.742	77.1028	32.4057	59.2898	50.7962	38.4884	52.6435
SAMN04487826_0701	hypothetical protein		53.6627	41.8999	56.141	48.6858	23.3649	58.9552	43.9781	29.7933	38.5967	42.3241	27.476	50.6695
SAMN04487826_0702	ME efflux protein		51.3863	172.369	58.3934	34.3041	18.9862	13.3306	8.72616	5.99998	6.29614	4.78734	8.77165	47.8547
SAMN04487826_0703	glucose inhibited division protein A r		29.9703	173.113	66.8546	21.2778	47.5142	15.3395	15.0225	14.2489	16.0716	9.22548	13.7555	104.353
SAMN04487826_0704	iron-sulfur cluster-binding protein ru		85.4623	246.131	98.5593	56.1785	35.4604	43.8967	55.0371	14.1915	18.7701	12.465	18.1215	54.4986
SAMN04487826_0706	polysaccharide export protein-> outer membrane au		165.691	78.1682	81.8336	138.672	111.756	121.035	82.0984	126.462	132.021	143.521	148.099	109.204
SAMN04487826_0707	chain length determinant family protein Prevotell		165.056	98.653	96.9865	147.012	109.084	131.038	99.0822	109.374	111.329	152.012	140.531	120.903
SAMN04487826_0708	hypothetical protein		128.415	79.1821	86.2778	152.467	55.7226	117.352	177.938	66.5618	71.5842	104.932	87.0276	54.6483
SAMN04487826_0709	PTS system polysaccharide transporter		75.897	43.2614	48.3803	97.0612	64.4929	83.0715	85.6086	91.4477	75.864	88.3411	86.8555	36.855
SAMN04487826_0710	group 2 family glycosyltransferase rum		185.241	66.9405	74.2428	221.266	88.3603	134.627	215.884	111.485	111.283	132.721	158.415	47.5872
SAMN04487826_0711	family 11 glycosyl transferase ruminic		92.2238	50.6584	60.5917	136.863	71.3312	102.621	90.7774	73.6513	88.8511	96.79	107.313	50.9542
SAMN04487826_0712	group 2 family glycosyltransferase rum		75.2835	77.3238	85.764	115.703	76.5546	123.372	84.9679	72.2071	78.296	109.479	95.9162	71.7543
SAMN04487826_0713	bacterial sugar transferase la		115.3	96.8629	114.723	139.611	113.116	157.278	189.043	125.689	136.439	211.266	118.706	120.241
SAMN04487826_0714	lipoprotein		78.4192	121.738	97.0517	75.3908	120.022	111.081	164.816	132.671	129.995	210.055	94.5261	122.313
SAMN04487826_0715	hypothetical protein		164.414	120.369	119.267	130.242	94.1475	160.171	243.56	94.765	103.04	99.28	142.16	84.1215
SAMN04487826_0716	hypothetical protein		162.842	1322.24	216.399	799.794	202.483	264.53	119.711	623.6	497.309	117.84	576.609	150.317
SAMN04487826_0717	phosphoglycere mutase family protein		100.937	100.213	74.9073	87.4526	113.336	116.81	123.298	131.065	131.108	150.861	89.3201	76.6387
SAMN04487826_0718	hypothetical protein		46.8237	335.327	176.125	68.5703	90.7016	190.517	130.38	117.322	171.866	187.384	66.9223	255.553
SAMN04487826_0719	uridine kinase		249.113	413.648	402.08	247.875	362.653	487.4	576.382	405.315	474.595	505.318	419.958	262.009
SAMN04487826_0720	hypothetical protein		178.985	366.921	265.061	171.273	176.226	285.164	379.408	197.732	216.373	293.268	223.939	211.192
SAMN04487826_0721	endonuclease/exonuclease/phosphase family protei		289.163	319.727	239.593	278.497	174.711	253.463	298.947	222.694	235.771	297.847	248.225	211.112
SAMN04487826_0722	50S ribosomal protein L31 la 2		7135.6	8537.93	6647.27	4447.45	7723.95	10850.4	36347.6	16894.9	17565.4	15528.4	14349.1	4262.56
SAMN04487826_0723	gluthione peroxidase		294.06	192.862	248.741	264.797	343.816	406.275	796.527	529.85	714.37	559.494	444.652	246.099
SAMN04487826_0724	thioredoxin-disulfide reductase rumini		235.278	108.786	136.171	249.875	380.963	206.167	120.855	567.58	567.908	462.586	399.801	226.152
SAMN04487826_0725	hypothetical protein		113.96	30.5241	56.2637	134.431	23.9422	85.2085	133.376	32.0519	22.9069	18.5988	23.268	4.46277
SAMN04487826_0726	sensor histindine kinase/DNA-binding response regu		32.7181	82.2511	39.8771	42.7239	8.70186	45.3049	55.2805	9.01242	11.3321	10.1955	9.7635	36.1998
SAMN04487826_0727	SSS family transporter		137.45	122.57	63.079	94.9035	71.9259	99.8991	163.443	80.0803	91.0171	106.791	139.149	43.208
SAMN04487826_0728	pyridoxal-phosphe dependent TrpB-like protein P		207.033	118.505	207.819	267.785	104.026	265.327	107.88	117.885	138.035	161.43	207.695	157.278
SAMN04487826_0729	hypothetical protein		454.262	1377.15	566.272	175.561	229.344	301.824	523.257	156.798	156.316	180.194	225.131	458.541
SAMN04487826_0730	hypothetical protein		482.078	485.674	611.678	735.112	536.589	1012.43	1490.51	802.051	740.667	1079.37	643.08	336.801
SAMN04487826_0731	hypothetical protein		1383	1556.96	1414.45	1419.92	1213.88	2156.1	2964.74	1530.24	2110.21	2478.12	1605.33	1181.82
SAMN04487826_0732	lipoprotein		573.239	548.691	432.328	480.6	597.712	663.202	906.129	777.529	787.005	837.128	667.057	426.083
SAMN04487826_0733	excinuclease ABC subunit B la		328.21	68.7516	95.1519	241.208	85.1054	149.325	168.2	86.5282	88.6061	93.6445	194.741	46.8445
SAMN04487826_0734	hypothetical protein		748.263	423.112	371.45	654.783	335.124	469.155	381.257	347.467	398.159	504.232	389.541	505.203
SAMN04487826_0735	hypothetical protein		84.3236	217.301	172.373	74.3145	289.665	199.562	293.292	280.307	387.766	443.737	97.7856	417.209
SAMN04487826_0736	hypothetical protein		370.179	134.176	191.083	380.655	207.279	305.762	500.39	268.464	281.412	379.364	264.422	174.529
SAMN04487826_0737	1->4-dihydroxy-2-naphthoe octaprenyltransferase		42.2289	44.5513	57.1861	39.8327	81.9978	74.3992	122.444	78.3467	88.0318	82.8005	84.2987	42.2053
SAMN04487826_0738	HD domain-containing protein l		255.303	383.248	208.099	196.911	203.907	250.369	196.785	222.585	264.474	285.351	268.007	230.769
SAMN04487826_0739	hypothetical protein		162.001	328.216	227.431	76.436	195.293	389.319	790.998	461.056	401.79	235.368	486.46	90.6166
SAMN04487826_0740	RNA pseudouridine synthase family protein Prevote		333.97	292.826	254.902	284.459	294.673	327.132	678.326	693.725	956.115	383.576	357.969	203.52
SAMN04487826_0741	glucurone isomerase		205.271	145.703	157.431	208.336	210.674	198.118	361.635	2254.15	3661.44	397.206	231.005	132.371
SAMN04487826_0742	L-asparaginase-> type I melaninogenic		412.116	316.112	242.98	336.684	219.058	325.271	430.411	177.939	212.819	338.561	375.246	206.657
SAMN04487826_0743	anaerobic ribonucleoside-triphosphe reductase ac		114.675	125.479	363.162	213.453	98.5752	376.994	202.251	257.22	249.538	333.051	175.442	173.298
SAMN04487826_0744	anaerobic ribonucleoside-triphosphe reductase P		392.582	607.059	1077.49	555.665	343.123	718.795	489.159	619.628	580.95	690.849	444.312	803.072
SAMN04487826_0745	rubrerythrin		1080.31	2808.58	1530.22	938.123	523.213	1639.78	785.327	1811.22	2249.81	2579.67	1558.21	3878.58
SAMN04487826_0746	UDP-N-acetylglucosamine 2-epimerase ru		219.543	183.022	138.764	223.343	185.045	166.65	365.96	199.347	208.245	187.039	231.036	138.786
SAMN04487826_0747	riboflavin synthase subunit alpha rumi		431.681	360.775	292.68	262.101	349.419	380.75	914.503	553.748	605.298	652.768	411.261	348.493
SAMN04487826_0748	HAD-superfamily hydrolase la 2		96.2422	132.513	119.222	95.77	73.9043	144.731	152.135	74.824	88.6176	113.594	84.4007	87.6797
SAMN04487826_0749	4-alpha-glucanotransferase la		124.848	159.173	107.802	101.563	74.665	122.972	175.649	72.2717	90.3831	74.4876	67.9318	75.1204
SAMN04487826_0750	hypothetical protein		402.951	196.929	199.288	337.29	188.913	302.957	474.991	180.718	244.97	232.28	331.602	158.965
SAMN04487826_0751	glutamine--tRNA ligase		678.583	271.931	290.825	580.839	485.135	362.36	393.869	478.139	526.842	440.322	568.126	376.076
SAMN04487826_0752	hypothetical protein		355.045	130.731	194.668	382.013	176.555	296.84	614.716	226.588	239.386	239.539	256.292	112.298
SAMN04487826_0753	DedA family protein		153.54	78.2171	124.048	205.88	159.679	187.186	272.132	197.223	193.84	249.966	143.786	110.533
SAMN04487826_0754	mannose-1-phosphe guanylyltransferase/mannose-6-		755.796	389.655	495.165	892.685	533.723	670.821	881.294	393.542	436.222	522.099	446.732	379.308
SAMN04487826_0755	GDP-mannose 4->6-dehydrase		999.625	360.424	565.194	1232.43	699.623	766.241	736.742	526.98	524.045	533.604	845.301	387.918
SAMN04487826_0756	GDP-L-fucose synthase		455.169	237.628	291.972	676.198	566.614	432.919	460.903	531.576	506.765	479.006	508.39	254.441
SAMN04487826_0757	xylulokinase		111.447	367.47	209.781	138.612	117.653	201.961	138.449	146.106	127.098	190.266	145.659	316.874
SAMN04487826_0758	response regulor PhoB		297.451	1007.89	676.336	286.968	980.34	707.43	834.633	966.142	762.654	957.381	662.994	981.809
SAMN04487826_0759	bacterial sugar transferase family protein Prevot		709.695	887.955	714.982	696.902	581.932	725.873	1208.09	563.432	540.673	802.161	537.635	758.869
SAMN04487826_0760	hypothetical protein		341.646	588.1	472.996	386.961	308.051	614.089	826.522	334.948	324.376	568.897	294.302	397.456
SAMN04487826_0761	hypothetical protein		322.081	566.593	589.911	438.623	375.989	717.561	999.284	431.004	450.031	738.496	369.611	501.628
SAMN04487826_0762	hypothetical protein		327.945	187.141	257.773	419.389	125.889	418.102	534.387	187.104	185.994	327.808	202.229	127.43
SAMN04487826_0763	group 2 family glycosyltransferase rum		158.277	164.446	232.536	245.303	134.086	333.138	425.353	166.857	161.921	341.263	199.097	154.996
SAMN04487826_0764	group 2 family glycosyltransferase rum		116.475	139.678	217.18	171.942	94.993	289.295	389.738	129.431	142.766	251.698	165.364	135.672
SAMN04487826_0765	group 2 family glycosyltransferase rum		239.298	188.065	274.013	395.095	135.343	370.208	370.195	178.181	226.389	333.125	205.082	220.564
SAMN04487826_0766			232.275	296.088	324.827	478.593	143.268	404.819	465.786	184.32	221.248	270.805	163.756	188.428
SAMN04487826_0767	amino acid ABC transporter P-binding protein/per		111.457	245.697	263.149	173.738	139.071	266.674	307.708	183.549	208.376	267.98	178.488	194.322
SAMN04487826_0768	hypothetical protein		40.4751	245.331	215.704	126.517	78.7908	222.041	210.922	104.293	122.438	230.623	69.5002	136.213
SAMN04487826_0769	group 2 family glycosyltransferase rum		90.2415	928.678	509.463	227.619	127.812	494.892	393.713	166.9	174.816	356.499	96.2482	329.749
SAMN04487826_0770	acyltransferase family protein ruminic		74.4056	287.343	190.993	143.611	67.5748	202.713	271.259	86.356	86.6728	159.077	72.7927	124.651
SAMN04487826_0771	putive Pase (AAA+ superfamily)		530.629	981.328	600.082	499.036	129.126	668.208	636.418	139.405	157.185	218.803	301.307	204.474
SAMN04487826_0772	glycosyl transferase dentalis DSM 3688		163.628	400.423	220.579	170.23	131.734	233.253	476.557	164.186	210.664	241.51	152.586	177.759
SAMN04487826_0773	glycosyltransferase-> group 2 family protein Pre		214.869	483.678	279.207	319.603	105.362	256.574	395.836	135.227	178.447	239.259	104.014	177.846
SAMN04487826_0774	hopanoid biosynthesis associed protein HpnK		82.8139	328.572	225.715	188.081	73.9251	211.378	266.827	119.1	134.03	202.568	88.438	128.756
SAMN04487826_0775	hypothetical protein		162.838	294.838	170.429	176.132	90.0489	209.944	296.165	113.428	145.497	157.844	86.1046	141.699
SAMN04487826_0776	acyltransferase intermedia 17]		20.0425	76.875	62.1611	32.7105	25.9672	69.6611	70.2405	29.7511	31.9348	47.4475	17.8794	31.5779
SAMN04487826_0777	GDSL-like Lipase/Acylhydrolase		27.2437	99.8983	62.5153	48.5311	31.8705	73.8828	74.9776	36.9981	47.766	78.0391	28.3049	60.0356
SAMN04487826_0778	hypothetical protein		38.7115	80.7916	49.7365	24.9456	62.3788	53.961	152.902	54.2386	64.2048	93.9724	35.4579	66.0689
SAMN04487826_0779	lipoprotein		667.976	1541.76	367.983	466.752	578.975	187.492	622.043	236.499	138.562	151.659	320.262	368.839
SAMN04487826_0780	hypothetical protein		418.087	1200.04	275.176	259.203	409.8	162.987	505.823	175.859	101.445	157.459	228.785	352.72
SAMN04487826_0781	hypothetical protein		14.6736	142.774	197.614	55.6094	41.4238	306.268	80.4753	44.1377	79.4416	138.793	39.9918	118.732
SAMN04487826_0782	hypothetical protein		33.9648	134.557	150.709	48.3853	31.4523	250.401	152.277	43.7811	65.2155	100.963	63.7592	97.8315
SAMN04487826_0783	prenyltransferase-> UbiA family rumin		202.857	181.202	136.191	188.211	121.217	160.123	334.616	168.79	189.908	156.257	174.708	101.271
SAMN04487826_0784	endonuclease III		87.9111	195.815	154.031	70.2627	111.128	149.225	194.103	115.289	136.734	183.996	115.791	171.587
SAMN04487826_0785	hypothetical protein		151.978	245.157	252.76	192.314	163.058	321.025	284.988	202.638	222.128	346.33	243.364	180.13
SAMN04487826_0786	hypothetical protein		255.926	127.503	150.929	182.011	220.291	203.547	149.534	309.77	239.776	370.783	360.111	190.781
SAMN04487826_0787	ECF family RNA polymerase sigma-70 factor Prevote		348.115	128.597	168.165	373.888	127.747	313.908	246.047	146.744	177.134	243.462	170.83	98.2168
SAMN04487826_0788	lipoprotein		213.5	217.202	209.852	238.208	166.877	270.364	352.228	232.839	265.235	360.698	178.42	237.806
SAMN04487826_0789	ribonuclease Z		162.61	212.426	218.74	176.234	251.197	251.547	329.839	308.468	329.095	427.583	238.497	287.373
SAMN04487826_0790	lipoprotein		419.227	510.98	431.09	387.034	300.627	532.841	681.554	311.307	321.014	342.609	314.194	243.582
SAMN04487826_0791	MazG family protein		222.618	312.12	275.39	203.689	189.289	351.817	659.693	224.765	279.181	244.656	211.065	181.975
SAMN04487826_0792	valine--tRNA ligase		1239.77	266.716	462.921	795.401	490.737	668.333	831.329	515.87	492.223	506.478	789.932	287.041
SAMN04487826_0793	thiol:disulfide interchange protein ru		239.253	233.925	231.044	238.026	240.823	245.34	586.439	337.108	289.668	273.349	268.164	189.497
SAMN04487826_0794	type III glutamine synthetase		381.278	288.74	281.585	395.186	367.915	311.172	536.544	440.594	405.702	348.775	367.998	238.856
SAMN04487826_0795	carbon-nitrogen family hydrolase rumin		276.69	270.361	205.469	258.486	253.219	236.269	449.233	313.191	244.058	238.078	301.103	155.247
SAMN04487826_0796	peptidyl-arginine deiminase family protein Prevot		276.16	249.016	214.919	227.219	275.764	253.709	630.951	427.3	374.886	365.263	365.788	196.084
SAMN04487826_0797	ABC transporter P-binding protein ru		160.403	168.321	133.069	157.939	122.791	168.203	198.199	111.692	150.019	127.843	131.823	117.034
SAMN04487826_0798	hypothetical protein		80.2351	136.19	106.027	84.3024	92.0875	100.41	170.705	87.5314	88.7619	108.286	70.3178	83.7989
SAMN04487826_0799	hypothetical protein		96.5651	137.254	110.167	93.3004	71.9532	108.212	102.405	63.4655	71.3315	80.4272	69.7255	78.2696
SAMN04487826_0800	acyltransferase family protein ruminic		82.1122	47.3097	36.8134	46.4142	25.8244	56.3071	122.004	41.4823	44.9349	46.9952	46.7252	26.4656
SAMN04487826_0801	acyltransferase family protein ruminic		64.1092	49.9809	36.9523	69.533	21.522	50.4315	73.4587	25.5235	33.6114	41.1543	41.5013	32.4776
SAMN04487826_0802	hypothetical protein sp. oral taxon 29		137.854	528.957	355.158	274.18	173.786	432.079	578.834	192.708	182.42	281.856	130.517	184.767
SAMN04487826_0803	group 1 family glycosyltransferase rum		40.7269	152.62	122.818	83.1097	48.6849	122.222	206.089	56.4427	77.8334	67.0584	40.4559	45.841
SAMN04487826_0804	group 1 family glycosyltransferase rum		117.166	479.485	331.962	209.146	100.14	314.127	396.693	119.103	116.761	219.034	87.1793	165.116
SAMN04487826_0805	group 2 family glycosyltransferase rum		48.7452	396.868	261.836	73.5993	140.358	230.343	335.893	175.36	179.141	286.639	115.953	275.048
SAMN04487826_0806	group 2 family glycosyltransferase rum		47.2055	80.0386	103.454	81.6418	56.6452	129.49	237.126	67.5575	84.6781	116.349	62.7623	54.574
SAMN04487826_0807	group 1 family glycosyltransferase rum		244.526	242.998	206.942	245.586	91.0208	253.563	551.683	109.814	156.175	146.382	131.069	89.8927
SAMN04487826_0808	group 1 family glycosyltransferase rum		248.226	823.481	511.196	293.136	160.795	558.613	772.314	184.496	192.72	434.45	157.808	342.686
SAMN04487826_0809	group 1 family glycosyltransferase rum		129.746	366.033	220.783	173.035	86.2807	229.282	257.382	91.9666	112.867	166.39	79.927	164.755
SAMN04487826_0810	UDP-galactopyranose mutase sp. oral ta		226.078	438.025	252.827	209.224	137.895	278.239	363.339	136.967	165.35	247.489	129.463	233.461
SAMN04487826_0811	group 1 family glycosyltransferase rum		84.5529	164.293	92.7029	83.4608	58.9938	105.715	173.242	54.1379	74.9184	97.3972	57.6492	83.2949
SAMN04487826_0812	group 1 family glycosyltransferase rum		611.532	696.058	458.687	595.169	325.915	526.898	1052.67	330.767	385.307	420.927	359.222	342.275
SAMN04487826_0813	O-acetyltransferase		257.301	418.45	274.508	276.227	193.343	337.199	461.828	188.317	195.771	286.394	240.062	216.871
SAMN04487826_0814	group 1 family glycosyltransferase rum		122.416	284.281	236.789	193.346	144.497	247.96	282.638	138.754	179.422	231.73	156.952	197.408
SAMN04487826_0815	hypothetical protein		137.651	17.598	33.8411	77.5466	135.066	54.7534	396.826	85.0269	83.0026	74.8658	77.3536	30.5958
SAMN04487826_0816	hypothetical protein		2235.63	3268.65	2058.52	1915.32	6099.18	4226.94	5095.81	2060.43	1433.59	3451.73	2495.09	2572.33
SAMN04487826_0817	asparte--tRNA ligase		795.863	233.928	309.589	503.21	690.235	415.674	505.324	873.455	781.701	746.423	599.277	540.675
SAMN04487826_0818	hypothetical protein		405.539	643.303	452.089	483.584	588.4	605.915	431.876	696.547	714.382	1000.35	425.452	977.427
SAMN04487826_0819	hypothetical protein		385.242	256.96	254.172	237.173	143.496	334.623	578.615	223.918	222.622	238.365	269.757	190.371
SAMN04487826_0820	inner-membrane protein-> 60 kDa rumin		438.824	76.5212	178.752	339.249	280.791	321.59	432.961	326.689	325.611	335.401	370.533	128.893
SAMN04487826_0821	S9 family peptidase		393.05	121.317	230.257	353.81	359.913	370.394	510.122	453.392	453.357	414.122	420.103	199.964
SAMN04487826_0822	transporter		223.044	59.9161	146.079	237.277	273.322	230.481	278.708	308.481	261.442	267.149	297.193	148.191
SAMN04487826_0823	hypothetical protein		564.593	69.006	164.206	563.286	337.153	273.653	226.939	364.567	379.051	367.65	568.408	169
SAMN04487826_0824	MFS transporter		48.9539	25.9668	49.8388	75.7733	72.099	84.1609	50.9377	76.2825	75.435	90.97	91.6305	36.4218
SAMN04487826_0825	endonuclease/exonuclease/phosphase family protei		78.2635	25.1211	53.3368	119.153	63.1442	98.7573	132.241	100.895	90.5954	91.3184	131.442	28.7982
SAMN04487826_0826	Na+/H+ antiporter NhaC		102.965	44.119	68.4954	144.477	117.612	124.24	98.4393	169.465	115.771	119.39	168.768	65.2071
SAMN04487826_0827	peptide transporter-> proton-dependent oligopepti		208.54	124.94	163.379	249.719	413.918	269.394	300.761	567.291	416.598	485.121	361.143	309.124
SAMN04487826_0828	hypothetical protein		184.71	91.0888	104.344	160.117	119.4	152.387	266.117	148.294	168.615	165.68	163.193	100.471
SAMN04487826_0829	LysM domain-containing protein ruminic		314.905	238.935	202.244	171.442	218.051	248.833	379.849	288.871	285.355	316.225	277.307	210.703
SAMN04487826_0830	hypothetical protein		293.516	76.1461	116.054	174.742	86.1412	160.462	232.093	96.7872	91.3192	61.0651	125.604	48.9252
SAMN04487826_0831	excinuclease ABC subunit A la		394.507	64.6311	91.3812	214.856	158.887	127.756	141.764	185.302	188.85	160.77	177.243	111.027
SAMN04487826_0832	tryptophan synthase subunit beta rumin		1355.84	70.6399	337.249	913.157	577.539	472.29	757.116	419.42	285.948	251.485	892.517	87.6765
SAMN04487826_0833	anthranile synthase subunit I rumini		1600.65	74.7277	337.351	1219.21	679.115	488.029	635.89	523.158	356.433	330.416	726.28	142.029
SAMN04487826_0834	anthranile synthase subunit II rumin		1676.75	74.7913	340.944	1215.07	847.364	471.366	577.677	649.745	437.905	392.083	700.978	167.644
SAMN04487826_0835	anthranile phosphoribosyltransferase		870.725	74.2138	326.91	734.236	910.514	402.989	369.823	671.19	455.873	389.428	661.445	207.468
SAMN04487826_0836	indole-3-glycerol phosphe synthase r		758.145	76.3665	357.141	683.253	795.915	448.502	727.136	623.443	471.174	443.117	540.958	223.782
SAMN04487826_0837	phosphoribosylanthranile isomerase d		671.391	64.0499	329.641	670.475	690.704	408.192	443.243	487.036	465.956	350.405	463.241	168.497
SAMN04487826_0838	tryptophan synthase subunit alpha rumi		1205.05	80.2925	395.033	1114.56	993.713	483.903	468.198	774.218	745.5	585.659	789.224	266.426
SAMN04487826_0839	pectinase family protein/glycosyl hydrolase family	RG	95.2265	57.1182	58.8356	108.071	93.7898	70.916	53.4645	489.454	894.753	121.296	101.533	75.1278
SAMN04487826_0840	outer membrane protein SusC la	RG	4.39703	76.1122	118.149	24.748	9.83637	90.6131	4.92885	598.875	1004.54	230.919	23.0196	91.3728
SAMN04487826_0841	hypothetical protein	RG	3.95693	77.0958	121.183	35.5441	13.429	105.062	2.32606	711.981	1183.62	292.305	34.2831	101.311
SAMN04487826_0842	hypothetical protein	RG	12.3015	29.7601	36.5823	34.4665	21.8141	34.6661	5.15705	55.2552	52.6576	48.9473	60.9015	50.2108
SAMN04487826_0843	rhamnulose-1-phosphe aldolase rumini	RG	49.4047	105.974	125.325	121.832	89.5679	123.26	21.3931	193.99	239.706	177.128	165.512	213.257
SAMN04487826_0844	sugar transporter	RG	24.8645	103.965	99.4266	53.464	43.9402	85.059	14.3304	123.305	106.999	96.3678	78.1494	145.409
SAMN04487826_0845	L-rhamnose isomerase	RG	67.154	135.82	159.834	124.998	87.665	144.16	17.1984	214.955	275.596	205.649	171.092	312.358
SAMN04487826_0846	rhamnulokinase	RG	28.4899	40.0224	50.5368	42.1506	42.8403	53.2358	18.9055	80.5121	100.238	91.029	66.2197	117.485
SAMN04487826_0847	polygalacturonase family protein rumin	Xylan	41.3589	44.9357	48.739	66.9394	33.5813	59.5263	12.1748	66.3357	75.8516	70.2824	65.1106	84.7475
SAMN04487826_0848	glycosyl hydrolase	Xylan	13.7339	32.3653	48.7868	53.9467	19.939	51.1348	5.95649	46.6054	50.8005	47.1338	68.8974	58.3918
SAMN04487826_0849	hypothetical protein	Xylan	51.8507	224.797	166.178	114.214	42.5926	154.944	41.8735	89.8123	97.4429	114.381	96.3096	242.318
SAMN04487826_0850	lipase/acylhydrolase	Xylan	65.8882	110.141	98.1264	78.0825	59.0352	89.7986	24.0321	92.0218	115.733	97.0109	118.759	149.724
SAMN04487826_0851	aldo/keto reductase family oxidoreductase Prevote	Xylan	165.202	176.75	106.129	142.944	108.099	90.2988	20.1104	174.025	194.79	134.418	173.163	251.788
SAMN04487826_0852	hypothetical protein dentalis DSM 3688	Xylan	4.83222	15.5688	9.40373	5.37895	4.65592	8.29359	3.26258	4.7487	9.77624	5.7636	5.44391	11.3192
SAMN04487826_0853	signal transduction histidine kinase d	Xylan	36.4249	104.523	65.124	36.4473	20.3227	68.9842	30.174	27.965	40.6331	52.11	38.3757	79.2601
SAMN04487826_0854	receptor antigen RagA	Xylan	13.7396	972.325	674.372	17.0807	10.8366	451.72	3.68024	13.5311	43.9032	172.938	41.3525	1958.16
SAMN04487826_0855	lipoprotein	Xylan	17.252	536.424	391.833	22.5097	9.8951	256.088	2.22733	13.616	44.9724	152.696	39.4054	1800.43
SAMN04487826_0856	hypothetical protein dentalis DSM 3688	Xylan	75.9227	166.689	106.606	84.3035	42.9055	89.6428	11.9561	77.4075	85.5511	126.465	108.243	308.611
SAMN04487826_0857	hypothetical protein		9.46751	7.24894	10.2225	22.6841	30.0484	17.4017	23.4747	10.0411	13.4571	20.7236	14.9886	41.9811
SAMN04487826_0858	hypothetical protein		17.6147	6.98782	7.85319	40.2126	26.9212	13.6511	7.58221	4.83969	13.6591	13.2964	25.5666	30.7115
SAMN04487826_0859	hypothetical protein		52.2653	16.887	30.4416	107.942	69.186	46.9051	23.6776	13.4271	34.4917	31.0197	54.2517	76.8203
SAMN04487826_0860	antirepressor		91.0434	22.9892	54.7034	179.14	116.848	87.8665	91.6828	28.9173	72.5729	45.6502	92.248	115.602
SAMN04487826_0861	hypothetical protein		55.9802	24.0461	77.4481	131.331	189.809	101.13	66.9759	57.4279	121.001	67.0933	128.586	107.524
SAMN04487826_0862	hypothetical protein		0.323015	0.267931	1.03047	0.93426	2.04753	1.08927	1.04119	0.185566	29.8437	0.683905	0.59357	0
SAMN04487826_0863	hypothetical protein		2.25136	0.226356	1.11931	3.7643	2.51609	2.76075	0.628304	2.66512	9.89362	1.8489	1.50439	1.93786
SAMN04487826_0864	hypothetical protein		1.59799	34.8414	11.2361	1.0158	32.6245	28.5934	22.7059	32.5241	19.2226	103.241	19.5764	78.5753
SAMN04487826_0865	histone-like DNA-binding protein rumin		147.224	13.642	47.632	168.616	412.578	103.511	54.4792	146.297	290.69	154.789	238.854	217.072
SAMN04487826_0866	lipase/acylhydrolase		124.736	84.8233	80.9242	105.065	189.97	67.3733	20.7262	183.915	194.073	180.752	169.284	265.184
SAMN04487826_0867	thioesterase family protein la		31.4339	57.976	41.3755	27.6363	169.429	39.8936	25.7132	166.725	167.707	211.041	77.2496	224.368
SAMN04487826_0868	hypothetical protein		32.0439	58.2331	34.1193	26.9617	41.7992	27.7865	10.463	50.5401	51.7844	76.85	24.0888	107.934
SAMN04487826_0869	hypothetical protein		72.5686	171.291	90.2343	52.3233	85.8305	69.2717	28.3626	108.598	128.614	135.057	78.8861	218.273
SAMN04487826_0870	secondary thiamine-phosphe synthase enzyme		53.7627	27.6843	24.6193	39.3483	63.0527	27.3502	73.9924	67.0096	96.5773	84.0698	48.6857	78.9069
SAMN04487826_0871	HAD hydrolase denticola]		132.825	62.2723	60.3383	169.553	47.3297	80.1647	81.452	55.7852	53.6559	50.7199	77.2978	41.5453
SAMN04487826_0872	GN family acetyltransferase		103.077	99.8102	72.581	95.0789	56.4245	114.09	146.4	61.1643	75.1923	78.429	119.772	56.6701
SAMN04487826_0873	ABC transporter denticola]		9.57212	81.0484	17.1993	15.3885	8.0664	16.3297	3.22287	8.1204	12.3583	12.7847	11.9366	17.1402
SAMN04487826_0874	ABC transporter-> permease protein-> DrrB family		5.29718	75.5955	15.9972	7.41206	6.03152	14.0815	3.52661	6.74623	8.21037	10.702	14.6988	19.0348
SAMN04487826_0875	ABC transporter P-binding protein in		19.6953	103.196	22.1731	18.0049	11.9114	19.211	4.13055	16.8038	17.1043	21.139	21.2016	36.533
SAMN04487826_0876	multidrug resistance efflux pump denta		6.95461	86.5959	15.0824	8.78581	14.4644	14.4796	4.63803	16.9915	22.8111	18.8205	21.6423	29.7184
SAMN04487826_0877	outer membrane efflux protein denticol		14.0774	86.649	19.1959	13.8703	6.24509	25.4583	6.43088	9.88435	10.6491	10.5502	21.694	14.2809
SAMN04487826_0878	DNA-binding domain-containing protein-> AraC-type		77.3771	117.503	55.5017	75.8806	46.089	60.4167	52.7375	55.1909	65.2178	72.478	75.3696	73.4734
SAMN04487826_0879	AraC family transcriptional regulor		42.1196	77.725	44.502	34.4657	41.7255	49.6253	36.2479	49.7533	50.7352	60.5876	41.4533	76.9659
SAMN04487826_0880	iron-sulfur cluster-binding protein ru		9.58795	79.9079	41.8926	5.9255	2.45561	19.7221	10.7923	2.62291	12.8151	4.25336	3.16951	42.5298
SAMN04487826_0881	antibiotic biosynthesis monooxygenase family prote		3.49682	61.9794	33.2147	5.48689	2.33324	17.2004	5.93236	1.26876	4.3048	1.71453	2.25465	23.5247
SAMN04487826_0882	hypothetical protein		3.44438	54.2831	27.8067	3.72214	0.992422	12.6819	3.96515	1.27204	1.87025	4.47976	1.05489	22.1982
SAMN04487826_0883	hypothetical protein		4.24431	40.046	30.9487	7.90849	2.75154	19.041	2.68732	1.9811	11.944	2.02191	0.974915	23.1588
SAMN04487826_0884	hypothetical protein		5.66633	27.0975	23.8904	8.08523	3.5024	10.6139	1.7492	2.32774	10.8102	5.898	5.35163	30.7832
SAMN04487826_0885	hypothetical protein		84.4269	14.2329	12.4716	174.821	215.917	8.83635	27.7229	173.782	52.3315	9.83417	129.387	10.1953
SAMN04487826_0886	ABC transporter P-binding protein ru		107.678	8.0166	6.12811	446.226	209.214	10.9313	11.513	170.308	48.7748	6.58365	80.4341	11.5848
SAMN04487826_0887	carbone dehydrase A		77.4521	186.384	133.978	300.881	219.947	124.749	95.943	180.066	89.2153	63.3969	96.473	109.361
SAMN04487826_0888	hypothetical protein		34.3555	77.6134	53.8452	138.89	105.265	43.5966	64.566	77.8232	42.7923	48.7294	43.9696	76.1879
SAMN04487826_0889	hypothetical protein		50.6364	38.1551	38.5461	189.085	17.3153	48.4301	58.2497	18.7538	15.4014	17.2793	12.9519	19.5246
SAMN04487826_0890	pyruve-> phosphe dikinase ruminic		1278.81	870.832	1104.78	871.76	1346.71	1142.6	723.859	736.633	636.413	992.416	751.655	1913.69
[truncated: 1,929 more rows]
