# Supplementary material for: Transcriptomic analysis of polysaccharide utilization loci reveals substrate preferences in ruminal generalists Segatella bryantii TF1-3 and Xylanibacter ruminicola KHP1
Source: BMC Genomics. 2024 May 20;25:495. doi: 10.1186/s12864-024-10421-z (PMC11107044; doi:10.1186/s12864-024-10421-z)
Supplement: Supplementary file 2 — Supplementary Material 2. [file 12864_2024_10421_MOESM2_ESM.xlsx]

## Sheet: A
Additional file 2A: The complete log2-fold change (log2FC) values for genes surpassing a threshold of log2FC >3 and log2FC <-3 for at least one of the eleven substrates for S. bryantii TF1-3. On the left side of the table are written locus tags of genes, KEGG numbers, products and predicted PULs. Substrates used are xyloglucan (XG), galactomanan (GalM), glucomannan (GlcM), pullulan, starch, beta-…
Locus_tag	KEGG	Product	PUL	XG	GalM	GlcM	Pullulan	Starch	BG	HG	RG	PG	ARA	AG
RG252_00090			RG	3.98	3.41	4.17	3.26	3.02	3.73	3.86	4.06	3.58	3.32	4.67
RG252_00095	K21572	susD-like protein	RG	4.45	3.73	4.39	3.46	3.23	3.96	4.72	3.81	3.55	3.17	4.3
RG252_00100	K21573	TonB-dependent receptor SusC	RG	4.19	3.48	4.15	3.25	3	3.67	4.39	3.61	3.33	2.94	3.76
RG252_00265	K21573	TonB-dependent receptor P3	XG	10.05	2.53	2.33	1.51	1.44	2.98	3.97	3.7	3.57	2.94	4.02
RG252_00270	K21572	SusD-like protein P38	XG	9.94	2.53	2.56	1.72	1.95	2.52	3.64	3.98	3.77	2.63	3.99
RG252_00275			XG	9.93	2.53	2.33	1.26	1.62	2.76	3.73	3.74	3.37	2.43	3.75
RG252_00280			XG	10.04	2.61	2.55	1.26	1.51	2.73	3.6	3.53	3.27	2.63	4
RG252_00285	K01179	GH5_4	XG	9.8	2.29	2.16	1.1	1.45	2.85	3.68	3.78	3.37	2.62	3.98
RG252_00290			XG	5.01	0.59	0.73	0.8	0.38	0.84	1.64	1.27	1.27	1.08	0.66
RG252_00295		HTCS	XG	3.66	1.71	1.72	1.34	1.26	1.59	1.98	2.07	1.96	1.47	0.94
RG252_00300	K01811	GH31	XG	6.57	2.05	2.37	1.7	1.56	1.71	2.31	1.79	2.01	1.69	1.55
RG252_00305	K01190	GH2	XG	6.61	2.12	2.16	1.65	1.62	1.83	2.25	1.8	2.06	1.91	1.21
RG252_00730		UDP-N-acetylgalactosamine-undecaprenyl-phosphate N-acetylgalactosaminephosphotransferase		2.43	2.14	2.06	1.77	1.55	2.42	3.1	2.65	2.61	2.49	2.35
RG252_00830		PL1_2		1.51	3.61	0.6	0.38	0.39	0.59	1.93	1.97	1.5	0.54	2.25
RG252_00835		CE8		3.17	5.63	1.96	1.58	1.37	1.84	3.56	3.79	2.78	1.92	4.09
RG252_00995				-2.87	-2.26	-2.86	-3.51	-2.74	-2.98	-2.39	-1.73	-1.78	-2.39	-2.84
RG252_01065				-3.46	-2.99	-5.54	-2.76	-3.05	-4.49	-4.34	-4.55	-3.28	-1.7	-6.09
RG252_01215	K01687	Dihydroxy-acid dehydratase		-0.66	-0.69	-1.17	-0.19	-0.83	-1.72	-1	-0.75	-0.8	-0.2	-3.12
RG252_01235	K00053	Ketol-acid reductoisomerase (NAD(+))		-1.61	-1.56	-1.81	-1.23	-1.86	-2.77	-1.26	-1.49	-0.95	-0.02	-4.17
RG252_01280				-2.57	-2.37	-5	-2.57	-2.3	-4.17	-3.68	-4.29	-3.71	-2.49	-5.43
RG252_01320				1.38	1.02	1.17	1.26	1.04	1.88	2.18	1.85	2.19	1.85	3.84
RG252_01325				1.32	0.99	1.25	1.2	1.12	1.53	1.8	1.3	1.59	1.31	3.33
RG252_01330				1.02	0.83	0.82	0.89	0.88	1.67	1.76	1.49	1.36	1.23	3.14
RG252_01420	K02355	Elongation factor G		4.67	3.9	3.83	3.11	2.57	4.71	3.35	3.42	3.06	2.55	3.68
RG252_01490	K01209	GH51		1.03	0.89	1.39	1.01	1.02	0.9	1.07	0.66	2.84	3.43	0.57
RG252_01495		Xylulose kinase		0.41	0.28	0.88	0.71	0.77	0.52	0.92	0.46	2.37	3.01	0.64
RG252_01510	K03574			0.78	0.49	1.08	0.97	0.86	0.79	1.32	0.9	2.88	3.58	1.32
RG252_01515	K03307			0.83	0.94	1.44	1.18	1.02	1.31	1.68	1.04	3.37	4.04	1.62
RG252_01520	K01785	Aldose 1-epimerase		0.83	1.08	1.57	1.23	1.18	1.51	1.85	1.35	3.37	3.98	1.49
RG252_01590		Cytidylate kinase		2.71	2.24	2.32	1.86	1.79	3.09	2.69	2.71	2.81	2.31	4.55
RG252_01665	K15532	GH105		2.11	1.58	1.77	1.66	1.58	2.4	2.38	3.6	3.02	2.19	2.21
RG252_01860				-3.62	-1.77	-3.38	-2.7	-2.71	-4.31	-3.01	-4.01	-3.23	-3.84	-5.6
RG252_01905				0.61	0.79	0.99	0.65	0.67	0.3	2.78	3.09	1.51	0.76	2.55
RG252_01910	K00041	Altronate oxidoreductase/tagaturonate reductase		0.55	0.5	0.59	0.59	0.5	1.56	2.82	3.05	1.34	0.67	3.19
RG252_01990		GH43_19		0.79	0.71	0.51	-0.04	0.25	1.08	0.22	1.17	2.59	3.23	1.82
RG252_02045	K06215	Pyridoxal 5'-phosphate synthase subunit PdxS		-5.69	-5.41	-5.19	-3.72	-4.72	-5.74	-5.06	-4.11	-4.4	-3.91	-6.06
RG252_02050	K08681	Pyridoxal 5'-phosphate synthase subunit PdxT		-5.47	-5.35	-5.12	-3.57	-4.78	-5.88	-4.86	-3.75	-3.84	-3.79	-5.46
RG252_02095	K06889			1.75	1.49	0.89	1.77	1.97	0.55	0.67	4.02	3.53	-1.93	1.61
RG252_02100	K13727	Phenolic acid decarboxylase PadC		1.56	1.65	0.79	1.6	1.81	1.64	1.31	3.55	2.44	0.5	1.63
RG252_02305				-1.27	-0.04	-2.42	-2.52	-0.75	-2.96	-3.74	-3.94	-3.98	-2.79	-2.9
RG252_02420	K01218		GalM/GlcM	4.04	6.62	6.98	1.84	2.5	3.77	5.39	4.55	3.99	3.87	5.81
RG252_02425		GH26+GH5_4	GalM/GlcM	4.52	7.27	7.75	2.52	3.02	4.37	6.09	5	4.5	4.31	6.83
RG252_02430			GalM/GlcM	4.67	7.23	7.73	2.38	3.11	3.77	5.69	4.84	4.82	4.39	7.13
RG252_02435			GalM/GlcM	4.89	7.99	8.41	2.55	3.07	4.57	6.59	5.54	5.33	4.84	7.51
RG252_02440			GalM/GlcM	5.65	8.7	9.26	3.26	3.91	5.38	7.47	6.28	6.09	5.65	8.64
RG252_02445	K21572	SusD-like protein	GalM/GlcM	5.18	8.13	8.72	2.8	3.26	4.77	6.85	5.73	5.39	5.03	7.85
RG252_02450	K21573	TonB-dependent receptor P3	GalM/GlcM	5.44	8.6	9.1	3.03	3.58	5.28	7.27	6.2	5.84	5.38	8.16
RG252_02455		HTH-type transcriptional activator RhaS	GalM/GlcM	3.36	6.92	7.14	1.96	2.24	3.52	5.36	4.35	4.28	3.97	6.33
RG252_02460	K16213	Cellobiose 2-epimerase	GalM/GlcM	3.05	6.46	6.74	1.53	1.88	3.07	4.87	3.93	3.48	3.12	5.54
RG252_02465	K03292	Putative glycoside/cation symporter YagG	GalM/GlcM	3.27	6.83	7.15	1.74	2.19	3.33	5.32	4.12	3.92	3.5	6.27
RG252_02470	K16212	GH130	GalM/GlcM	2.85	6.64	6.56	1.52	1.83	3.27	4.95	3.92	3.61	3.05	5.68
RG252_02475	K01218	GH26	GalM/GlcM	3.26	6.9	7	1.54	2.04	3.69	5.59	4.56	3.81	3.31	5.81
RG252_02480	K01060	CE7	GalM/GlcM	3.16	7.11	6.99	1.62	2.03	3.84	5.6	4.64	4.36	3.91	6.29
RG252_02485	K05970		GalM/GlcM	2.23	5.76	6.14	1.03	1.24	2.45	3.93	2.67	3.49	3.09	5.99
RG252_02490	K07407	GH36	GalM/GlcM	3.18	6.28	6.53	1.97	1.89	3.01	4.53	3.28	3.83	3.42	6.22
RG252_02495	K05349	GH3	GalM/GlcM	3.13	5.34	5.8	1.76	1.73	3.05	3.39	2.26	2.59	2.18	3.89
RG252_02500	K19355	GH5	GalM/GlcM	2.48	5.11	5.15	1.64	1.66	2.62	3.63	2.94	2.58	2.21	3.65
RG252_02530	K06113	GH43_5	ARA	1.9	1.37	1.3	1.37	1.27	1.68	2.08	1.99	3.29	3.27	2.3
RG252_02535			ARA	3.93	3.77	3.7	3.1	2.88	4.46	3.88	4.06	4.3	4.08	4.04
RG252_02540	K06113	GH43_4	ARA	4.16	2.19	1.9	2.43	2.37	1.23	2.69	3.47	7.83	8.09	1.02
RG252_02545			ARA	5.79	3.12	3.13	3.58	3.49	1.97	4.03	3.84	9.81	10.09	2.71
RG252_02550	K21572	susD-like protein	ARA	5.05	2.85	2.85	2.91	3.07	1.84	3.74	3.84	9.11	9.57	2.27
RG252_02555	K21573	TonB-dependent receptor SusC	ARA	5.19	3.28	3.22	3.36	3.3	2.14	4.25	3.92	9.75	10.21	2.61
RG252_02565	K21575	GH13	Starch	0.96	0.38	-0.56	4.62	4.5	0.67	1.33	1.28	0.83	-0.18	1.37
RG252_02570	K01200	CBM48+GH13+CBM41	Starch	1.07	0.54	-0.29	4.49	4.4	0.79	1.21	1.36	0.86	-0.35	1.07
RG252_02575	K21574	GH97	Starch	0.88	0.44	-0.42	4.84	4.78	0.68	1.17	0.93	0.48	-0.25	1.32
RG252_02580	K00705	CBM20+GH77	Starch	0.18	-0.04	-0.98	4.18	4.07	0.11	0.52	0.32	-0.24	-0.95	0.44
RG252_02585	K16211	MFS	Starch	0.72	0.35	-0.25	4.76	4.55	0.83	1.6	1.58	1.1	-0.14	1.17
RG252_02590		HTH-type transcriptional repressor CytR	Starch	-0.77	-0.49	-1.81	3.81	3.72	-0.13	0.25	0.49	-0.06	-0.98	-0.57
RG252_02595	K21573	TonB-dependent receptor SusC	Starch	0.29	-0.36	-1.09	5.08	5.06	0.19	0.85	-0.16	-0.16	-1.07	0.86
RG252_02600	K21572	Starch-binding protein SusD	Starch	0.9	0.1	-0.55	5.62	5.59	0.48	1.31	0.18	0.15	-0.62	1.48
RG252_02605	K21571		Starch	1	0.09	-0.59	5.78	5.76	0.55	1.44	0.29	0.14	-0.76	1.4
RG252_02610	K21571		Starch	1.5	0.52	-0.43	6.11	6.11	1.27	1.98	0.95	0.26	-0.59	1.18
RG252_02615	K01176	GH13	Starch	-0.13	-0.82	-0.86	4.96	4.89	-0.52	0.61	-0.19	-0.11	-1.14	-0.22
RG252_02625	K01224	GH53	Starch	1.19	1.12	1.37	3.09	2.99	1.09	1.43	1.16	1.15	1.07	1.11
RG252_02860	K00265	Ferredoxin-dependent glutamate synthase 1		-5.36	-4.32	-4.96	-4.02	-4.84	-5.9	-4.78	-4.33	-4.56	-3.21	-6.2
RG252_02865	K00266	Glutamate synthase [NADPH] small chain		-5.27	-4.25	-4.85	-4.01	-4.98	-5.7	-4.53	-4.18	-4.39	-3.15	-5.95
RG252_02875	K01953	Asparagine synthetase B [glutamine-hydrolyzing]		-6.2	-4.81	-5.61	-6.2	-5.91	-7.19	-5.97	-4.15	-4.59	-4.34	-7.5
RG252_02880	K03320	Ammonia channel		-6.09	-5.14	-6.65	-5.8	-6.08	-6.93	-6.41	-4.36	-4.82	-5.32	-7.19
RG252_02885	K04751	Nitrogen regulatory protein P-II		-6.2	-4.76	-6.24	-6.33	-5.9	-5.43	-5.21	-3.83	-4.86	-3.68	-6.25
RG252_02890	K01778	Diaminopimelate epimerase		-4.32	-3.47	-3.32	-3.25	-3.01	-4.34	-3.78	-3.5	-3.31	-2.88	-4.24
RG252_02895	K10206	LL-diaminopimelate aminotransferase		-3.63	-2.96	-3.05	-3.15	-2.99	-3.67	-3.18	-3.08	-3.27	-2.63	-3.57
RG252_02900				-3.81	-3.29	-3.39	-3.47	-3.34	-4.4	-3.87	-3.79	-4.05	-3.15	-4.17
RG252_02905	K01915	Glutamine synthetase		-5.15	-4.27	-4.59	-4.39	-4.41	-5.13	-4.63	-4.6	-4.67	-3.82	-4.52
RG252_02980	K01209	GH51	RG II	2.32	1.59	2.04	1.58	1.48	1.41	1.95	1.41	4.21	4.55	1.65
RG252_02995		GH139	RG II	1.76	1.81	1.42	1.83	1.92	2.94	2.95	4.97	4.59	1.72	3.77
RG252_03000			RG II	1.67	1.82	1.3	1.46	1.66	2.98	2.89	4.62	4.79	2.25	4.35
RG252_03005			RG II	1.61	2.33	1.08	1.35	1.18	3.12	2.54	3.99	3.5	2.17	3.31
RG252_03010		N	RG II	1.73	1.72	1.78	1.96	1.76	2.55	2.39	3.13	2.57	0.87	3.46
RG252_03015			RG II	2.02	1.87	2.31	2.37	1.98	3.26	3.03	3.77	3.1	1.13	4.24
RG252_03020		PL1_2	RG II	1.89	1.83	2.12	2.11	1.95	3.02	2.84	3.54	2.93	1.07	3.93
RG252_03030			RG II	2.96	2.56	2.82	2.3	1.99	3.21	2.5	3.39	3.01	2.31	4.06
RG252_03035	K21572	SusD-like protein	RG II	2.81	2.51	3.04	2.92	2.81	3.35	3.54	3.76	3.33	2.29	5.02
RG252_03040		TonB-dependent receptor P26	RG II	2.8	2.37	2.95	2.73	2.67	3.14	3.4	3.61	3.06	1.86	4.81
RG252_03045			RG II	2.81	2.5	3.04	2.76	2.65	3.52	3.59	4.01	3.57	2.11	5.13
RG252_03050			RG II	2.46	2.28	2.56	2.52	2.5	3.1	3.16	3.57	2.78	1.57	3.21
RG252_03060	K01190	Beta-glucuronidase	RG II	1.53	1.3	1.57	1.94	1.93	2.22	2.44	3.03	2.59	0.87	3.56
RG252_03065	K05970		RG II	1.59	1.32	1.64	1.94	1.88	2.26	2.49	2.87	2.34	0.97	3.37
RG252_03070	K25010	GH106	RG II	1.39	1.46	1.49	1.59	1.66	2.28	2.16	2.91	2.55	1.09	3.86
RG252_03075		GH2	RG II	1.26	1.36	1.47	1.69	1.76	2.44	2.13	2.93	2.38	0.78	3.44
RG252_03080	K01190	GH2+CBM67	RG II	1.33	1.69	1.37	2.03	1.88	2.25	1.99	3.11	2.7	1.19	3.53
RG252_03085	K01190	CBM57+GH2+GH137	RG II	1.56	1.42	1.44	1.96	1.85	2.41	2.22	3.57	2.93	0.71	3.24
RG252_03090		GH138	RG II	1.73	1.68	1.71	2.09	2.08	2.79	2.47	3.44	2.99	1.42	4.32
RG252_03095	K05989	GH78+GH33+CBM67	RG II	2.04	1.74	1.99	2.21	1.9	2.97	2.69	3.73	3.15	1.29	4.34
RG252_03100		GH140	RG II	1.73	1.69	1.71	1.88	1.78	2.65	2.41	3.39	2.76	1.03	4.01
RG252_03105	K15923	GH95+CBM13+CBM2	RG II	1.08	1.32	1.21	1.64	1.28	2.44	1.85	3	2.49	0.35	3.38
RG252_03185	K05349	GH3		1.97	3.75	1.7	1.18	1.15	1.13	2.26	2.2	1.85	1.01	1.56
RG252_03640		Propionyl-CoA:succinate CoA transferase		-2.24	-1.79	-2.27	-1.49	-2.17	-2.96	-2.76	-1.4	-1.43	-0.31	-4.64
RG252_03890	K03453	Pantothenate precursors transporter PanS		-1.66	-1.43	-1.73	-1.46	-1.84	-2.32	-1.3	-1.05	-1.25	-0.93	-3.68
RG252_03980				-1.76	-1.06	-1.97	-1.06	-1.14	-2.2	-1.65	-1.55	-1.26	-1.04	-3.85
RG252_03985	K16092	Colicin I receptor		-2.29	-1.79	-2.34	-1.94	-1.89	-2.79	-2.64	-2.13	-1.7	-1.66	-4.11
RG252_04490		Cytochrome c biogenesis protein CcsA		-1.21	-1.23	-2.65	-3.16	4.07	-2.35	-3.65	1.8	0.97	-2.99	-2.25
RG252_04495				-2.22	-2.07	-3.65	-2.64	4.52	-3.32	-3.73	-2.17	-2.57	-3.35	-2.78
RG252_04500	K07231			-2.54	-2.47	-3.62	-3.88	4.14	-5.14	-4.49	-1.48	-2.01	-4.54	-3.46
RG252_04505				-2.46	-2.57	-3.95	-4.07	4.2	-3.74	-5.65	0.87	-0.44	-3.45	-4.78
RG252_04510		Putative aminoacrylate peracid reductase RutC		-0.06	0.14	-0.44	-0.08	3.56	0.3	0.12	1.36	0.82	0.03	-0.67
RG252_04735	K01658	Anthranilate synthase component 2		-0.7	-0.16	-0.46	-0.75	-0.78	-1.44	-0.28	-0.36	-0.39	-0.18	-3.06
RG252_04745	K01696	Tryptophan synthase beta chain		-0.8	-0.48	-0.44	-0.78	-0.84	-2.13	-0.75	-1.04	-0.8	-0.51	-3.33
RG252_04755	K01817	N-(5'-phosphoribosyl)anthranilate isomerase		-0.76	-0.37	-0.19	-0.64	-0.43	-1.66	-0.17	-0.38	-0.65	-0.54	-3.05
RG252_04785		GH105+GH28	HG	1.97	2.05	1.62	1.27	1.09	2.31	3.69	3.15	1.89	1.1	3.39
RG252_04790		CE8+PL1_2	HG	1.88	1.92	1.48	1.06	0.88	2.01	3.48	2.96	1.58	0.78	2.66
RG252_04795		CE8+PL1_2	HG	1.3	0.54	1.01	1	0.8	0.12	4.27	2.97	1.77	1.28	-0.19
RG252_04800	K21573	TonB-dependent receptor SusC	HG	0.42	0.25	0.78	1.12	0.92	1.19	4.11	2.77	0.58	0.34	3.37
RG252_04805	K21572	SusD-like protein P2	HG	0.68	0.38	0.85	1.32	1.11	1.15	4.33	2.86	0.68	0.63	3.78
RG252_04810			HG	0.74	0.44	0.95	1.55	1.34	1.41	4.47	3.17	0.88	0.54	3.86
RG252_04895		Acetylxylan esterase	RG	1.67	1.19	1.54	0.97	1.07	1.33	2.06	3.49	2.73	1.54	2.32
RG252_04905	K18197	PL11_1	RG	2.2	1.31	1.75	1.52	1.47	1.27	1.95	3.62	2.96	1.71	1.14
RG252_04910			RG	5.06	2.63	3.62	2.04	1.99	2.19	2.52	7.62	7.66	6.12	3.82
RG252_04915	K21572		RG	4.02	1.71	2.15	1.02	1.05	0.96	1.92	6.78	6.44	4.93	2.6
RG252_04920		TonB-dependent receptor P39	RG	3.97	1.6	2.1	0.94	0.89	1.01	1.65	6.74	6.52	4.94	2.54
RG252_04925	K21572		RG	3.93	1.55	2.21	0.8	0.82	0.94	1.62	6.71	6.48	4.87	2.48
RG252_04930		TonB-dependent receptor P39	RG	3.95	1.7	2.14	1.04	0.84	1.23	1.88	6.89	6.45	4.83	2.29
RG252_04935		CE12	RG	2.71	1.79	2.14	1.36	1.44	1.88	2.08	5.22	4.42	2.68	2.25
RG252_04940		GH28	RG	2.88	1.74	2.45	1.43	1.49	1.91	2.11	5.47	4.42	2.67	2.07
RG252_05025				1.62	1.07	1.51	1.58	1.89	1.99	1.46	1.34	0.86	0.53	3.06
RG252_05035				-1.5	-0.16	-1.14	-1.48	-1.03	-0.67	-1.63	-0.33	-0.38	-0.24	-3.89
RG252_05040				-0.93	-0.48	-0.61	-1.45	-1.11	-1.83	-1.71	-0.81	-1.03	-1.03	-4.71
RG252_05140				-2.25	-1.17	-2.12	-2.08	-2	-1.73	-2.52	-2.17	-1.8	-1.61	-3.05
RG252_05415			HG	1.18	2.04	-0.09	0.36	-0.33	2.03	0.63	1.19	3.06	3.13	3.01
RG252_05420			HG	5.86	6.61	5.22	4.34	4.07	5.52	5.86	6.16	5.34	4.7	5.82
RG252_05425	K21572		HG	5.52	6.12	4.84	3.85	3.59	5.02	5.38	5.64	4.9	4.26	5.5
RG252_05430	K21573	TonB-dependent receptor P39	HG	4.37	5.3	3.91	2.79	2.59	4.16	4.4	4.52	3.84	3.3	4.39
RG252_05710				-1.15	-0.49	-1.57	-1.05	-0.88	-0.25	-1.71	2.85	3.09	2.31	2.88
RG252_05775	K01812	glucuronate isomerase		1.32	1.19	1.35	1.32	1.06	2.06	3.23	3.35	1.9	1.12	3.1
RG252_06260	K01703	3-isopropylmalate dehydratase large subunit		-1.3	-1.13	-1.48	-1.1	-1.78	-2.63	-1.32	-1.37	-1.43	-0.78	-3.64
RG252_06265	K01704	3-isopropylmalate dehydratase small subunit 1		-1.23	-1.21	-1.4	-1.12	-1.83	-2.54	-1.22	-1.24	-1.48	-0.68	-3.49
RG252_06270	K09011	2-isopropylmalate synthase		-1.16	-1.17	-1.37	-0.99	-1.65	-2.42	-1.1	-1.16	-1.05	-0.49	-3.33
RG252_06295				1.76	2.55	1.22	1.66	1.38	3.68	1.85	2.55	2.4	2.48	5.25
RG252_06375				2.45	1.74	1.99	2.1	1.91	2.94	0.33	1.71	0.62	0.87	4.67
RG252_06380				2.33	1.56	2.36	2.1	1.93	2.98	0.3	1.19	0.51	0.81	4.79
RG252_06385				1.95	1.44	1.5	1.36	1.63	2.52	0.11	1.36	0.02	0.36	4.23
RG252_06390				1.42	1.13	1.03	0.68	1.26	1.91	-0.17	0.74	0.21	0	3.6
RG252_06420	K21573	TonB-dependent receptor P39	unk	7.43	3.88	4.5	0.28	1.08	2.04	3.23	10.49	9.71	7.2	3.79
RG252_06425	K21572		unk	6.48	2.81	3.88	-0.96	0.87	0.94	2.38	9.48	8.79	6.34	3.04
RG252_06430			unk	3.31	3.47	2.51	1.87	1.82	2.22	3.19	3.14	4.34	3.46	1.53
RG252_06435			unk	3.59	3.11	3.35	3.16	2.96	4.48	4.54	4.34	4.31	3.99	5.57
RG252_06440			unk	4.43	3.88	4.23	3.78	3.54	5.42	5.38	5.16	5.04	4.67	6.15
RG252_06470			ARA	2.18	1.9	2.03	1.53	1.38	2.1	1.36	1.23	1.81	1.35	3.89
RG252_06475	K21573	TonB-dependent receptor P3	ARA	2.5	1.89	2.09	1.74	1.57	2.06	2	1.73	2.11	1.6	4.6
RG252_06480	K21572	SusD-like protein	ARA	2.35	1.72	1.71	1.61	1.47	2.03	1.88	1.56	1.95	1.48	4.18
RG252_06485		GH30	ARA	2.15	1.57	1.35	1.4	1.29	1.56	1.54	1.56	1.67	1.25	3.84
RG252_06495	K12308	CBM32+GH35	ARA	2.08	1.6	1.37	1.44	1.44	1.75	1.82	1.64	1.55	1.22	3.32
RG252_06565	K01744	Aspartate ammonia-lyase		2.01	1.51	1.86	1.85	1.67	3.41	1.42	1.45	0.87	0.51	5.34
RG252_06570				2.02	1.33	1.38	1.47	1.19	3.09	1.33	1.55	0.44	0.35	5.27
RG252_06575	K01424	L-asparaginase 2		2.01	1.37	1.57	1.56	1.21	3.3	1.42	1.67	0.77	0.47	5.7
RG252_06580	K07791	Anaerobic C4-dicarboxylate transporter DcuA		2.04	1.53	1.57	1.42	1.24	3.15	1.59	1.62	1.29	0.81	4.39
RG252_06605				-1.31	-0.33	-0.48	-0.9	-0.44	-0.36	-0.44	1.63	5.8	5.49	3.19
RG252_06610				2.6	2.37	2.22	1.68	1.7	1.83	3.26	2.53	3.83	3.08	1.31
RG252_06615				2.26	1.87	1.94	1.48	1.42	1.4	2.84	2.14	3.34	2.62	0.83
RG252_06625				2.13	2	1.81	1.45	1.43	1.56	2.73	2.14	3.24	2.45	1.37
RG252_06630				2.38	2.36	2.04	1.64	1.73	1.86	2.97	2.47	3.44	2.73	1.42
RG252_06660				0.83	1.38	0.26	-0.1	-0.35	-0.67	1.21	2.63	2.13	1.74	-3.4
RG252_06675				1.26	0.8	0.74	1.48	1.22	2.83	0.99	1.19	0.66	0.65	4.34
RG252_06680		CE8+PL1		0.48	0.25	0.12	0.37	0.64	0.26	4.11	4.26	1.73	0.58	-0.39
RG252_06685				4.42	4.2	4.57	3.39	3.24	5.03	5.09	5.26	4.69	3.98	6.28
RG252_06690				1.02	1.02	-1.04	0.75	0.84	0.5	1.21	3.46	2.59	0.68	-0.17
RG252_06695	K21572			0.97	0.16	0.01	0.56	0.58	-1.13	-0.38	4.14	3.04	-0.63	-1.04
RG252_06700	K21573	TonB-dependent receptor P3		0.63	-0.68	-0.58	-0.63	0.16	-0.91	-0.37	4.27	3.38	-1.38	-1.17
RG252_06760				1.26	1.23	1.68	2.01	2.26	2.67	1.91	2.62	0.95	1.54	3.08
RG252_06775		GH43_24+GH105	AG	4.73	3.81	3.72	3.79	3.39	4	2.96	5.43	3.84	3.18	5.38
RG252_06780	K21572		AG	4.77	3.79	4.07	3.43	3.22	4.26	3.25	5.74	3.85	3.5	7.02
RG252_06785			AG	4.79	3.68	4.18	3.47	3.19	4.28	3.18	5.88	3.94	3.51	6.99
RG252_06795				0.6	3.97	2.99	0.33	0.65	1.79	1.79	1.5	1.72	1.89	1.7
RG252_06820				-0.79	-1.09	-1.94	-1.8	-2.1	-3.73	-1.25	-1.5	-0.61	-0.31	-5.24
RG252_06825	K07085	Aspartate/alanine antiporter		-0.26	-0.72	-1.77	-1.52	-1.89	-3.08	-0.72	-0.93	-0.44	-0.15	-4
RG252_06830		GH28		-0.2	1.78	-1.01	-1.05	-1.21	-0.86	3.1	1.74	-0.44	-2.01	-0.96
RG252_06850		GH43_2		3.42	3.24	3	2.17	2.17	3.14	2.7	2.74	3.22	2.75	2.44
RG252_06855	K06113	GH43_7+GH43_7		4.41	3.85	3.89	3.22	2.92	3.86	3.29	4.35	4.12	2.85	2.89
RG252_06860	K01187	GH97		3.88	3.53	3.51	2.6	2.45	3.29	2.92	3.2	3.56	2.94	2.7
RG252_06870				5.31	5.74	5.24	4.3	3.97	6.77	6.01	6.08	6.06	5.49	5.91
RG252_06940				1.22	1.16	1.06	1.5	1.28	2.74	1.54	1.74	1.54	1.58	4.11
RG252_07025				1.1	0.35	1.17	1.4	1.83	1.72	1.71	1.8	1.73	1.58	3.25
RG252_07030				1.04	0.53	1.17	1.47	1.85	1.68	1.62	1.64	1.78	1.59	3.32
RG252_07035				2.67	2	2.65	1.8	2.05	1.86	1.8	3.21	2.03	1.7	1.16
RG252_07065				3.81	3.62	3.37	3	2.82	4.75	2.86	3.62	2.78	3.29	4.86
RG252_07070				3.1	2.54	2.59	2.26	2.17	3.27	2.16	2.53	2.35	2.42	4.08
RG252_07280	K03695	Chaperone protein ClpB 1		-2.01	-0.64	-2.12	-2.77	-1.31	-3.65	-3.82	-4.01	-4.16	-3.27	-3.32
RG252_07310	K03811			-2.23	-1.03	-1.27	-1.92	-0.99	-3.89	-1.87	-1.51	-1.52	-1.28	-3.53
RG252_07315	K00949			-1.22	-0.4	-0.94	-2.2	-0.71	-3.19	-1.79	-1.26	-1.17	-0.29	-2.9
RG252_07485				1.47	1.89	1.94	1.85	2.07	3.08	1.88	1.38	1.23	0.01	5.07
RG252_08150				-2.3	-1.25	-3.02	-3	-2.88	-3.47	-3.26	-3.29	-3.36	-4.24	-2.85
RG252_08170	K00432	Glutathione peroxidase BsaA		2.3	1.88	1.83	1.83	1.74	3.76	2.48	2.65	2.26	1.82	5.31
RG252_08175	K07263			-1.06	-0.8	-1.38	-1.51	3.53	-1.95	-2.89	-0.45	-1.11	-1.9	-2.26
RG252_08180				-0.97	-0.67	-1.11	-1.21	3.96	-1.07	-2.95	0	-0.89	-1.6	-2.11
RG252_08185				-1.3	-1.24	-1.3	-1.67	4.03	-1.69	-2.57	-1.34	-1.59	-2.02	-3.04
RG252_08190				-1.69	-1.15	-1.79	-2.24	4.01	-1.78	-3.16	-1.21	-2.01	-1.82	-2.09
RG252_08195				-1.42	-0.27	-2.33	-0.66	4.42	-2.34	-2.06	-0.63	-1.01	-2.04	-1.75
RG252_08200				-1.01	-0.87	-0.97	-0.84	4.6	-0.75	-1.9	0.62	0.13	-0.97	-1.86
RG252_08205	K02014	Metal-pseudopaline receptor CntO		-2.33	-1.65	-1.89	-2.13	3.17	-2.58	-3.14	-0.07	-0.92	-2.69	-4.04
RG252_08210	K05601	Hydroxylamine reductase		2.21	2.78	4.14	2.25	3.09	3.59	3.7	2.87	2.33	3.5	5.12
RG252_08235	K18197	PL11_1		5.83	3.35	4.17	2.13	2.18	3.11	3.86	7.14	7.17	4.81	2.45
RG252_08280	K21572	SusD-like protein P25	Xylan	-0.68	-0.47	-2	-2.92	-0.67	-2.86	-4.62	0.56	0.12	-3.09	-2.26
RG252_08285		TonB-dependent receptor P3	Xylan	-1.36	-0.77	-2.95	-2.38	-0.91	-2.37	-3.22	0.83	-0.24	-3.64	-3.55
RG252_08340				0.97	1.39	0.98	1.31	1.39	2.37	1.88	2.6	1.84	0.14	3.47
RG252_08345	K01534	Zinc-transporting ATPase		0.82	0.62	1.95	2.12	1.9	2.3	2.86	2.18	1.55	1.37	3.59
RG252_08705	K02585	FeMo cofactor biosynthesis protein NifB		-0.09	-0.9	-1.16	-0.03	-1.25	-0.91	-0.77	4.41	3.79	-0.63	-1.1
RG252_08710				1.22	0.8	-0.76	0.28	-0.84	-0.22	-0.9	5.75	4.51	-1.24	0.35
RG252_08715	K02588	Nitrogenase iron protein 1		0.81	0.08	-1.69	0.14	-0.23	-0.91	-1.31	5.18	4.19	-0.33	0.32
RG252_08720	K02586	Light-independent protochlorophyllide reductase subunit N		1.97	0.58	-1.45	1.6	1.76	0.11	0.53	5.43	4.47	-0.91	0.44
RG252_08725	K02591	Nitrogenase molybdenum-iron protein beta chain		-0.37	0.06	-1.19	0.14	-0.41	-0.16	-0.06	3.54	2.76	0.21	-0.38
RG252_08785	K13993			-1.77	-0.34	-1.98	-2.83	-1	-3.26	-3.22	-3.04	-3.2	-2.06	-1.75
RG252_08790	K00549	5-methyltetrahydropteroyltriglutamate--homocysteine methyltransferase		-4.77	-3.62	-4.67	-3.51	-5.83	-7.05	-6.63	-5.77	-5.72	-4.81	-8.59
RG252_08825	K01179	GH9		2.27	1.98	1.93	1.67	1.61	2.69	2.3	2.36	2.51	2.29	3.31
RG252_08830	K06076			-0.9	-0.66	-0.8	-0.81	-0.66	-1.12	-0.91	-0.97	-0.98	-0.54	-6.2
RG252_08850	K03086	RNA polymerase sigma factor SigA		1.74	1.71	1.37	0.95	0.89	2.43	1.82	2.03	1.98	1.99	3.16
RG252_08885	K00702	GH94		2.76	5.51	5.54	1.81	1.81	3	3.92	3.19	3.21	2.87	4.72
RG252_09035				1.47	1.2	0.58	0.7	0.39	2.9	0.85	1.21	1.5	1.34	4.46
RG252_09050		Reverse rubrerythrin-1		1.45	0.94	1.32	1.21	0.86	2.01	1.47	1.37	1.38	1.37	3.77
RG252_09125				-1.3	-0.77	-1.13	-1.79	-1.46	-2.46	-1.36	-1.33	-0.44	-0.37	-3.29
RG252_09140		GH28		-1.09	-1.59	-2.22	-1.28	-1.03	-1.05	6.47	1.14	-0.02	-2.1	-2.41
RG252_09145	K07240	Chromate transport protein		-0.86	-0.96	-1.28	-0.8	-0.65	-0.25	3.71	-0.04	-0.93	-1.31	-0.76
RG252_09150	K07240			-0.71	-1.18	-1.86	-0.12	-0.45	-0.36	3.73	-0.23	-0.72	-0.45	0.29
RG252_09155	K15725			-0.44	-0.33	-2.03	-0.83	-0.84	-0.88	6.6	0.5	-0.26	-0.66	-2.06
RG252_09160	K15727	Cobalt-zinc-cadmium resistance protein CzcB		-1.38	-0.21	-1.85	-1.16	-0.25	-0.41	7.35	0.27	-0.13	-1.21	-0.38
RG252_09165	K15726	Cobalt-zinc-cadmium resistance protein CzcA		-0.59	-0.76	-1.16	-0.62	-1.06	-0.77	6.93	1.15	-0.14	-1.45	-1.35
RG252_09320				3.57	2.81	2.72	2.81	2.26	4.96	2.58	3.21	2.57	2.29	6.82
RG252_09325	K01190	GH2		2.24	1.59	1.66	1.34	1.28	1.76	2.15	4.06	3.52	2.57	2.2
RG252_09530				-1.24	-0.89	-2.09	-2.3	-2.21	-4.18	-0.25	0.7	0.68	1.2	-3.69
RG252_09610	K01179	GH5_21		2.23	1.84	3.6	-0.6	-0.49	1.84	2.28	2.95	2.62	-0.21	0.56
RG252_09670		Cytidylate kinase		-3	-2.56	-3.28	-1.6	-1.41	-3.37	-3.82	-3.56	-4.15	-3.47	-3.79
RG252_09675	K06518	Antiholin-like protein LrgA		-3.51	-2.75	-3.81	-1.93	-1.85	-3.96	-4.23	-3.75	-4.65	-4.32	-4.21
RG252_09680		Inner membrane protein YohK		-3.46	-2.98	-4.14	-2.21	-1.93	-4.04	-4.5	-4.42	-5.12	-4.56	-4.64
RG252_09695				0.8	1	1.18	1.14	1.02	1.76	1.66	2.24	1.67	0.87	3.19
RG252_09725				1.21	0.89	0.64	0.46	0.3	1.98	-0.61	-1.06	0.5	0.45	3.35
RG252_09780				2.6	2.5	2.19	2.44	2.21	4.1	3.15	3.01	2.43	1.84	6.04
RG252_09845				1.94	2.45	1.19	1.61	1.21	2.83	2.13	3.23	3.12	3.33	2.26
RG252_09890		TonB-dependent receptor P3		-1.86	-1.86	-1.74	-1.64	-2.11	-3.49	-1.75	-1.39	-0.76	0.4	-5.76
RG252_09895	K21572			-1.79	-1.89	-1.67	-1.59	-2.13	-3.62	-1.79	-1.42	-0.82	0.41	-5.78
RG252_09900				-1.83	-1.95	-1.83	-1.65	-2.23	-3.78	-1.9	-1.44	-1.12	-0.01	-6.37
RG252_09905				-1.85	-1.81	-1.78	-1.61	-2.08	-3.68	-1.76	-1.41	-0.92	0.16	-6.02
RG252_09910				-1.21	-1.28	-1.32	-1.04	-1.54	-3.2	-1.38	-0.92	-0.11	0.94	-5.25
RG252_09915				-1.04	-1.04	-1.11	-1.05	-1.58	-2.56	-1.03	-0.49	0.02	0.97	-4.98
RG252_09920				1.45	0.57	0.02	2.25	2.01	0.03	-0.12	4.2	3.45	4.3	0.61
RG252_09940				-0.77	-0.81	-0.93	-0.68	-1.01	-2.44	-1.11	-1.01	-0.31	0.78	-4.02
RG252_09945				-0.46	-0.29	-0.87	-0.48	-0.62	-1.87	-1.08	-0.9	-0.43	0.99	-3.17
RG252_09960		HTH-type transcriptional repressor PurR		1.57	1.31	1.03	1.51	1.2	2.76	1.74	1.85	1.55	1.17	4.07
RG252_10150		D-xylose-proton symporter		3.12	3.02	3.28	2.77	2.64	3.96	3.35	4.04	3.49	3.04	4.59
RG252_10155				4.04	3.68	3.73	2.99	3.01	4.56	3.85	4.33	3.82	3.47	5.11
RG252_10160				2.38	1.27	1.78	2	0.71	2.64	0.16	4.31	3.65	1.68	3.02
RG252_10175				0.66	0.89	-0.33	-0.48	3.14	0.53	-0.26	0.73	0.17	-0.25	1.72
RG252_10180				0.08	0.49	-0.32	0.27	3.59	1.16	0.03	0.45	0.09	0.71	2.72
RG252_10190		TonB-dependent receptor P26		3.77	3.18	3.84	3.53	3.41	3.68	3.48	4.63	4.41	1.78	3.48
RG252_10195	K21572			3.7	3.07	3.79	3.49	3.3	3.78	3.53	4.5	4.56	1.91	3.62
RG252_10255	K00847	ATP-dependent 6-phosphofructokinase	Fructan	3.1	4.48	2.83	2.76	1.9	3.78	7.35	4.14	4.53	3.99	7.79
RG252_10260			Fructan	2.73	3.67	2.38	2.29	1.46	2.84	6.86	3.33	4	3.55	7.16
RG252_10265	K03332	GH32	Fructan	2.64	3.92	2.35	2.25	1.64	2.99	6.84	3.72	4.38	3.95	7.22
RG252_10270			Fructan	0.69	1.08	-0.07	1.97	0.67	-0.32	3.75	1.23	1.04	-0.24	2.17
RG252_10275	K21572	SusD-like protein P2	Fructan	0.48	1.35	-0.33	1.61	0.7	-0.3	3.41	1.97	1.56	0.47	1.74
RG252_10280		TonB-dependent receptor P26	Fructan	0.47	1.26	0.32	1.65	0.77	-0.39	3.43	0.72	0.96	0.58	1.82
RG252_10290	K01193	GH32	Fructan	3.74	4.86	3.63	2.99	2.62	4.52	7.29	4.25	4.69	4.13	8.47
RG252_10295			Fructan	3.39	4.38	3.32	2.96	2.32	3.99	6.81	3.75	4.53	3.87	8.55
RG252_10300	K21572	SusD-like protein P25	Fructan	3.24	4.4	3.35	2.66	2.38	4.08	6.66	3.78	4.54	3.82	8.68
RG252_10305		TonB-dependent receptor SusC	Fructan	2.72	3.65	2.7	2.16	1.78	3.37	6.08	3.14	3.71	3.04	7.5
RG252_10315				-1.54	-0.35	-0.63	-0.75	3.39	-0.05	-1.7	2.01	1.03	-0.52	-0.66
RG252_10350		PL1_2		3.47	4.74	2.35	1.79	2.07	3.05	3.47	4.24	3.41	1.11	2.84
RG252_10355	K18197	PL11_1		4.46	5.58	3.21	2.54	2.38	3.89	4.36	4.5	3.6	2.05	3.85
RG252_10430		GH51		1.45	0.95	1.24	1.1	1.17	0.89	1.27	0.99	3.94	4.59	1.1
RG252_10475		Transcriptional regulatory protein LiaR		-1.67	-1.32	-1.53	-0.72	-1.14	-2.05	-0.56	-0.09	-0.51	-0.72	-3.56
RG252_10480	K03154			-1.79	-1.14	-1.63	-1.2	-1.28	-2.19	-1.6	0.7	-1.25	-1.45	-4.26
RG252_10485	K21029	putative adenylyltransferase/sulfurtransferase MoeZ		-2.14	-1.53	-1.96	-1.47	-1.74	-3.33	-2.17	-0.88	-1.03	-0.74	-3.59
RG252_10490	K21140			-1.64	-1.72	-2.18	-1.56	-1.64	-4.1	-1.58	-1.02	-1.41	-0.95	-4.28
RG252_10495	K00392			-1.59	-1.51	-1.95	-1.5	-1.44	-3.11	-1.2	-0.25	-0.95	-1.11	-3.75
RG252_10500	K24866	Siroheme synthase		-2.59	-1.89	-1.85	-1.14	-1.57	-1.9	-2.4	-0.25	-1.13	-0.8	-5.08
RG252_10505		Siroheme synthase		-2.21	-1.79	-2.14	-1.35	-1.16	-2.72	-1.58	0.47	-0.29	-0.92	-3.74
RG252_10510	K00957	Sulfate adenylyltransferase subunit 2		-2.04	-1.78	-2.67	-1.14	-1.52	-3.31	-1.45	-1.01	-1.4	-1.03	-4.39
RG252_10515	K00956	Bifunctional enzyme CysN/CysC		-1.56	-1.08	-1.75	-1.29	-1.09	-3.69	-1.41	-0.1	-0.9	-1.3	-2.64
RG252_10640				-1.93	-0.93	-1.96	-1.77	-1.6	-3.24	-2.85	-1.6	-1.2	-1.01	-3.48
RG252_10670	K14445	Sodium-dependent dicarboxylate transporter SdcS		2.27	2.04	1.76	2.2	1.8	3.75	2.16	2.4	2.01	1.72	4.44
RG252_10690		Rubredoxin		3.71	3.63	3.24	3.43	2.71	5.84	5.06	4.65	5.5	4.9	7.73
RG252_10730	K21572			-1.57	-0.88	-2.6	-2.09	-1.29	-3.12	-2.82	-1.59	-1.66	-1.64	-3.66
RG252_10735				-1.81	-1.56	-2.32	-1.98	-1.87	-3.12	-2.67	-1.31	-1.51	-1.35	-3.5
RG252_10750				-2.33	-2.24	-2.5	-1.87	-2.78	-4	-4.11	-2.75	-1.99	-1.04	-6.01
RG252_10755				-2.19	-2.01	-2.4	-1.78	-2.63	-3.48	-3.95	-2.61	-2.13	-1.12	-5.9
RG252_10950	K00048	Lactaldehyde reductase		3.55	2.76	3.04	1.85	1.61	3.42	3.43	5.42	4.95	3.33	3.93
RG252_10985		Sensor histidine kinase RcsC		3.88	3.49	3.38	3.53	2.75	4.97	3.52	4.28	4.1	4.14	5.94
RG252_11090		Rubrerythrin		0.88	0.63	0.89	0.84	0.56	1.75	1.35	1.13	0.91	0.63	3.43
RG252_11185				-1.73	-0.4	-1.58	-2.09	-1.29	-3.14	-3.62	-2.27	-2.64	-2.51	-3.65
RG252_11190				-1.93	-0.56	-2.33	-2.41	-1.2	-3.87	-4.16	-3.28	-3.08	-3.06	-3.85
RG252_11225	K01804			2.93	1.47	1.59	1.08	1.21	1.2	1.74	5.81	4.81	2.74	2.03
RG252_11230	K01629	Rhamnulose-1-phosphate aldolase		2.36	0.98	1.09	0.51	0.77	0.42	1.01	5.5	4.4	2.24	1.59
RG252_11235	K06610			3.55	1.89	2.16	1.64	1.53	1.62	2.4	6.63	5.49	3.43	3.06
RG252_11240	K01813	L-rhamnose isomerase		3.22	1.77	2.13	1.56	1.66	1.77	1.98	6.53	5.44	3.35	2.52
RG252_11245	K00848	L-Rhamnulokinase		2.54	1.23	1.41	0.8	0.61	1.14	1.23	5.97	4.92	2.83	2.13
RG252_11500				2.31	1.74	0.55	0.78	1.4	1.08	-0.12	5.41	3.38	-0.46	-0.17
RG252_11605	K00788	Thiamine-phosphate synthase		-0.78	-0.48	-0.88	-3.34	-1.32	-2.48	-1.92	0.87	0.29	0.38	-2.15
RG252_11615	K02014	Vitamin B12 transporter BtuB		-3.33	-1.31	-2.31	-2.15	-0.73	-3.72	1.21	0.72	-0.24	-0.32	-3.09
RG252_11670	K21572			4.25	3.13	3.68	2.42	2.03	4.88	3.48	2.93	2.83	1.72	4.4
RG252_11675	K21573	TonB-dependent receptor P3		5.02	3.84	4.5	3.06	2.72	5.66	4.54	3.44	3.72	2.9	5.62
RG252_11715		Sensor histidine kinase RcsC		1.38	1.17	1.28	1.46	1.31	2.1	1.78	1.83	1.91	1.68	3.34
RG252_11795	K21572			-0.55	-0.41	-0.24	-0.47	-0.4	-1.11	-0.94	-1.63	-1.58	-1.36	-3.02
RG252_11805		TonB-dependent receptor SusC		-1.77	-1.92	-1.87	-1.46	-2.18	-2.89	-2.63	-1.72	-1.58	-0.69	-4.65
RG252_11810				-1.68	-1.84	-1.85	-1.34	-2.14	-2.78	-2.51	-1.67	-1.59	-0.71	-4.51
RG252_12100	K13043	N-succinylornithine carbamoyltransferase		-1.2	-0.9	-1.05	-0.7	-1	-2.11	-1.14	-1	-0.63	0.21	-3.13
RG252_12105	K00147	Gamma-glutamyl phosphate reductase		-1.4	-1.19	-1.21	-0.86	-1.23	-2.63	-1.48	-1.37	-0.98	-0.17	-3.83
RG252_12110	K00931	Glutamate 5-kinase		-1.47	-1.19	-1.4	-1.04	-1.14	-2.61	-1.69	-1.43	-1.33	-0.6	-4.6
RG252_12125	K00286	Pyrroline-5-carboxylate reductase		-1.63	-1.31	-1.7	-1.01	-1.71	-2.71	-2.04	-1.04	-0.74	0.23	-3.47
RG252_12130	K00821	Acetylornithine aminotransferase		-1.54	-1.22	-1.48	-0.85	-1.57	-2.45	-1.99	-1.03	-0.65	0.32	-3.22
RG252_12135	K00145	N-acetyl-gamma-glutamyl-phosphate reductase		-1.57	-1.19	-1.53	-0.87	-1.64	-2.45	-1.93	-0.92	-0.6	0.36	-3.04
RG252_12140	K01940	Argininosuccinate synthase		-1.46	-1.07	-1.36	-0.92	-1.55	-2.49	-1.91	-0.98	-0.8	0.2	-3.08
RG252_12170				1.25	0.57	-0.51	0.53	0.46	-0.5	0.65	5.2	4	1.17	-0.17
RG252_12180				1.58	1.63	1.97	1.32	1.36	1.36	3.05	2.37	2.51	1.93	0.94
RG252_12210		GH106+GH28		1.86	1.16	0.95	0.54	0.95	0.52	1.02	4.05	3.17	0.91	-0.01
RG252_12240	K21573	TonB-dependent receptor P3	Xylan	4.61	3.45	4.25	2.74	2.33	5.17	4.51	3.27	4.23	3.72	5.51
RG252_12245	K21572		Xylan	5.27	4.24	4.8	3.34	2.89	5.68	5.07	3.74	4.6	4.12	5.91
RG252_12260	K11746	Glutathione-regulated potassium-efflux system ancillary protein KefF		2.16	1.51	1.49	1.58	1.42	3.28	1.57	2.04	1.54	1.38	4.82
RG252_12265				1.34	1.23	0.75	1.1	0.87	2.82	0.77	1.36	0.91	0.93	3.99
RG252_12275	K17723	Dihydroorotate dehydrogenase		2.24	2.24	1.5	1.23	1.32	2.65	1.11	1.39	0.94	0.83	3.68
RG252_12425				1.78	1.56	1.12	0.94	1.1	1.98	3.03	3.14	2.79	1.72	2.62
RG252_12480	K08641	D-alanyl-D-alanine dipeptidase		2.47	1.74	1.99	2.01	1.6	2.69	0.79	1.63	1.34	1.45	3.96
RG252_12485				2.42	1.91	1.8	2.12	1.52	2.59	0.26	1.4	1.16	1.26	3.37
RG252_12490	K01713	Membrane-bound lytic murein transglycosylase F		2.46	2.09	1.99	1.74	1.51	2.69	0.38	1.38	1.2	1.46	3.37
RG252_12540				-0.38	0.03	-1.62	-1.87	-0.1	-2.11	-3.27	-1.03	-1.11	-2.65	-2.42
RG252_12545				-0.54	0.2	-1.99	-2.53	-1.02	-1.98	-2.13	2.22	1.57	-3.53	-2.46
RG252_12885		Sensor histidine kinase RcsC		2.5	1.99	1.99	1.86	1.55	2.87	2.18	2.31	2.27	1.74	3.65
RG252_12920		3',5'-cyclic adenosine monophosphate phosphodiesterase CpdA		-2.47	-1.21	-3.03	-2.9	-2.61	-3.08	-3.09	-2.09	-2.61	-3.4	-3.07
RG252_12925				-2.47	-1.38	-2.78	-2.45	-2.12	-3.24	-3.1	-2.66	-2.34	-2.55	-2.36
RG252_12930				2.93	2.55	2.74	2.37	2.22	3.31	2.83	2.8	2.52	2.47	3.12
RG252_12935		CE12+CE8		3.07	4.68	2.93	1.66	2.1	1.3	3.74	4.4	2.89	2.04	1.48
RG252_12945	K03320	Ammonia channel		-4.26	-3.41	-4.75	-4.88	-3.9	-4.9	-4.73	-3.77	-4.64	-3.54	-5.07
RG252_12950	K01734	Methylglyoxal synthase		-3.83	-2.52	-3.65	-3.48	-4.03	-3.03	-3.1	-2	-2.77	-2.07	-4.55
RG252_13020				4.44	3.56	3.93	3.12	2.77	5.46	3.86	4.67	4.16	3.8	6.41
RG252_13115	K21572	SusD-like protein	Xylan	2.29	1.75	2.39	1.15	1.82	1.08	1.88	4.09	3.94	1.41	0.66
RG252_13120		TonB-dependent receptor P3	Xylan	1.34	1.26	1.03	0.12	0.43	0.48	0.12	3	2.38	0.45	-0.06
RG252_13125	K21572	SusD-like protein	Xylan	1.73	1.68	1.35	0.4	0.45	0.54	1.23	3.63	3.07	1.34	0.53
RG252_13130			Xylan	3.03	2.89	2.46	2.5	1.64	2.01	2.21	5.53	4.38	2.42	1.79
RG252_13175				2.92	2.08	2.05	1.88	1.62	3.8	1.98	2.64	1.67	1.05	6.03
RG252_13180	K05349	GH3		2.92	2.42	2.71	2.27	2.14	3.24	1.91	2.03	2.51	2.01	3.83
RG252_13190		GH2		-0.64	0.04	-1.43	-2.35	-0.3	-2.4	-2.71	-1.6	-2.3	-3.21	-2.79
RG252_13195	K13993			-1.5	-0.35	-2.03	-2.51	-0.96	-2.06	-3.21	-3.2	-3.21	-2.61	-2.45

## Sheet: B
Additional file 2B: The complete log2-fold change (log2FC) values for genes surpassing a threshold of log2FC >3 and log2FC <-3 for at least one of the eleven substrates for X. ruminicola KHP1. On the left side of the table are written locus tags of genes, KEGG numbers, products and predicted PULs. Substrates used are xyloglucan (XG), galactomanan (GalM), glucomannan (GlcM), pullulan, starch, beta…
Locus_tag	KEGG	Product	PUL	XG	GalM	GlcM	Pullulan	Starch	BG	HG	RG	PG	ARA	AG
SAMN04487826_0004				0.52	-0.31	1.03	-0.51	-1.57	1.99	-3.18	1.32	-1.38	-1.69	-0.93
SAMN04487826_0005		antirepressor		-0.18	0.76	1.09	-1.3	0.23	0.44	0.09	4.37	-0.43	0.07	-0.22
SAMN04487826_0006				2.08	1.93	2.18	0.65	1.92	2.08	1.27	3.76	1.81	1.24	1.48
SAMN04487826_0007		RNA polymerase sigma-70 factor family protein		0.99	2.42	1.16	0.65	1.4	1.06	1.79	4.62	2.05	1.24	1.48
SAMN04487826_0008				0.46	1.39	0.63	-0.67	0.86	0.53	0.73	4.58	0.21	0.71	0.94
SAMN04487826_0009				-0.91	0.03	-0.22	-2.03	-0.5	-0.84	-0.63	3.69	-0.63	-0.17	-0.42
SAMN04487826_0010				1.82	3.23	2.26	2.89	3.51	2.58	1.79	8.08	2.74	2.59	3.31
SAMN04487826_0011				0.99	1.93	2.36	-0.13	1.4	1.06	1.27	5.32	2.05	2.59	2
SAMN04487826_0012	K01207	GH3		-1.53	0.39	-0.49	-0.02	-0.05	-3.65	-1.96	-2.23	-2.15	-0.11	0.11
SAMN04487826_0018				0.99	2.48	1.73	-0.13	2.17	1.06	2.32	3.24	2.04	1.24	1.72
SAMN04487826_0019				0.03	3.23	1.23	0.01	0.73	0.92	0.35	3.38	2.29	0.28	1.5
SAMN04487826_0026				3.08	3.36	3.37	2.1	2.17	3.34	2.12	2.63	3.04	1.52	2.59
SAMN04487826_0027		AIPR protein		3.12	3.28	3.45	2.32	1.69	2.93	1.37	1.84	2.38	1.01	2.37
SAMN04487826_0028				3.52	3.6	3.62	1.8	1.48	2.76	1.43	1.78	2.67	1.3	2.12
SAMN04487826_0029				2.68	3.06	2.97	1.8	1.6	2.18	1.09	1.89	1.9	1.14	1.87
SAMN04487826_0031				3.15	3.21	2.57	1.14	1.9	3.42	1.59	2.88	2.8	1.89	2.16
SAMN04487826_0032				2.39	6.7	4.43	1.52	1.97	1.78	1.54	2.71	1.7	1.19	4.4
SAMN04487826_0034		GT3		-2.75	-2.92	-2.84	-0.7	-2.17	-1.27	-3.55	-3.9	-3.35	-2.15	-3.78
SAMN04487826_0055		alpha/beta barrel domain-containing protein Prevo		0.09	1.5	0.54	-0.47	3.82	0.14	3.62	3.44	4.37	2.05	4.72
SAMN04487826_0059	K01190	GH2: beta-galactosidase		3.39	1.66	3.18	2.18	-1.79	0.15	-2.77	0.1	-1.17	0.79	-1.63
SAMN04487826_0060				2.34	3.4	2.47	0.9	2.7	2.41	1.79	3.76	2.85	1.24	3.64
SAMN04487826_0080				5.97	6.21	5.38	0.34	5	5.73	5.26	4.82	6.41	4.27	5.37
SAMN04487826_0081	K06147	peptide ABC transporter permease/P-binding prote		-0.77	-3.02	-0.87	-0.07	-1.39	-1.04	-0.82	-0.03	-0.78	-0.39	-1.64
SAMN04487826_0082		toxin secretion protein		-0.96	-3.5	-0.95	0.43	-1.11	-1.34	-0.29	0.51	-0.63	-0.32	-1.62
SAMN04487826_0083		lipoprotein		-1.47	1.45	-1.96	-1.42	-3.29	-0.21	-1.84	0.94	-3.41	-1.38	-0.96
SAMN04487826_0087				1.44	2.81	1.98	0.7	3.75	0.72	3.25	3.56	4.66	1.66	5.35
SAMN04487826_0121				-0.82	-2	-1.25	-0.76	-4.68	0.68	-4.68	-5.8	-3.64	-0.87	-4.61
SAMN04487826_0141				-1.47	-3.22	-2.97	-1.22	-0.61	0.24	-0.21	-1.03	-0.19	-0.31	-2.72
SAMN04487826_0150	K03086	RNA polymerase sigma factor-> sigma-70 family Pr		0.77	0.16	1.49	0.93	-0.66	1.79	0.37	4.17	1.03	0.24	-0.57
SAMN04487826_0151		AAA family Pase		-0.29	-1.71	-0.64	-0.46	-0.95	0.3	-2.87	3	-1.63	-1.96	-1.61
SAMN04487826_0152		MoxR-like Pase dentalis DSM 3688]		-0.6	0.07	1.21	-1.44	0.35	0.86	-1.5	4.31	-0.25	-0.75	-0.15
SAMN04487826_0154		WLM domain protein		-0.64	-0.71	0.14	0.24	-1.25	0.25	-1.38	3.43	-1.13	-1.4	1.2
SAMN04487826_0155				0.57	3	3.66	0.38	1.69	3.15	0.09	2.46	2.58	1.11	2.59
SAMN04487826_0156				4.9	8.37	6.39	3.13	2.13	2.35	0.38	2.03	3.15	1.33	6.28
SAMN04487826_0157				4.82	7.24	5.62	1.58	0.34	2.75	-0.29	0.92	1.48	-0.89	3.79
SAMN04487826_0158				3.82	5.77	4.32	0.57	-0.01	2.04	-0.42	0.29	1.71	0.01	3.1
SAMN04487826_0159				0.65	1.02	0.77	-1.04	0.49	0.15	0.89	3.41	0.61	0.34	0.82
SAMN04487826_0161				-2.02	-3.27	-2.03	-0.38	-0.35	-2.42	-0.61	-1.02	-0.55	-0.07	-1.29
SAMN04487826_0164		N-acetylmuramoyl-L-alanine amidase rum		-1.82	-3.22	-2.28	-0.53	-0.73	-2.22	-1.12	-1.18	-0.95	-0.44	-1.51
SAMN04487826_0180	K03615	RnfABCDGE type electron transport complex subunit		-0.42	0.25	-0.33	-0.22	0.03	-1.1	2.42	3.04	0.61	-0.04	0.82
SAMN04487826_0183	K03613	RnfABCDGE type electron transport complex E subuni		0.5	2.7	0.88	0.44	0.49	0.27	2.9	3.46	1.06	0.11	1.5
SAMN04487826_0184	K03617	RnfABCDGE type electron transport complex subunit		0.5	1.61	0.8	0.16	0.8	0.38	3.6	3.97	1.6	0.51	1.73
SAMN04487826_0197	K07729	Helix-turn-helix protein dentalis DSM		1.36	2.13	0.99	-0.16	3.24	2.83	2.88	3.09	2.99	1.76	2.93
SAMN04487826_0210				0.99	1.93	1.16	-0.13	1.4	1.61	1.27	7.68	0.74	1.24	0.95
SAMN04487826_0211				0.99	1.93	1.16	-0.13	1.4	1.06	1.27	6.48	0.74	1.24	0.95
SAMN04487826_0212				0.99	1.93	1.16	-0.13	1.4	1.06	1.27	5.22	0.74	1.24	2.41
SAMN04487826_0213				1.99	2.7	1.68	1.72	1.4	1.59	1.27	5.04	1.27	1.24	0.95
SAMN04487826_0214				0.24	0.12	1.17	-0.36	0.36	0.3	-0.54	6.95	-1.06	-0.02	-0.09
SAMN04487826_0215				-0.76	-0.57	0.13	-0.82	-1.14	-0.94	-2.04	5.63	-0.02	-1.27	-0.03
SAMN04487826_0216	K08640			0.99	1.93	1.16	-0.13	1.4	1.55	1.27	5.98	1.28	1.78	0.95
SAMN04487826_0228		CE12		-1.15	-1.8	-1.37	-0.12	-1.87	-1.34	-0.45	-0.34	-2.29	-0.42	-3.2
SAMN04487826_0229		rubredoxin/rubrerythrin domain-containing protein		3.48	4	3.64	1.21	0.23	0.28	1.19	1.8	2.27	1.73	3.93
SAMN04487826_0235				-6.86	-7.6	-9.14	-4.27	-1.03	-0.58	-3.46	-4.05	-3.95	-3.93	-5.96
SAMN04487826_0239				1.81	1.7	1.39	-0.05	3.08	3.4	2.75	3.19	2.7	2.09	1.78
SAMN04487826_0268	K01956	carbamoyl-phosphe synthase-> small subunit Pre		-2.43	-4.64	-3.52	-0.37	-1.3	-1.24	-2.08	-2.52	-2.91	-0.91	-4.64
SAMN04487826_0269	K01955	carbamoyl-phosphe synthase large subunit Prevot		-1.2	-3.12	-2.3	-0.02	0.11	-0.21	-0.38	-0.89	-1.21	-0.1	-2.88
SAMN04487826_0300				2.38	3.06	3.84	-0.62	-0.32	-1.87	-3.1	0.15	-0.9	-1.13	3.13
SAMN04487826_0301		surface protein		2.85	2.38	3.15	1.45	0.96	0.71	-0.21	0.17	1.01	0.53	2.45
SAMN04487826_0304				-2.37	-3.21	-4.5	-2.06	-2.97	2.05	-1.87	1.77	-1.39	-0.75	-4.72
SAMN04487826_0305				0.6	-0.11	1.27	-1.46	-2.02	-4.47	-3.24	-1.72	-2.68	-3.5	0.68
SAMN04487826_0306				1.64	1.69	2.65	-0.47	-1.18	-1.11	-2.64	-0.99	-3.11	-1.05	1.63
SAMN04487826_0307		sensor histidine kinase		-1.82	-3.77	-2.45	-0.59	-0.97	-1.1	-1.01	-0.8	-1.37	-0.48	-2.38
SAMN04487826_0308	K06901	xanthine/uracil permease family protein Prevotell		-1.29	-3.16	-1.7	-0.21	0.23	-0.97	0.42	0.6	-0.27	0.11	-1.21
SAMN04487826_0330	K07258	serine-type D-Ala-D-Ala carboxypeptidase Prevotel		-2.72	-3.22	-3.54	-1.63	0.4	-1.49	-0.16	-1.01	-1.26	0.04	-2.21
SAMN04487826_0335				3.06	2.96	2.36	0.66	4.78	2.02	4.77	4.61	4.63	3.44	4.52
SAMN04487826_0338				1.22	4.12	2	-0.34	-0.35	0.17	-0.99	-0.81	-0.13	-0.87	2.26
SAMN04487826_0340		STAS domain-containing protein ruminic		3.27	5.08	4.03	0.74	0.38	0.77	-0.2	1.05	1.67	1.13	4.76
SAMN04487826_0341	K08640			4.4	6.53	5.74	1.57	2.17	3.11	1.27	5.47	3.89	2.34	4.92
SAMN04487826_0343				1.87	3.54	2.38	0.48	-1.39	0.68	-1.27	-0.19	-0.1	-1.78	1.02
SAMN04487826_0344				3.33	5.63	4.45	2.24	1.15	2.31	1.34	4.26	1.89	0.35	2.8
SAMN04487826_0345				2.38	4.99	3.42	1.2	1.74	1.62	0.59	1.81	1.61	0.42	3.37
SAMN04487826_0346		histone-like DNA-binding protein rumin		1.26	2.59	1.85	1.17	3.04	0.66	0.55	1.75	0.58	0.28	2.13
SAMN04487826_0347		lipoprotein		3.04	4.08	2.59	0.76	3.59	1.81	2.45	4.09	1.12	1.59	2.64
SAMN04487826_0348		lipoprotein		2.91	6.47	4.63	0.56	0.33	-0.22	-1.05	0.47	0.6	0.17	4.36
SAMN04487826_0349	K05802	mechanosensitive ion channel family protein Prevo		1.31	3.85	2.13	-0.13	-0.13	-1.36	-0.78	-0.04	-0.12	-0.26	2.59
SAMN04487826_0353	K12524	asparte kinase/homoserine dehydrogenase Prevote		-1.99	-3.1	-2.73	-0.88	-0.46	-0.86	-1	-1.67	-1.58	-0.44	-3.24
SAMN04487826_0354	K15635	homoserine kinase		-2.61	-3.7	-3.36	-1.2	-0.64	-1.55	-1.4	-2.23	-2.33	-0.68	-3.88
SAMN04487826_0357		peptidase Do		0.67	1.89	1.05	0.67	0.97	-1.41	0.74	0.8	2	0.8	3.06
SAMN04487826_0366				3.26	2.27	3.33	1.58	1.57	1.35	0.33	0.33	1.55	0.71	2.98
SAMN04487826_0393	K07792	anaerobic C4-dicarboxyle membrane transporter Dc		1.86	4.42	3.51	0.27	0.36	-0.7	-0.38	-0.16	0.83	-0.14	4.16
SAMN04487826_0398				-0.23	-2.28	-0.69	0.31	-2.29	0.77	-1.8	-1.08	-1.21	-1.27	-3
SAMN04487826_0405	K01687	dihydroxy-acid dehydrase la		-1.48	-3.33	-2.1	-0.54	0.21	-0.94	-0.21	-0.84	-0.56	-0.46	-2.38
SAMN04487826_0429	K01689	phosphopyruvate hydrase; enolase		-0.8	-0.65	-0.16	-0.69	11.72	0.36	1.6	1.6	0.17	1.35	1.22
SAMN04487826_0430		FMN-binding protein		-2.1	-1.17	-1.93	-0.25	10.36	1.51	-0.12	2.05	0.29	-0.99	-2.15
SAMN04487826_0431	K21572	susD		-1.95	-2.29	-1.22	0.42	10.61	-0.01	1.06	3	-1.49	0.39	-1.69
SAMN04487826_0432	K21573	susC		-3.54	-5.39	-4.48	-0.68	8.91	-0.64	-0.91	0.5	-1.24	-1.05	-3.24
SAMN04487826_0433		copper chaperone		-0.69	-3.19	-3.44	0.25	11.53	1.08	3.61	3.9	4.03	1.74	1.03
SAMN04487826_0434	K02014	TonB-dependent heme receptor l		-3.13	-5.04	-3.28	-0.79	-1.87	-1.05	-0.64	-0.62	-0.16	0.14	-4.11
SAMN04487826_0439		cytochrome c family protein la		1.93	3.22	2.39	0.56	-0.72	-0.09	1.13	1.3	1.7	1.03	2.98
SAMN04487826_0445		O-acetyltransferase		2.75	4.13	2.53	0.13	-3.58	2.68	-3.18	-1.21	1.88	3.27	1.72
SAMN04487826_0447		histone-like DNA-binding protein rumin		-1	-0.7	0.13	1.44	-1.55	1.16	-1.15	1.39	-1.92	-3	-1.72
SAMN04487826_0448				0.99	1.93	1.73	1.76	1.4	4.36	1.27	5.78	1.27	1.79	0.95
SAMN04487826_0449	K07791	C4-dicarboxyle uptake family transporter Prevot		0.95	4.58	2.93	0.05	1.13	-0.6	-0.09	0.73	0.2	0.02	4.2
SAMN04487826_0450		L-asparaginase II		5.05	10.19	8.08	1.57	3.03	3.43	0.52	1.86	2.88	1.2	8.1
SAMN04487826_0451	K01744	asparte ammonia-lyase sp. oral taxon		2.04	7.01	4.78	0.41	0.6	-1.21	-1.1	0.63	-0.26	-0.66	5.51
SAMN04487826_0452				2.32	1.93	1.16	0.4	1.92	1.55	1.27	4.73	0.74	1.24	2.78
SAMN04487826_0453				1.05	0.04	0.78	1.72	0.57	0.23	-0.62	5.54	-0.61	0.41	0.93
SAMN04487826_0454				0.99	1.93	2	1.57	1.92	1.78	1.27	3.11	1.52	1.24	1.48
SAMN04487826_0458		helix-turn-helix protein melaninogenic		3.19	5.06	3.45	1.21	2.66	3.42	2.43	2.66	3.6	2.5	4.15
SAMN04487826_0461	K07075	nucleotidyltransferase		2.51	2.93	2.48	0.83	3.26	0.89	2.85	2.9	3.58	2.22	3.83
SAMN04487826_0465	K06006			2.32	3	2.28	0.09	1.32	-0.66	1.4	4.68	3.75	1.7	6.02
SAMN04487826_0470	K00176	ferridoxin oxidoreductase-> 4Fe-4S binding subuni		-2.7	-4.2	-3.44	-0.1	-2.6	-3.78	-3.11	-3.77	-4.03	-1.84	-5
SAMN04487826_0478	K09704	GH125: exo-?-1,6-mannosidase		2.69	3.49	3.3	1.26	0.84	0.5	1.7	2.08	2.43	1.5	3.22
SAMN04487826_0479		GH92		2.44	3.36	3.16	1.58	0.34	0.38	1.05	1.34	1.63	1.01	2.9
SAMN04487826_0480	K02014	susC		3.16	2.58	1.64	2.45	1.79	0.93	1.5	2.09	2.92	1.75	3.99
SAMN04487826_0481		susD		2.54	2.03	1	2.27	1.28	-0.25	1.07	1.51	2.09	1.5	3.08
SAMN04487826_0482	K05989	GH18: alpha-L-rhamnosidase		2.98	2.38	1.84	2.05	0.61	0.1	0.73	1.43	2.17	1.46	3.38
SAMN04487826_0488		GH92		1.98	1.96	1.98	1.67	1.13	-0.71	1.28	1.58	1.99	1.66	3.08
SAMN04487826_0489	K06201	copper homeostasis protein la		2.74	3.17	2.78	1.55	2.13	0.3	2.75	2.88	3.48	2.31	4.26
SAMN04487826_0495				1.87	0.81	2.05	1.23	1.45	1.77	1.11	6.14	2.11	1.34	2.01
SAMN04487826_0496				0.49	0.37	-0.39	-1.16	1.42	0.59	0.23	5.44	-0.81	0.22	-0.08
SAMN04487826_0499				2.02	3.9	2.55	0.72	2.07	1.16	2.81	3.75	3.42	1.53	4.09
SAMN04487826_0500		sigma factor domain-containing protein		1.92	3.65	2.34	0.41	0.16	0.82	1.36	1.58	1.73	0.93	2.34
SAMN04487826_0506				2.7	0.76	1.36	0.01	1.52	2.52	0.09	5.47	0.35	0.07	2.01
SAMN04487826_0507				1.37	2.03	1.79	0.51	0.51	1.47	-0.92	3.76	-0.26	-0.86	1.22
SAMN04487826_0509				2.72	4.33	3.2	1.01	0.55	1.9	-0.03	2.42	0.72	0.69	1.97
SAMN04487826_0511				5.7	7.07	6.77	1.29	1.35	2.56	-0.25	4.33	2.72	0.72	4.89
SAMN04487826_0512		note=putive conserved protein		5.79	7.38	6.84	2.42	2.08	3.07	-0.06	5.85	3.22	0.71	5.66
SAMN04487826_0513				1.78	4.12	2.59	-0.27	-0.42	1.96	-0.55	1.54	-0.3	0.11	1.21
SAMN04487826_0515				6.89	8.1	7.33	2.2	2.21	1.93	1.12	3.21	2.79	2.39	4.85
SAMN04487826_0516		PD-(D/E)XK nuclease family protein int		4.94	7.07	5.9	1.14	-0.1	0.88	-1.59	1.74	1.79	-1.2	4.86
SAMN04487826_0517				4.83	7.17	5.97	-0.49	0.13	1.62	0.4	1.41	1.67	-0.66	4.73
SAMN04487826_0518				4.99	7.34	6.03	1.95	1.02	1.94	-0.58	0.81	1.73	0.28	5.02
SAMN04487826_0519				4.53	6.46	5.19	2	1.09	1.97	1.55	2.47	2.14	0.73	4.56
SAMN04487826_0520				2.88	3.77	3.25	1.23	0.69	1.25	-1.02	1.58	-0.25	-0.5	0.86
SAMN04487826_0525	K02342	exonuclease		1.26	3.07	2.31	1.07	0.2	0.97	-0.43	0.16	-0.19	-0.34	1.52
SAMN04487826_0528				-3.15	-8.2	-3.89	-0.14	-2.7	0.49	-0.47	0.5	-1.22	-1.21	-5.24
SAMN04487826_0529				-2.5	-6.54	-3.56	-0.18	-1.8	-0.02	0.11	0.98	-0.89	-0.04	-4.23
SAMN04487826_0530				-2.44	-6.47	-3.57	-0.02	-2.41	0.39	-0.17	0.77	-1.09	-0.64	-4.69
SAMN04487826_0531				-2.06	-7.08	-2.64	0.06	-2.2	1.24	-0.23	0.68	-0.97	-0.22	-5.1
SAMN04487826_0532				-1.77	-6.05	-3.36	0.25	-1.89	1.62	0.71	1.46	-0.21	0.04	-4.58
SAMN04487826_0533				-2.43	-6.72	-3.08	0.14	-1.9	1.14	0.84	1.95	-0.09	-0.03	-5.27
SAMN04487826_0534				-2.06	-7.45	-3.47	-0.17	-2.2	1.63	0.02	1.12	-0.88	-0.24	-4.39
SAMN04487826_0535				-2.27	-7.3	-3.07	0	-2.61	1.38	-0.33	0.98	-0.93	-0.8	-4.62
SAMN04487826_0536				-1.7	-8.26	-2.53	0.42	-2.37	1.95	-0.06	1.25	-0.66	-0.73	-4.13
SAMN04487826_0537				-2.73	-6.14	-3.28	0.03	-3.41	1.04	-1.31	-0.13	-2	-1.24	-4.44
SAMN04487826_0538				-0.89	-6.18	-1.68	1.33	-1.27	2.21	0.81	2.18	0.56	0.43	-2.87
SAMN04487826_0539				-2.74	-6.92	-3.02	-0.53	-1.67	0.45	0.01	1.08	-1.01	-0.58	-4.38
SAMN04487826_0540				-1.84	-5.94	-3	-0.59	-1.87	0.9	0.27	1.22	-0.69	-0.27	-3.73
SAMN04487826_0562	K08640			1.15	1.94	1.44	0.52	0.85	2.36	0.72	6.29	0.21	1.46	0.93
SAMN04487826_0563				0.81	1.4	0.62	0.85	0.11	-0.73	-1.72	4.91	-0.69	0.22	0.32
SAMN04487826_0564				0.96	2.98	0.3	0.01	1.54	0.78	-0.06	5.81	-0.04	0.4	0.4
SAMN04487826_0565				1.56	4.01	3	0.63	2.17	3.86	1.79	6.13	1.28	2.53	1.48
SAMN04487826_0566				1.56	3.76	2	1.16	1.93	1.55	1.27	3.3	0.74	1.24	0.95
SAMN04487826_0567		antirepressor		0.78	1.28	0.67	-1.42	-0.28	-1.39	-0.66	4.53	0.61	-1.21	-0.98
SAMN04487826_0568				1.56	1.93	2.15	0.63	1.4	2.15	1.27	6.22	1.28	1.79	2.25
SAMN04487826_0569				3.26	4.31	3.91	1.47	0.52	1.83	-0.28	2.59	1.41	-0.48	2.77
SAMN04487826_0570				2.78	3.34	2.76	1.36	0.56	2.18	0.31	1.28	1.86	0.66	2.05
SAMN04487826_0579	K00262	glutame dehydrogenase-> NADP-specific Prevotel		-1	-4.55	-3.05	-0.32	1.7	0.51	0.27	-1.04	-1.15	0.15	-3.64
SAMN04487826_0582		sensor histidine kinase		1.6	3.06	1.84	0.33	0.33	0.37	-0.04	-0.44	0.63	0.49	2.08
SAMN04487826_0603	K11921	LysR family transcriptional regulor		-4.65	-5.37	-4.83	-2.18	-0.36	-1.3	-1.76	-1.24	-2.75	-1.93	-3.11
SAMN04487826_0604				-4.6	-5.92	-5.39	-2.23	0.4	-2.27	0.03	-1.15	-3.75	-1.25	-6.48
SAMN04487826_0605				-4.26	-4.91	-4.47	-1.97	0.93	-0.26	0.07	-1.35	-3.14	-0.46	-5.47
SAMN04487826_0606	K08640			-0.02	0.14	0.97	0.12	1.75	0.2	0.65	3.06	1.37	2.29	1.97
SAMN04487826_0612				0.93	2.06	1.3	0.96	1.01	1.52	0.65	3.06	1.73	2.02	2.56
SAMN04487826_0614		DNA-binding protein		-0.27	-0.15	0.28	1	0.11	-1.47	-0.06	3.86	1.1	1.53	2.98
SAMN04487826_0617	K00656	forme C-acetyltransferase la		-4.36	-6.27	-5.98	-1.28	0.54	-1.29	-1.52	-1.59	-2.79	-1.39	-3.49
SAMN04487826_0618	K04069	pyruve forme-lyase activing enzyme Prevotel		-5.41	-8.03	-6.74	-1.22	-0.35	-3.5	-1.85	-2.24	-3.3	-1.2	-5.07
SAMN04487826_0636				3.32	5.49	3.65	0.4	0.91	1.34	0.58	1.24	1.8	1.18	2.65
SAMN04487826_0637	K00425	cytochrome d ubiquinol oxidase-> subunit I Prevo		3.57	5.9	4.63	1.41	0.75	-0.21	0.65	1.43	2.34	0.91	4.93
SAMN04487826_0638	K00426	cytochrome d ubiquinol oxidase-> subunit II Prev		4.88	7.78	6.01	1.81	0.3	0.17	0.54	1.4	2.58	0.92	5.53
SAMN04487826_0642		lipoprotein		-6.02	-7.67	-7.45	-3.42	3.22	-1.45	-2.17	-2.22	-3.33	-2.28	-4.54
SAMN04487826_0643		TonB dependent receptor		-5.69	-7.5	-6.57	-3.25	3.67	-1.1	-1.6	-2.12	-3.61	-1.5	-4.3
SAMN04487826_0654		lipoprotein		1.12	1.05	0.11	-0.5	4.31	0.4	4.16	3.82	5.03	0.31	4.69
SAMN04487826_0659				0.99	1.93	1.16	-0.13	3.63	1.06	2.32	3.8	2.58	1.79	2.19
SAMN04487826_0665	K08191	anion:cion symporter (ACS) family transporter P		1.05	1.67	1.44	0.99	0.98	0.43	3.41	3.42	1.56	1.25	1.61
SAMN04487826_0666	K01815	4-deoxy-L-threo-5-hexosulose-urone ketol-isomera		1.02	1.6	1.26	0.86	1.06	-0.51	3.35	3.76	1.72	0.99	1.79
SAMN04487826_0667	K02775	PTS system galactitol family transporter subunit I		0.79	1.52	0.93	0.13	0.7	0.41	2.95	3.44	1.22	0.73	1.2
SAMN04487826_0668		sensor histidine kinase		-1.34	3.03	0.33	-1.17	-0.49	-0.85	-1.67	-1.74	-1.44	-1.48	1.19
SAMN04487826_0670	K07315	spoIIE family protein		-2.71	-3.53	-4.37	-1.02	-0.85	-0.21	0.87	-0.15	-0.54	-0.13	-1.2
SAMN04487826_0686	K05516	DnaJ family protein		1.13	3.59	2.17	0.23	0.87	0.04	0.49	1.11	0.98	1.17	2.19
SAMN04487826_0695				2.91	2.15	2.97	1.7	1.11	3.5	0.66	1.18	2.16	1.71	1.66
SAMN04487826_0696				2.14	3.01	2.82	0.1	-2.31	0.86	-2.27	-1.71	-0.65	-1.86	1.18
SAMN04487826_0697				2.62	3.59	2.87	0.28	-0.25	2.36	-0.6	0.54	1.45	-0.63	2.03
SAMN04487826_0698	K07075	nucleotidyltransferase		1.77	3.04	2.26	0.1	0.28	2.21	0.15	0.02	0.65	0.27	0.58
SAMN04487826_0702	K18908	ME efflux protein		-1.94	1.94	0.45	-0.56	-1.27	-2.38	-3.07	-3.1	-3.43	-2.59	0.11
SAMN04487826_0716				0.76	3.25	0.71	2.37	0.54	-0.25	2.03	1.55	-0.49	1.77	0.13
SAMN04487826_0718				2.04	3.03	2.16	0.58	1.15	1.64	1.39	1.79	1.98	0.42	2.65
SAMN04487826_0725				-0.45	-1.68	-0.69	0.27	-2.01	0.41	-1.71	-2.32	-2.63	-2.28	-4.95
SAMN04487826_0741	K01812	glucurone isomerase		-0.03	-0.3	-0.1	0.06	0.23	1	3.52	4.08	0.94	0.12	-0.43
SAMN04487826_0769		group 2 family glycosyltransferase rum		2.51	3.54	2.8	1.37	0.69	2.27	0.95	0.86	1.97	0.03	2.08
SAMN04487826_0781				4.47	3.54	4.1	2.03	1.77	2.69	1.72	2.42	3.29	1.46	3.29
SAMN04487826_0805		group 2 family glycosyltransferase rum		2.26	3.22	2.69	0.63	1.72	2.94	1.91	1.79	2.54	1.18	2.7
SAMN04487826_0832	K01696	tryptophan synthase subunit beta rumin		-1.48	-4.07	-1.76	-0.53	-1.04	-0.7	-1.63	-2.33	-2.44	-0.65	-3.74
SAMN04487826_0833	K01657	anthranile synthase subunit I rumini		-1.69	-4.23	-2.07	-0.36	-1.04	-1.19	-1.55	-2.26	-2.3	-1.19	-3.29
SAMN04487826_0834	K01658	anthranile synthase subunit II rumin		-1.81	-4.28	-2.07	-0.43	-0.79	-1.38	-1.3	-2.02	-2.12	-1.31	-3.11
SAMN04487826_0835	K00766	anthranile phosphoribosyltransferase		-1.15	-3.36	-1.24	-0.21	0.26	-1.08	-0.31	-1.02	-1.18	-0.45	-1.86
SAMN04487826_0836	K01609	indole-3-glycerol phosphe synthase r		-0.75	-3.12	-0.82	-0.11	0.27	0.12	-0.21	-0.77	-0.79	-0.54	-1.55
SAMN04487826_0837	K01817	phosphoribosylanthranile isomerase d		-0.71	-3.19	-0.79	0.03	0.24	-0.42	-0.4	-0.61	-0.95	-0.59	-1.78
SAMN04487826_0838	K01695	tryptophan synthase subunit alpha rumi		-1.3	-3.71	-1.4	-0.08	-0.08	-1.19	-0.57	-0.77	-1.05	-0.66	-1.97
SAMN04487826_0839		GH105+GH28	RG	-0.4	-0.55	-0.48	0.21	0.17	-0.69	2.43	3.15	0.33	0.03	-0.14
SAMN04487826_0840	K21573	susC	RG	4.36	4.3	5	2.53	1.35	0.35	7.15	7.75	5.66	2.33	4.58
SAMN04487826_0841	K21572	susD	RG	4.75	4.48	5.13	3.21	1.97	-0.58	7.56	8.15	6.15	3.06	4.89
SAMN04487826_0854	K21573	susC	Xylan	5.18	6.44	5.96	0.5	-0.02	-1.57	0.2	1.73	3.79	1.69	7.49
SAMN04487826_0855	K21572	susD	Xylan	3.97	5.21	4.78	0.51	-0.53	-2.65	-0.17	1.39	3.22	1.23	6.99
SAMN04487826_0862				1.93	0.96	2.07	1.62	2.92	1.66	0.33	6.32	1.28	1.12	-0.52
SAMN04487826_0864				5.14	5.63	4.11	0.19	5.42	4.96	5.37	4.43	6.95	4.34	6.79
SAMN04487826_0865		histone-like DNA-binding protein rumin		-0.47	-3.21	-1.44	0.21	1.68	-1.27	0.05	0.89	0.05	0.63	0.76
SAMN04487826_0867	K18700	thioesterase family protein la		0.38	1.08	0.67	-0.17	2.62	-0.12	2.47	2.33	2.73	1.23	3.04
SAMN04487826_0873	K25180	ABC transporter denticola]		0.81	3.28	1.12	0.73	-0.03	-1.37	-0.4	0.28	0.28	0.27	1.05
SAMN04487826_0874	K25181	ABC transporter-> permease protein-> DrrB family		1.42	4.02	1.85	0.51	0.37	-0.52	0.19	0.54	0.83	1.41	2.05
SAMN04487826_0876	K25183	multidrug resistance efflux pump denta		1.09	3.83	1.4	0.37	1.25	-0.41	1.22	1.62	1.29	1.57	2.31
SAMN04487826_0880		iron-sulfur cluster-binding protein ru		1.06	3.25	2.41	-0.71	-1.72	0.27	-1.75	0.33	-1.16	-1.59	2.36
SAMN04487826_0881		antibiotic biosynthesis monooxygenase family prote		2.32	4.36	3.54	0.61	-0.2	1.01	-1.14	0.22	-0.91	-0.47	2.97
SAMN04487826_0882				1.91	4.19	3.28	0.19	-1.32	0.25	-1.4	-0.79	0.41	-1.89	2.92
SAMN04487826_0883				2.52	3.77	3.46	1.22	-0.19	-0.11	-0.55	1.67	-0.74	-1.9	2.99
SAMN04487826_0885				-3.16	-2.32	-2.45	1.09	1.58	-1.4	1.12	-0.74	-3.07	0.52	-2.8
SAMN04487826_0886	K01990	ABC transporter P-binding protein ru		-3.23	-3.55	-3.86	2.07	1.13	-3.04	0.72	-1.2	-4.03	-0.49	-3
SAMN04487826_0887	K01673	carbone dehydrase A		0.74	1.48	1.09	2	1.69	0.5	1.3	0.14	-0.3	0.28	0.73
SAMN04487826_0920				0.99	1.93	1.84	-0.13	1.93	1.55	3.75	6.11	2.64	1.24	3.18
SAMN04487826_0922				2.13	3.24	1.98	0.18	0.83	2.34	0.73	0.67	1.47	0.58	1.07
SAMN04487826_0923				2.47	3.38	2.24	0.8	0.24	2.68	0.13	0.21	1.35	0.7	0.83
SAMN04487826_0924				3.28	3.8	2.85	1.04	2.71	3.14	2.58	2.66	3.77	1.33	2.98
SAMN04487826_944	K04761	LysR family transcriptional regulor		-1.85	-1.37	-1.59	-1.08	-0.23	-3.06	-0.36	-0.42	-0.41	-0.63	0.33
SAMN04487826_951		GH30_4: fucosidase	ARA	0.08	0.77	0.34	0.71	-1.73	-3.06	1.08	-0.92	0.49	-0.16	0.21
SAMN04487826_953	K21572	susD	ARA	0.81	2.07	1.41	0.44	-0.92	-3.13	0.89	-0.48	0	-0.76	0.82
SAMN04487826_959	K21572	susD	unk	6.78	7.29	7.74	2.9	1.36	2.2	2.94	8.3	4.87	6.11	6.33
SAMN04487826_960	K21573	susC	unk	7.35	7.93	8.21	3.66	1.96	2.74	2.82	9.03	5.08	5.79	6.89
SAMN04487826_961		CE12	unk	4.71	5.05	4.95	0.4	2.7	1.61	3.38	8.76	3.73	5.6	3.93
SAMN04487826_962	K01190	GH2: beta-galactosidase	HG	-0.44	-0.03	-0.11	-0.64	-0.43	-1.67	0.23	3	0.37	0.96	0.78
SAMN04487826_964		GH106	HG	0.01	-0.09	-0.32	-0.63	-1	-3.29	0.07	2.26	-0.18	1.43	-0.14
SAMN04487826_965	K21573	susC	HG	1.8	2.78	2.01	1.37	0.17	0.55	3.42	4.04	1.37	0.63	2.1
SAMN04487826_966	K21572	susD	HG	1.01	2.22	1.51	1.19	1.06	-1.21	4.42	4.79	2.03	1.22	2.81
SAMN04487826_967		fibronectin type III domain-containing protein	HG	1.89	3.44	2.43	1.66	0.91	-0.34	4.43	5.08	2.34	1.43	2.94
SAMN04487826_968		endonuclease/exonuclease/phosphase family protein	HG	4.08	3.05	3.66	1.82	1.37	0.85	2.64	2.64	3.75	2.31	4.12
SAMN04487826_969	K03929	CE: para-nitrobenzyl esterase	HG	3.19	3.79	3.8	1.58	1.34	-0.44	2.11	2.38	2.82	1.74	4.24
SAMN04487826_970		outer membrane efflux protein		1.95	3.52	2.53	0.63	0.24	-0.34	0.72	0.85	1.14	0.79	2.69
SAMN04487826_971	K03303	lacte permease (LctP) family transporter Prevot		3.37	6.18	4.52	0.7	0.2	0.25	0.31	0.66	1.51	0.34	4.73
SAMN04487826_974		sensor histidine kinase		1.15	3.12	1.83	0.51	-0.11	0.33	-0.63	-0.58	0.48	-0.23	1.62
SAMN04487826_977				0.4	0.86	1.64	-0.29	3.03	0.54	4.32	3.68	4.79	2.56	3.94
SAMN04487826_990		response regulor		3.26	3.47	3.44	1.58	2.51	1.61	2.6	2.09	3.57	2.61	3.51
SAMN04487826_1008				2.92	6.22	2.79	0.17	2.18	2.17	8.54	8.44	6.3	3.18	3.28
SAMN04487826_1017	K00041	tagurone reductase		0.87	1.22	1.2	0.33	0.74	0.47	3.42	3.92	0.93	0.6	1.13
SAMN04487826_1027		lipoprotein		2.05	3.05	2.94	0.6	1.9	-0.92	1.81	1.96	2.27	1.02	3.86
SAMN04487826_1028	K01142	exodeoxyribonuclease III		1.78	3.41	2.19	0.58	1.03	-0.17	0.65	0.63	1.05	0.4	2.02
SAMN04487826_1029		cache domain-containing protein rumini		1.59	3.21	2.31	0.4	0.78	0.54	0.42	0.12	0.78	0.32	2.11
SAMN04487826_1043				-4.74	-4.36	-5.7	-0.04	-0.3	-0.69	-1.48	-1.93	-3.61	-2.85	-4.51
SAMN04487826_1044		lipase domain-containing protein rumin		1.57	1.62	2.19	0.48	2.1	-1.36	1.07	0.73	1.97	0.9	4.22
SAMN04487826_1046	K03282	large conductance mechanosensitive channel protein		2.08	3.16	2.81	-0.41	-0.12	1.25	-0.71	-0.15	-0.28	-0.56	1.54
SAMN04487826_1047	K21572	susD		4.58	4.56	5.9	0.77	0.79	-1.2	-1.45	0.88	0.02	-0.02	4.22
SAMN04487826_1048	K21573	susC		4.12	3.99	5.33	0.6	0.12	0.11	-0.76	0.69	0.31	-0.06	3.57
SAMN04487826_1059	K25026	ROK family protein		2.29	3.29	2.65	0.26	1.03	-0.01	0.81	1.07	1.91	0.6	3.24
SAMN04487826_1065	K19784	NADPH-dependent reductase la 2		3.14	4.18	3.6	1.83	0.22	0.64	0.05	0.66	1.04	0.99	1.69
SAMN04487826_1069		AraC family transcriptional regulor		-4.06	-6.79	-5.87	-1.82	-1.56	0.23	-0.99	0.08	-1.76	-0.8	-4.7
SAMN04487826_1081		lipoprotein		-1.03	-3.65	-2.52	-0.12	0.12	-0.49	-0.39	-1.92	-1.98	0.39	-4.58
SAMN04487826_1082	K01914	asparte--ammonia ligase la 2		-0.62	-3.1	-2.04	-0.16	0.71	0.05	0.15	-1.06	-0.84	0.68	-3.52
SAMN04487826_1091	K00331	proton-translocing NADH-quinone oxidoreductase s		-0.69	-1.69	-1.34	0.03	-1.07	-0.32	-1.47	-1.91	-2.59	-0.14	-3.09
SAMN04487826_1094	K16213	cellobiose epimerase		4.51	5.01	6.48	1.41	0.21	3.48	0.11	0.59	-0.02	0.4	1.73
SAMN04487826_1095	K03292	glycoside-pentoside-hexuronide (GPH):cation sympor		5.15	5.86	7.08	1.59	1.52	3.75	0.79	0.93	0.78	1.27	2.71
SAMN04487826_1096	K16212	GH130: 4-O-beta-D-mannosyl-D-glucose phosphorylase		4.3	5.47	6.53	1.53	0.39	3.36	-0.31	1.14	-0.04	0.22	2.35
SAMN04487826_1097	K01218	CE7: mannan endo-1,4-beta-mannosidase		3.14	3.91	4.71	0.64	-0.95	1.71	-1.68	-0.67	-1.04	-0.69	0.68
SAMN04487826_1098	K04564	superoxide dismutase		3	4.95	3.65	0.74	1.71	0.24	1.39	1.48	2.65	1.41	4.51
SAMN04487826_1102				2.79	3.57	2.84	0.4	0.73	1.86	-0.08	2.67	2.1	0.04	4.08
SAMN04487826_1105		DNA internalizion-reled competence protein Com		2.39	4.3	3.05	1.01	0.13	1.84	-0.02	0.66	1.07	0.31	2.2
SAMN04487826_1106				1.98	3.13	2.26	0.73	-0.22	1.83	-0.28	0.11	0.32	0.39	1.07
SAMN04487826_1137				3.58	4.01	3.93	0.73	1.37	-1.32	0.6	2.76	2.1	1.42	3.29
SAMN04487826_1138				3.52	3.98	4.8	0.93	5.1	1.61	5.34	6.67	5.2	1.78	5.62
SAMN04487826_1139				3.09	2.48	3.39	1.03	2.45	0.53	2.72	4.87	2.43	1.19	4.1
SAMN04487826_1140				1.49	3.07	1.43	-1.95	0.5	-0.5	1.53	4.42	1.59	0.22	2.28
SAMN04487826_1165	K03086	RNA polymerase sigma-70 factor ruminic		1.82	3.03	2.54	-0.2	-0.8	-0.02	-0.61	-0.61	0.11	-0.73	2.35
SAMN04487826_1191				1.79	1.04	1.52	0.12	3.19	1.19	3.39	2.87	3.27	1.53	2.42
SAMN04487826_1217				0.73	-2.35	-0.2	-1.36	0.13	3.11	0.84	1.46	0.94	-0.89	-2.13
SAMN04487826_1220		lipoprotein		2.17	2.38	4.02	0.57	0.14	2.43	0.17	0.09	0.05	0.04	0.9
SAMN04487826_1234		susC?		-3.52	-6.98	-4.71	-0.5	0.29	-1.32	-3	-4.02	-4.13	-3.5	-6.03
SAMN04487826_1235		susD		-3.99	-7.53	-5.31	-0.84	0.17	-2.56	-3.17	-4.38	-4.51	-3.38	-6.01
SAMN04487826_1236				-4.15	-7.49	-5.46	-0.66	0.08	-2.9	-3.34	-4.48	-4.66	-3.49	-5.96
SAMN04487826_1237		Lipid-binding putive hydrolase		-3.72	-6.85	-4.82	-0.9	-0.11	-2.14	-3.42	-4.16	-4.21	-3.39	-5.99
SAMN04487826_1238		DNA-binding protein		-3.4	-4.92	-3.79	-1.16	1.97	-1.52	0.82	0.92	-0.62	1.37	-0.74
SAMN04487826_1242	K17680	Toprim domain-containing protein rumin		2.39	1.01	2.59	1.45	0.84	-0.31	-0.93	5.21	0.54	0.88	1.07
SAMN04487826_1243				3.78	2.46	4.4	1.16	1.4	1.06	1.27	5.84	1.27	1.24	2.26
SAMN04487826_1244	K08640			-0.3	2.12	1.93	-0.37	1.17	0.55	-0.02	5.2	1.56	-0.04	2.79
SAMN04487826_1247	K01190	GH2: beta-galactosidase		3.16	4.15	5.37	0.08	0.02	1.17	-0.76	0.36	-0.97	-0.74	1.96
SAMN04487826_1248	K08681	pyridoxal 5'-phosphe synthase-> glutaminase sub		-4.5	-2.92	-4.36	-2.36	-1.88	-3.89	-1.7	-2.12	-3.07	-1.74	-3.26
SAMN04487826_1249	K06215	pyridoxine biosynthesis protein rumini		-3.96	-2.42	-3.5	-1.71	-0.93	-2.96	-0.87	-1.25	-2.77	-1.37	-2.51
SAMN04487826_1250	K00941	phosphomethylpyrimidine kinase/AraC family transcr		-4.06	-1.68	-3.36	-1.88	-1.13	-4.15	-1.02	-1.6	-2.77	-1.48	-1.7
SAMN04487826_1265	K00705	CBM20+GH77: 4-alpha-glucanotransferase	Starch	-2.25	-0.3	-1.64	3.77	4.17	-3.54	0.1	-2.94	-2.84	-3.44	-1.16
SAMN04487826_1266	K21574	GH97 (susB): glucan 1,4-alpha-glucosidase	Starch	-1.71	-0.17	-1.32	4.19	3.96	-3.69	0.33	-2.88	-2.69	-3.47	-0.97
SAMN04487826_1267	K01200	GH13_14: pullulanase	Starch	-1.95	0.09	-1.49	4.13	3.27	-3.98	-0.14	-3.65	-3.17	-3.81	-1.61
SAMN04487826_1270		xylanase	Xylan	2.24	3.26	2.75	1.12	0.85	0.25	0.86	2.24	2.27	1.07	3.27
SAMN04487826_1271	K01811	GH31: alpha-xylosidase	Xylan	1.86	2.84	2.26	1.08	1.01	0.21	1.1	2.82	2.1	1.39	3.25
SAMN04487826_1272	K15921	CBM6+GH43_29: arabinoxylan arabinofuranohydrolase	Xylan	0.82	1.71	1.09	0.18	-0.1	0.44	0.14	1.22	0.9	0.47	1.48
SAMN04487826_1273		lipoprotein	Xylan	-1.04	-3.16	-1.77	-0.22	-0.74	1.29	-0.59	-0.09	-0.93	-0.23	-2.98
SAMN04487826_1274			Xylan	-1.03	-2.58	-1.42	0.02	-0.63	1.62	-0.59	-0.03	-1.09	0.01	-3.43
SAMN04487826_1275			Xylan	-1.78	-3.84	-2.36	-0.25	-1.3	0.67	-1.48	-1.27	-2.65	-0.13	-4.49
SAMN04487826_1276			Xylan	-1.79	-3.87	-2.74	-0.44	-1.16	0.57	-1.08	-0.84	-1.89	-0.43	-4.34
SAMN04487826_1277		GH10	Xylan	2.29	-0.61	1.8	1.94	2.07	3.28	1.41	4.54	3.11	2.59	2.06
SAMN04487826_1278		lipoprotein	Xylan	1.15	-1.6	1.05	1.01	0.18	1.8	1.35	3.99	1.58	1.23	1.58
SAMN04487826_1279	K21572	susD	Xylan	2.07	-0.41	1.51	1.36	1.43	1.78	2.28	5.9	2.63	2.16	1.76
SAMN04487826_1280		susC	Xylan	1.78	-0.17	1.41	1.32	1.45	1.96	0.87	4.37	1.57	1.41	1.81
SAMN04487826_1281	K21572	susD	Xylan	1.72	0.26	0.46	1.37	1.18	1.94	1.17	4.78	1.69	1.98	0.1
SAMN04487826_1288	K01181	CBM48+CE1+GH10: endo-1,4-beta-xylanase	Xylan	2.49	3.07	2.92	1.18	0.79	0.55	1.33	2.34	2.37	1.12	2.94
SAMN04487826_1298		GH76	α-mannan	2.31	3.62	2.52	2.05	1.1	-0.45	3.23	3.12	3.98	2.95	4.66
SAMN04487826_1299	K21571	susE/F	α-mannan	3	4.4	3.49	3.06	1.13	-0.64	2.95	3.25	4.04	3.06	5.84
SAMN04487826_1300	K21572	susD	α-mannan	2.05	3.45	2.69	2.35	0.51	-0.96	2.39	2.35	3.29	2.26	5.11
SAMN04487826_1301		susC	α-mannan	2.92	4.48	3.56	2.47	0.34	0.51	2.29	2.5	3.22	2.25	4.88
SAMN04487826_1304	K21572	susD	Xylan	5.04	6.31	6.01	1.97	0.74	0.88	2.29	2.86	4.41	1.89	7.12
SAMN04487826_1305	K21573	susC	Xylan	4.74	6.26	6	1.49	0.15	1.57	1.64	2.15	3.4	1.3	6.49
SAMN04487826_1306		CE6+CE1	Xylan	2.09	2.82	3.09	1.53	1.32	0.57	2.04	4.4	3.07	1.42	3.58
SAMN04487826_1307		GH5_21: endo-b-1,4-xylanase	Xylan	1	1.87	0.58	0.8	0.02	1.65	0.33	3.35	1.6	0.06	1.34
SAMN04487826_1309	K21573	susC	Xylan	4.61	4.85	5.02	0.44	-0.69	1.46	-0.65	1.06	2.98	-0.39	5.19
SAMN04487826_1310	K21572	susD	Xylan	5.41	5.7	5.7	0.93	0.23	1.65	1	2.89	4.74	0.91	6.38
SAMN04487826_1311			Xylan	0.99	1.93	1.16	-0.13	1.4	1.06	1.27	5.38	0.74	1.24	1.47
SAMN04487826_1314	K21575	GH13_14: pullulanase	Starch	0.14	1.68	0.79	3.77	4.52	-1.05	0.73	-1.49	-1.22	-2.4	0.9
SAMN04487826_1316		susC	BG	1.9	1.33	2.41	0.81	-0.96	0.77	-1.09	5.24	1.74	-0.02	2.7
SAMN04487826_1317	K21572	susD	BG	2.88	1.18	2.24	0.39	1.16	0.29	1.03	5.64	1.62	0.48	2.79
SAMN04487826_1318			BG	2.03	2.89	2.65	2.04	0.86	1.06	0.73	5.5	1.51	0.71	1.57
SAMN04487826_1319		CE1	BG	2.08	3.01	2.8	1.3	-0.37	-0.82	-0.12	0.71	0.99	0.62	2.75
SAMN04487826_1320	K05349	GH3: beta-glucosidase	BG	2.91	4.24	3.87	1.85	0.44	-0.26	1.13	1.83	1.8	1.37	3.83
SAMN04487826_1321		Ig-like protein	BG	3.12	7.11	6.31	-0.48	-0.12	1.31	-0.83	-1.19	0.1	-1.13	5.43
SAMN04487826_1329	K01176	GH13_6: alpha-amylase	Starch	0.29	1.89	0.63	4.6	4.63	-1.16	0.35	-1.77	-1.37	-3.18	0.21
SAMN04487826_1330	K21571	susE/F	Starch	1.19	2.87	1.8	5.08	4.41	-1.72	0.79	-1.98	-1.87	-3.13	0.5
SAMN04487826_1331	K21571	susE/F	Starch	1.79	3.36	2.5	5.41	4.85	-1.46	1.06	-1.87	-2.13	-3.06	0.63
SAMN04487826_1332	K21572	susD	Starch	0.79	2.36	1.56	4.95	4.35	-2.5	0.49	-1.82	-2.9	-2.92	0.19
SAMN04487826_1333	K21573	susC	Starch	0.53	2.27	1.43	4.75	3.98	-1.94	0.07	-2.49	-2.67	-3.65	0.1
SAMN04487826_1334		GH43_10		0.49	2.19	1.43	-0.19	-0.33	0.46	3.41	3.52	1.81	0.63	1.71
SAMN04487826_1339	K01198	GH43_10: a-L-arabinofuranosidase	ARA	5.84	4.1	3.38	1.18	3.01	-0.81	6.74	5.17	10.24	11.01	4.3
SAMN04487826_1340	K06113	GH43_5: arabinan endo-1,5-alpha-L-arabinosidase	ARA	6.93	6.45	4.77	2.3	0.36	0.89	7.28	4.99	10.96	11.9	3.28
SAMN04487826_1341	K06113	GH43_4: arabinan endo-1,5-alpha-L-arabinosidase	ARA	7.53	8.31	6.55	2.52	1.26	1.67	6.72	4.94	10.11	11.39	4.87
SAMN04487826_1342			ARA	7.3	7.75	6.49	2.14	1.14	1.05	6.4	4.57	9.59	10.72	4.42
SAMN04487826_1343	K21572	susD	ARA	6.73	7.03	5.9	1.3	1.36	0.59	6.6	4.22	9.9	10.25	4.73
SAMN04487826_1344	K21573	susC	ARA	7.21	7.49	5.96	1.96	0.98	1.31	6.65	4.38	10.38	10.31	5.21
SAMN04487826_1360		CE1		5.84	6.12	6.31	3.25	1.65	2.07	2.36	3.25	4.22	2.27	5.78
SAMN04487826_1361	K05349	GH3		4.46	4.94	4.82	2.28	1.45	0.82	1.69	3.25	2.65	1.77	4.48
SAMN04487826_1368		beta-lactamase CC]		-2.32	-4.07	-2.92	-1.3	-1.63	-1.29	-0.63	-0.8	-2.33	-1.64	-3.27
SAMN04487826_1372	K00847	pfkB family kinase		-1.11	-3.77	-1.62	-0.88	-1.73	-0.11	-1.66	-1.81	-1.9	-0.78	-3.02
SAMN04487826_1382		NUDIX family hydrolase		2.06	3.05	2.88	0.94	0.31	-0.1	0.43	1.05	0.51	0.06	2.57
SAMN04487826_1395				2.34	1.93	1.16	-0.13	1.4	2.08	1.27	7.71	1.52	1.78	0.95
SAMN04487826_1396				1.74	1.93	1.16	-0.13	1.93	1.06	1.27	8.31	1.8	1.24	1.48
SAMN04487826_1397				0.15	1.42	0.3	-0.68	1.79	-0.26	-0.06	3.09	-0.58	1.01	1.1
SAMN04487826_1403				0.99	1.93	1.16	-0.13	1.4	1.06	1.27	5.43	2.43	2.82	2.78
SAMN04487826_1404				0.7	0.4	-0.76	-3.14	-1.37	0.95	-2.27	4.28	-0.43	-1.04	-1.29
SAMN04487826_1405				1.17	1.35	1.12	0.34	-0.02	1.68	-0.69	3.61	-0.97	-0.03	0.58
SAMN04487826_1406		conjugal transfer relaxosome component TraJ		0.55	2.47	1.73	0.97	1.23	1.9	0.16	3.74	-0.61	-0.13	1.46
SAMN04487826_1409				0.88	1.01	1.13	0.02	-1.24	2.19	0.05	5.8	-0.63	-0.49	-0.39
SAMN04487826_1410				0.32	0.9	0.19	-0.9	-0.8	0.93	-0.69	3.67	-0.22	-0.32	-0.38
SAMN04487826_1415		T4 family peptidase		0.04	0.98	0.22	-1.08	3.86	0.66	1.47	5.46	3.91	0.84	5.29
SAMN04487826_1416				3.12	2.85	3.62	2.2	1.04	-0.05	0.17	-0.1	1.33	0.85	2.82
SAMN04487826_1419	K21572	susD	HG	4.01	3.08	3.98	2.5	1.86	1.96	2.12	2.17	2.76	1.88	3.88
SAMN04487826_1420		susC	HG	3.53	2.57	3.48	2.42	1.03	1.54	1.23	1.39	1.91	1.3	3.13
SAMN04487826_1428				-0.48	-0.98	-0.48	-1.26	-3.01	-0.06	-2.2	-1.75	-0.93	-1.89	-0.42
SAMN04487826_1465		rubredoxin		2.02	3.63	3.11	0.06	1.65	0.94	1.65	0.72	2.26	0.85	3.65
SAMN04487826_1471		peptidase inhibitor		2.39	6.45	3.78	1.61	1.67	-0.3	0.75	2.41	2.23	1.18	3.26
SAMN04487826_1477	K01719			6.99	2.81	6.45	0.67	6.49	3.15	5.16	1.58	1.19	1.03	0.53
SAMN04487826_1478		ampG protein		5.54	1.49	4.92	-0.24	5.18	2.81	4.06	0.33	-0.75	-0.23	-1.8
SAMN04487826_1479	K02014	TonB dependent receptor		5.35	1.28	4.73	0.16	5.02	2.94	3.94	-0.24	-1.16	-0.73	-2.06
SAMN04487826_1480	K01599	uroporphyrinogen decarboxylase ruminic		3.86	0.57	3.71	-0.01	3.82	1.38	2.83	-1.13	-0.74	-0.71	-1.32
SAMN04487826_1506				2.11	0.81	2.92	0.13	-0.34	3.6	0.04	1.63	0.51	-0.95	0.54
SAMN04487826_1512		polysaccharide hydrolase-like protein	BG	0.16	-1.16	0.75	0.75	0.13	10.31	1.3	3.75	0.33	1.12	0.33
SAMN04487826_1513		susD	BG	-0.31	0.09	0.88	0.88	-0.99	10.45	-0.32	2.72	0.17	0.18	0.56
SAMN04487826_1514		susC	BG	0.35	-0.35	0.39	0.01	-1.05	11.27	0.94	3.64	0.24	0.44	0.92
SAMN04487826_1515	K01179	GH5_4: endoglucanase	BG	-0.49	-0.58	0.25	-1.24	-0.91	11.39	-0.1	3.73	-0.71	-0.98	-0.34
SAMN04487826_1517	K07407	GH36: alpha-galactosidase		3.86	4.03	5.69	1.95	1.31	2.59	1.65	1.95	2.3	1.49	3.24
SAMN04487826_1519	K25028	iron compound ABC transporter P-binding protein		-1.92	-1.67	-2.18	-0.69	-2.59	-1.92	-3.01	-3.24	-3.12	-1.7	-3.32
SAMN04487826_1522		lipoprotein		2.24	2.55	3.01	0.5	1.21	1.04	0.78	1.27	1.36	0.82	2.58
SAMN04487826_1534				-0.82	-2.45	-1.37	-0.21	-0.41	0.69	-0.57	-0.97	-0.86	-0.24	-3.12
SAMN04487826_1536	K03308	sodium-dependent symporter la		-1.71	-3.03	-2.02	-0.8	-1.02	-0.28	-1.24	-1.72	-1.63	-1.37	-3.48
SAMN04487826_1539				0.52	-0.16	-0.22	0.47	2.79	1.42	2.71	2.82	3.95	0.28	3.22
SAMN04487826_1577	K03525	transcriptional activor-> Baf family Prevotell		-2.26	-3.21	-2.22	-0.1	0.05	-2.07	0.01	-0.08	-0.39	-0.37	-1.11
SAMN04487826_1578	K13038	phosphopantothenoylcysteine decarboxylase/phosphop		-2.45	-3.45	-2.62	-0.52	-0.7	-1.77	-0.73	-1.09	-1.46	-0.68	-2.34
SAMN04487826_1579	K01579	asparte 1-decarboxylase la 2		-2.29	-3.3	-2.58	-0.73	0.69	-1.27	0.54	0.39	-0.54	-0.11	-1.13
SAMN04487826_1580	K01918	pantoe--beta-alanine ligase		-2.18	-3.28	-2.42	-0.68	0.1	-1.91	-0.18	-0.41	-1.28	-0.28	-1.82
SAMN04487826_1586	K21573	susC	Xylan	2.68	3.29	3.34	1	0.37	0.81	-0.36	0.75	2.97	0.2	2.54
SAMN04487826_1587	K21572	susD	Xylan	3.09	3.55	3.58	1.53	1.55	-0.11	1.2	2.02	3.94	1.44	3.29
SAMN04487826_1588		GH154: ?-glucuronidase	AG	6.49	5.33	5.87	2.36	1.07	-1.28	4.82	5.1	5.32	7.33	8.32
SAMN04487826_1589			AG	7.31	5.95	6.49	3.23	0.54	0.75	4.72	5.72	5.39	7.56	8.24
SAMN04487826_1590		PL33_1	AG	8.74	7.87	8.24	3.42	2.28	2.66	6.23	6.41	6.71	9.16	9.91
SAMN04487826_1591		GH88 ali GH105	AG	8.71	7.92	8.33	4.44	2.73	2.33	6.11	6.37	6.94	9.1	10.43
SAMN04487826_1592	K21572	susD	AG	7.74	7.28	7.37	3.25	1.54	1.13	4.82	4.42	6	7.99	9.43
SAMN04487826_1593		susC	AG	8.5	8.11	8.28	3.69	2.35	1.84	5.34	5.09	6.19	8.4	9.81
SAMN04487826_1594		GH43_19+GH43_24: a-L-arabinofuranosidase + exo-b-1,3-galactanase	AG	4.91	5.58	3.23	1.38	0.56	-0.38	3.69	3.41	4.3	6.94	6.95
SAMN04487826_1601				1.55	3.6	2.6	0.4	-1	0.58	-1.02	-1	-0.3	-1	1.85
SAMN04487826_1602		cupin domain-containing protein rumini		0.85	4.24	1.25	-0.35	0.07	-1.15	-1.4	-1.49	-0.33	-0.83	1.44
SAMN04487826_1604				1.34	-0.27	0.94	2.66	0.7	1.98	0.15	3.19	-1.49	-0.28	0.56
SAMN04487826_1609		dentalis DSM 3688		1.84	3.93	2.74	-0.52	0.4	0.75	-0.62	1.49	0.82	0.69	2.53
SAMN04487826_1610	K03088	sigma-70 family RNA polymerase sigma factor Prevo		2	3.83	2.53	-0.27	-0.12	0.46	-0.16	0.8	1.16	0.6	2.34
SAMN04487826_1642				1.78	1.22	1.85	1.11	3.03	1.65	3.76	3.86	4.26	2.12	3.22
SAMN04487826_1659	K02429	fucose:hydrogen symporter (FHS) family sugar trans		1.61	1.51	0.94	1.65	0.43	0.04	2.66	2.85	3.83	2.08	3.71
SAMN04487826_1662				1.04	1.15	1.75	-0.92	1.14	0.28	1.01	4.87	1.02	1.49	1.87
SAMN04487826_1663				-0.84	1.12	-0.67	-1.45	1.25	-0.77	-0.04	4.55	-0.56	0.2	0.99
SAMN04487826_1664	K08640			0.25	0.44	-0.32	-0.33	0.96	-0.43	0.31	5.24	-0.21	1.27	0.24
SAMN04487826_1668				-3.08	-4.02	-3.06	-0.83	-1.49	-2.72	-1.82	-1.85	-1.95	-1.43	-2.86
SAMN04487826_1696				-2.73	-3.52	-3.05	-1	-0.46	-0.42	-1.02	-2.96	-3.59	-2.04	-4.17
SAMN04487826_1702		lipoprotein		0.29	4.55	1.51	-0.27	0.51	-0.51	-0.79	0.52	0.09	0.05	0.63
SAMN04487826_1703				0.59	5.16	2.17	-0.43	0.27	-0.21	-1	0.72	-0.02	-0.58	0.68
SAMN04487826_1704		GH97: alpha-glucosidase		-0.12	0.29	0.48	-0.06	-0.99	-0.34	-2.76	-3.04	-0.83	0.8	-0.52
SAMN04487826_1740	K00847	fructokinase	Fructan	2.38	6.74	5.35	0.63	0.17	-0.51	6.74	3.46	3.41	4.82	5.51
SAMN04487826_1741		fucose:hydrogen symporter (FHS) family sugar trans	Fructan	2.39	6.87	5.25	1.05	0.72	0.19	6.74	3.2	3.13	4.91	5.31
SAMN04487826_1742	K03332	GH32: fructan beta-(2,6)-fructosidase	Fructan	1.18	5.32	3.79	0.19	-0.73	-0.57	5.68	2.23	2.1	4.15	3.69
SAMN04487826_1744	K03332	GH32: beta-fructosidase, levanase/invertase	Fructan	2.37	7.58	5.71	0.6	0.35	-0.32	3.99	3.07	2.17	2.67	5.67
SAMN04487826_1745		fibronectin type III domain protein me	Fructan	1.53	6.27	4.4	-0.53	-1.24	-1.88	2.62	1.14	0.54	1.57	4.14
SAMN04487826_1746	K21572	susD	Fructan	1.92	6.6	4.68	-0.41	-0.34	-1	2.58	0.72	0.81	1.56	4.49
SAMN04487826_1747		susC	Fructan	1.69	6.39	4.4	-0.71	-0.71	-0.48	2.91	0.8	0.81	1.48	4.29
SAMN04487826_1749	K01193	GH32	Fructan	2.12	6.78	5.51	0.35	-1.24	-0.91	5.99	3.14	3.16	5.35	4.91
SAMN04487826_1750		lipoprotein	Fructan	2.88	7.69	6.45	0.19	-0.87	0.09	6.24	3.25	3.02	6.3	5.01
SAMN04487826_1751	K21572	susD	Fructan	2.52	7.22	5.97	0.53	-0.25	-0.41	6.99	4.07	3.9	5.88	5.91
SAMN04487826_1752		susC	Fructan	2.23	6.82	5.49	-0.04	-0.52	-0.14	6.81	3.83	3.65	5.59	5.42
SAMN04487826_1757	K00174	keto/oxoacid ferredoxin oxidoreductase subunit alp		-0.88	-2.2	-1.13	-0.08	-2.47	-1.47	-2.91	-3.48	-3.61	-0.37	-3.46
SAMN04487826_1771				1.96	3.84	2.34	1.4	-0.73	-0.87	0.18	0.28	2.06	0.39	3.05
SAMN04487826_1772				1.34	3.55	2.26	0.67	-1.51	0.05	-1.56	-0.12	0.01	-0.46	1.23
SAMN04487826_1774		Helix-turn-helix domain protein		-2.54	-1.92	-2.22	-0.95	1.34	-4.74	1.18	1.04	0.8	0.52	1.17
SAMN04487826_1779				1.67	3.32	2.55	1.02	-0.48	-1.43	-1.53	0.79	-1.82	0.14	0.96
SAMN04487826_1780				0.93	3.06	1.76	0.52	0	-1.22	-0.79	0.93	-0.33	0.46	1.58
SAMN04487826_1787	K02914	50S ribosomal protein L34 la 2		1.6	1.01	0.19	-1.1	2.37	1.04	2.37	1.47	2.4	4.12	0.28
SAMN04487826_1788	K12132	PASTA domain-containing protein rumini		-2.23	-2.34	-2.7	-1.07	-1.42	-2.12	-1.93	-2.32	-3.15	-0.77	-3.36
SAMN04487826_1793	K01811	GH31: alpha-glucosidase	unk	4.17	4.64	5.79	1.44	0.2	0.95	-0.21	0.53	0.52	0.22	2.74
SAMN04487826_1794	K01179	GH5_4 + CBM72: endoglucanase	unk	1.93	2.45	3.38	0.03	-1.75	0.32	-2.1	-1.72	-1.24	-1.56	0.88
SAMN04487826_1795	K21573	susC	unk	7.8	8.52	10.14	2.09	1.42	4.53	0.71	1.55	1.83	-0.42	5.98
SAMN04487826_1796	K21572	susD	unk	7.83	8.39	10.06	2.55	0.93	3.93	0.34	1.16	0.66	-0.11	4.67
SAMN04487826_1797			unk	8.08	8.83	10.19	2.84	1.06	4.55	0.69	1.21	1.36	0.25	4.86
SAMN04487826_1801		lipoprotein		2.49	2.37	3.98	0.9	-1.42	1.74	-1.36	-0.94	-1.53	0.02	-0.55
SAMN04487826_1802				2.49	1.69	3.68	1.11	-0.68	1.02	-0.66	-0.2	-1.22	0.39	-0.67
SAMN04487826_1803				2.44	1.43	3.54	1.1	-0.21	1.3	0.2	0.14	-0.51	0.21	-0.1
SAMN04487826_1826		lipase		4.6	4.02	4.67	1.66	1.3	2.55	1.75	2.11	3.48	2.32	4.46
SAMN04487826_1827		divergent AAA domain-containing protein Prevotell		-2.12	-4.08	-3.05	-0.49	-0.67	-0.33	-0.39	-0.49	-0.86	-0.31	-2.57
SAMN04487826_1844		LuxR family transcriptional regulor		1	1.16	1.1	-0.15	3.53	0.76	0.36	0.65	0.58	0.75	1.14
SAMN04487826_1847	K03286	OmpA family protein		2.69	6.4	4.2	1.02	0.94	0.43	-0.63	0.58	1.5	0.35	4.29
SAMN04487826_1848				2.64	7.68	5.16	0.8	1.34	-0.64	-0.41	1.38	0.5	0.75	4.7
SAMN04487826_1849				0.99	5.21	3.49	0.43	0.46	-3.1	-1.39	0.51	-1.88	-0.54	3.05
SAMN04487826_1851				2.29	2.39	1.74	-0.41	2.65	1.65	1.53	2.75	3.01	0.31	3.89
SAMN04487826_1866	K07566	Sua5/YciO/YrdC/YwlC family protein rum		-2.04	-3.36	-2.23	-0.32	-0.82	-2.6	-0.96	-1.28	-1.49	-0.54	-1.53
SAMN04487826_1880	K01056	aminoacyl-tRNA hydrolase		0.08	-0.72	-0.64	-0.56	-2.34	0.84	-2.03	-2.36	-1.91	0.4	-3.03
SAMN04487826_1885				0.96	4.24	2.71	0.26	0.05	-1.7	-0.5	-0.39	-0.02	-0.18	3.18
SAMN04487826_1891		cytochrome c assembly protein melanino		5.7	7.14	6.54	1.93	0.92	-2.43	-0.28	4.04	2.47	1.21	5.65
SAMN04487826_1892		sp. oral taxon 29		5.65	6.99	6.3	1.74	-0.19	-0.34	-1.92	1.77	1.25	0.53	5.04
SAMN04487826_1893	K03385	nitrite reductase intermedia 17]		5.19	8.31	6.16	2.13	1.37	-1.55	0.68	2.24	2.97	0.97	6.93
SAMN04487826_1894	K15876	cytochrome c nitre reductase-> small subunit P		4.41	7.18	5.25	0.24	0.03	-0.22	0.19	2.01	1.9	0.05	5.35
SAMN04487826_1897				0.48	1.42	1.22	-0.65	4.55	0.55	2.75	5.23	4.18	0.73	5.07
SAMN04487826_1900				0.46	2.48	1.67	0.11	4.38	1.55	3.67	5.83	3.14	2.29	4.07
SAMN04487826_1901				-2.67	-3.23	-3.15	-1.57	-1.07	-0.48	-2.74	-1.26	-3.19	-3.33	-4.21
SAMN04487826_1904				2.38	2.13	1.49	-1.2	0.86	1.3	0.97	6.1	0.98	1.15	2.65
SAMN04487826_1905				1.76	1.67	1.22	-0.39	0.61	0.28	0.48	3.82	-0.04	0.46	0.69
SAMN04487826_1906				1.02	1.39	1.61	0.09	0.86	0.53	0.73	4.59	0.99	1.19	1.46
SAMN04487826_1907				0.99	2.46	2	-0.13	1.4	1.55	1.27	5.14	1.52	1.24	0.95
SAMN04487826_1909				-0.02	1.89	1.74	-0.97	1.25	-0.37	-1.81	6.46	-0.33	1.32	1.23
SAMN04487826_1910	K08640			1.25	1.67	1.8	0.41	1.18	2.38	0.52	5.91	-0.01	0.49	1.5
SAMN04487826_1912				0.86	2.13	1.69	0.24	0.29	-1.85	0.68	2.28	1.09	0.03	3.45
SAMN04487826_1916		metallo-beta-lactamase family protein		3.6	6.39	4.85	0.07	-1.57	0.73	-1.09	-0.62	0.44	-1.45	4.29
SAMN04487826_1949	K09760	RmuC domain-containing protein ruminic		-0.3	1.45	0.45	-0.48	-0.27	0.58	0.1	3.05	-0.75	0.7	0.76
SAMN04487826_1950				6.57	8.85	8.03	2.28	2.55	1.37	0.72	5.86	3.19	0.12	6.94
SAMN04487826_1951				5.49	7.98	7.25	2	0.08	0.52	-2.96	4.16	1.99	-0.5	5.73
SAMN04487826_1952				7.81	10.94	9.55	3.56	1.7	2.7	2.06	6.92	4.26	2.01	8.41
SAMN04487826_1953		formylglycine-genering sulfase enzyme Prevote		5.65	8.53	7.46	1.25	0.21	0.33	-0.36	3.36	1.66	-0.29	6.6
SAMN04487826_1954				5.89	9.17	8.01	1.67	0.39	1.28	-0.66	3.32	2.19	0.05	7.02
SAMN04487826_1955				3.96	7.51	6.18	0.28	-0.95	-0.06	-2.31	0.16	0.45	-1.69	5.6
SAMN04487826_1956		von Willebrand factor type A domain protein		2.37	4.72	3.47	-0.47	-1.52	0.39	-1.92	-1.25	0.33	-2.44	2.97
SAMN04487826_1957	K03086	RNA polymerase sigma-70 factor family protein Pre		0.43	2.77	1.75	0.93	0.36	0.48	0.39	3.16	1.34	0.38	1.27
SAMN04487826_1958		RyR domain-containing protein		3.72	4.74	4.15	2.3	1.63	2.4	1.65	2.13	3.17	1.54	3.74
SAMN04487826_1960				2.95	3.63	3.7	2.69	2.13	0.53	0.98	1.64	2.15	1.21	3.2
SAMN04487826_1961				3.37	4.59	4.02	2.15	1.34	1.83	-0.56	0.86	1.99	1.5	2.55
SAMN04487826_1962				3.73	4.71	4.26	2.04	1.71	1.97	0.78	1.74	2.5	0.97	3.37
SAMN04487826_1963		TIR domain protein		2.92	4.06	3.49	1.81	1.24	1.21	0.3	1.04	2.08	0.41	2.79
SAMN04487826_1964	K01173	DNA/RNA non-specific endonuclease mela		2.79	3.8	3.36	1.67	1.13	1.17	0.42	1.45	1.58	0.71	2.14
SAMN04487826_1965				3.11	4.1	3.67	2.19	1.3	1.33	0.4	1.12	1.87	0.67	2.53
SAMN04487826_1967		orc1/cdc6 family replicion initiion protein		2.51	3.6	3.05	1.27	1.1	1.56	0.39	0.75	1.62	0.5	2.27
SAMN04487826_1968				3.02	4.53	3.75	1.84	1.33	1.85	0.55	0.96	1.92	0.71	2.8
SAMN04487826_1969				2.63	3.58	2.95	1.46	1.56	1.44	1.13	1.31	1.93	1	2.52
SAMN04487826_1970				2.62	3.98	3.28	1.31	0.63	1.62	0.07	0.45	1.51	0.09	2.39
SAMN04487826_1971				1.75	3.03	2.38	1.1	0.46	0.98	-0.41	-0.27	0.23	0.18	1.53
SAMN04487826_1975				0.99	1.93	1.16	-0.13	1.4	1.06	1.79	5.13	0.74	1.79	2.25
SAMN04487826_1977				1.22	1.14	0.89	1.38	0.61	0.28	0.48	6.75	-0.04	0.99	1.22
SAMN04487826_1978				0.24	-0.05	1.15	0.12	2.35	-0.91	-0.18	6.02	1.71	2.03	1.83
SAMN04487826_1979				-0.1	0.85	0.11	0.65	-0.17	0.02	0.22	3.23	-0.83	-0.33	-0.62
SAMN04487826_1982				-1.54	0.09	-0.22	-1.51	1.02	-3.54	-0.94	2.69	1.75	2.43	2.68
SAMN04487826_1983				-2.3	0.93	0.12	-0.73	0.86	-3.54	-1.78	0.94	0.36	2.07	1.71
SAMN04487826_1985		AAA family Pase		-1.95	0.22	-0.65	0.06	1.1	-3.93	-1.14	2.69	0.65	2.32	1.75
SAMN04487826_1986				-1.69	0.31	-0.24	-0.36	-0.33	-3.24	-2.5	0.54	-0.95	0.65	1.09
SAMN04487826_1988	K16898	UvrD/Rep helicase family protein rumin		1.99	5.83	3.35	0.66	0.55	1.8	0.29	2.49	1.16	-0.39	3.14
SAMN04487826_1989				0.8	3.53	1.64	-0.1	-0.77	1.67	-0.85	0.27	-0.05	-0.85	1.65
SAMN04487826_1998				1.14	4.54	2.59	-0.19	1.28	-0.87	-0.12	2.9	0.32	1.4	2.38
SAMN04487826_1999	K03086	RNA polymerase sigma-70 factor ruminic		-2.16	-0.94	-2.53	-3.1	-1.5	-0.77	-1.47	0.69	-2.4	-2.48	-1.79
SAMN04487826_2000				1.46	2.27	1.48	0.34	1.58	1.21	0.98	3.4	1.05	1.16	1.08
SAMN04487826_2005	K18691	transglycosylase SLT domain-containing protein Pr		-1.62	-3.23	-2.5	-0.89	-1.01	-1.42	-1.02	-1.29	-1.24	0.26	-2.91
SAMN04487826_2008	K15855	GH2		4.04	4.18	4.8	2.08	0.7	-1.08	-0.12	0.74	1.79	0.55	4.72
SAMN04487826_2009	K25026	ROK family protein		1.61	2.84	2.59	0.62	0.53	-3.03	-0.51	0.17	0.85	0.25	3.49
SAMN04487826_2010		histidine acid phosphase family protein Prevote		1.97	2.86	2.84	0.35	-0.08	-0.69	-0.8	-0.68	0.45	-0.44	3.3
SAMN04487826_2013	K03154	thiamine biosynthesis protein ThiS rum		-1.51	-3.14	-2.41	-1.2	0.81	-0.58	0.11	0.13	0.17	-1.32	-0.63
SAMN04487826_2014	K00788	thiamine-phosphe diphosphorylase rum		-1.62	-3.28	-1.76	-0.67	-0.84	-1.02	-1.55	-2.01	-1.44	-0.74	-2
SAMN04487826_2015	K03149	thiazole biosynthesis protein ThiG rum		-1.68	-3.74	-1.55	-0.21	-1.15	-2.04	-1.85	-1.85	-1.61	-1.56	-1.65
SAMN04487826_2016	K03147	thiamine biosynthesis protein ThiC rum		-2.06	-4.22	-1.94	-0.38	-1.09	-1.37	-1.88	-2.28	-1.96	-1.27	-2.14
SAMN04487826_2017		ThiF/MoeB/HesA family protein		-2.08	-4.4	-1.91	-0.53	-0.09	-1.49	-0.76	-1.34	-1.01	-0.81	-1.39
SAMN04487826_2018	K03150	thiazole biosynthesis protein ThiH rum		-2.06	-4.64	-2.26	-0.47	-0.64	-2.01	-1.34	-1.72	-1.12	-1.65	-1.77
SAMN04487826_2019	K00788	thiamine-phosphe pyrophosphorylase r		-1.35	-3.97	-1.52	-0.2	-0.76	-1.09	-1.38	-1.87	-1.21	-1.14	-1.92
SAMN04487826_2020	K00941	phosphomethylpyrimidine kinase ruminic		-2.39	-4.9	-2.5	-0.08	-0.54	-3.1	-1.26	-1.95	-1.24	-1.78	-1.77
SAMN04487826_2021				-5.59	-7.01	-7.89	-2.73	-1.73	-1.12	-3.7	-4.2	-4.68	-4.19	-5.57
SAMN04487826_2026				4.38	3.17	3.9	1.55	0.01	3.56	0.12	1.22	3.61	2.46	4.71
SAMN04487826_2027		sulfase family protein		2.54	2.74	3.11	1.2	-2.57	-0.65	-0.6	-0.44	0.67	0.88	2.68
SAMN04487826_2028	K06871	sulfase-activing enzyme la		2.58	2.34	3.02	1.35	-2.05	-0.68	0.19	0.44	1.53	1.23	2.82
SAMN04487826_2032	K05349	beta-glucosidase		2.18	2.43	2.48	1.17	0.84	-1.45	1.23	1.81	1.64	1.39	3.25
SAMN04487826_2038	K03574	NUDIX family hydrolase		0.56	1.01	1.58	0.65	0.55	-0.26	0.1	-0.32	0.35	3.09	0.13
SAMN04487826_2061				-1.11	-4.19	-1.99	-0.1	-0.8	-0.94	-0.27	-0.14	-0.76	0.04	-1.95
SAMN04487826_2062	K07263	M16 family peptidase		3.55	4.36	3.65	2.49	1.07	-1.23	0.64	0.97	3.23	0.84	5.34
SAMN04487826_2063				-0.29	0.33	0.12	-0.76	-1.41	-1.28	-3.59	0.78	-2.29	-0.01	0.33
SAMN04487826_2084				0.37	-0.16	0.16	-0.26	1.83	-0.62	2.53	3.06	1.42	0.75	2.11
SAMN04487826_2085		lipoprotein		-1.61	-1.92	-1.3	-1	-2.95	-0.9	-2.63	-1.94	-3.07	-2.18	-2.64
SAMN04487826_2087	K09797			2.64	4.36	3.16	1.87	1.42	0.03	2.02	2.02	1.73	1.33	3.9
SAMN04487826_2089		branched chain amino acid exporter rum		-2.22	-3.06	-2.69	-0.39	0.61	-2.53	0.5	0.57	-0.38	0.16	-1.04
SAMN04487826_2092				1.42	1.69	1.07	1.33	-0.06	1.2	2.22	3.7	3.64	2.2	3.14
SAMN04487826_2097				-0.95	-4.51	-1.51	-0.45	-2.11	1	-2.18	-1.81	-1.32	-2.02	-2.97
SAMN04487826_2099				2.83	3.38	2.68	-0.4	0.61	5.54	0.48	2.76	5.15	1.55	4.71
SAMN04487826_2101	K02346	DNA polymerase IV		-0.74	-1.04	-0.99	-0.2	-2	-0.81	-3.14	-1.06	-3.56	-0.89	-3.06
SAMN04487826_2102	K12340	outer membrane efflux protein		-2.9	-3.49	-3.69	-2.68	-2.43	0.02	-2.91	-1.27	-2.47	-1.82	-3.76
SAMN04487826_2103	K03543	MFP family transporter		-4.83	-3.93	-3.65	-1.94	-1.74	-1.84	-3	0.97	-3.15	-2.12	-3.98
SAMN04487826_2104	K03446			-2.99	-4.31	-3.52	-1.95	-0.67	-0.55	-1.37	0.96	-0.93	-1.47	0.14
SAMN04487826_2107		pyridoxamine 5'-phosphe oxidase family protein		1.66	3.13	2.66	0.43	0.96	1.14	0.39	0.43	1.26	-0.11	2.89
SAMN04487826_2110				-0.92	-3.48	-1.09	0.05	0.41	-0.48	0.17	0.63	0.97	-0.03	0.08
SAMN04487826_2149				-6.51	-7.32	-8.69	-4.29	-0.49	-0.79	-2.28	-2.49	-3.46	-2.58	-4.02
SAMN04487826_2170				-2.34	-1.75	-2.26	-1.79	-1.98	0.14	-2.71	-2.74	-3.21	-2.91	-2.88
SAMN04487826_2173				4.51	4.5	4.92	1.29	0.68	1.35	1.13	3.2	2.28	1.08	3.96
SAMN04487826_2180	K00075	UDP-N-acetylmurame dehydrogenase rum		-1.44	-2.58	-2.12	-0.37	-1.26	-1.07	-1.58	-1.91	-2.15	-0.51	-3.18
SAMN04487826_2184				2.42	3.8	2.8	0.64	2.53	0.93	1.96	1.63	2.61	0.85	3.89
SAMN04487826_2195				3.26	4.29	3.76	0.53	0.81	1.57	0.77	1.06	2.04	0.24	3.68
SAMN04487826_2197				-1.3	-3.12	-2.26	-0.53	-0.68	0.09	-0.5	-0.67	-0.26	-1.06	-2.17
SAMN04487826_2198	K06158	ABC transporter P-binding protein ru		-1.66	-3.31	-2.42	-0.78	-0.89	0.15	-0.66	-0.89	-0.66	-0.58	-2.6
SAMN04487826_2212	K02990	30S ribosomal protein S6		-0.96	-1.98	-1.29	-0.27	-1.7	0.56	-1.79	-1.42	-2.18	-1.84	-3.25
SAMN04487826_2216		ECF family RNA polymerase sigma-70 factor Prevote		-2.03	-0.22	-1.67	-1.6	-1.01	-3.09	-1.93	-0.86	-1.23	0.26	-0.22
SAMN04487826_2217				-2.22	-0.08	-1.37	-1.68	0.41	-3.08	-0.74	0.81	-0.29	0.46	0.9
SAMN04487826_2222		lipoprotein		3.21	4.48	2.91	-0.47	2.34	3.79	1.68	0	3.32	2.56	2.16
SAMN04487826_2239			α-mannan	5.22	6.99	5.34	4.18	0.93	0.43	0.99	1.73	3.81	1.51	6.21
SAMN04487826_2240	K21572	susD	α-mannan	5.84	7.45	5.72	5.22	1.24	-0.87	1.2	1.77	4.08	2.07	6.36
SAMN04487826_2241	K21571	susE/F	α-mannan	5.55	7.18	5.27	5.05	1.46	-2.32	1.68	1.88	4.56	2.36	6.54
SAMN04487826_2242			α-mannan	2.01	2.98	2.02	0.73	0.38	0.98	1.52	1.65	2.24	0.86	3.12
SAMN04487826_2243		family 31 glycosyl hydrolase l	α-mannan	3.32	5.22	3.47	2.76	0.77	-0.56	1.83	1.86	2.93	2.06	4.81
SAMN04487826_2244			α-mannan	3.68	5.5	3.78	2.94	1.65	-0.17	2.81	2.79	3.81	2.56	5.63
SAMN04487826_2245	K01187	alpha-glucosidase family protein	α-mannan	3.78	5.48	3.92	3.13	1.6	0.37	2.88	2.94	3.99	2.69	5.47
SAMN04487826_2246	K01191	family 38 glycosyl hydrolase/DS domain-containing	α-mannan	1.58	3.2	2.22	1.19	-0.06	-0.97	2.08	2.22	2.9	1.84	4.53
SAMN04487826_2249		alpha-1->2-mannosidase family protein	α-mannan	2.06	2.62	2.09	1.5	-0.48	0.03	1.95	2.32	2.91	1.54	4.02
SAMN04487826_2250		glutaminase		1.46	1.81	1.48	1.03	-1.06	-0.63	1.07	1.67	1.99	0.93	3.53
SAMN04487826_2258				-0.8	-4.14	-1.91	0.6	0.19	-0.06	0.29	1.44	0.01	0.34	-1.77
SAMN04487826_2293				-2.76	-3.29	-3.01	-0.65	0.12	-3.78	-0.23	-0.31	-1.13	-0.35	-1.92
SAMN04487826_2295				-2.41	-3.43	-2.57	-0.07	-0.71	-2.73	-1.17	-1.59	-1.75	-0.78	-2.25
SAMN04487826_2299				-0.04	-0.81	-0.89	1.49	-1.84	1.52	-1.44	-0.08	-3.02	-0.94	-1.89
SAMN04487826_2302	K01447	N-acetylmuramoyl-L-alanine amidase rum		2.25	-0.2	1.61	3.88	-0.09	1.98	0.33	2.89	-1.13	-0.31	0.31
SAMN04487826_2332		lipoprotein		0.93	3.05	0.88	2.2	0.87	0.07	2.74	1.93	0.44	1.31	1.27
SAMN04487826_2334	K00262	glutame dehydrogenase-> NAD-specific Prevotell		1.88	3.72	2.93	0.7	0.13	-0.36	-0.09	0.39	0.52	-0.41	3.44
SAMN04487826_2339	K01297	U61 family peptidase		-3.16	-0.3	-2.19	-2.28	-0.72	-0.59	-2.2	-2.8	-2.61	-2.37	-1.91
SAMN04487826_2343		family 43 glycosyl hydrolase l		2.67	4.77	3.67	1.65	0.75	-0.54	0.29	3.56	2.51	1.26	4.7
SAMN04487826_2344				4.42	6.34	5.32	2.85	1.24	0.66	2.44	3.92	4.34	2.74	6.55
SAMN04487826_2345				5.92	7.64	6.83	3.61	1.41	1.55	2.74	5.28	4.82	3.46	7.52
SAMN04487826_2346	K21572	susD		5.32	6.89	6.19	3.51	1.72	0.61	2.28	4.78	3.65	3.22	6.58
SAMN04487826_2347	K06113	family 43 glycosyl hydrolase l		4.45	5.95	4.77	1.7	-0.46	0.78	1.23	3.25	2.13	1.98	4.57
SAMN04487826_2352	K00259	alanine dehydrogenase		2.84	5.33	4.04	-0.04	-1.07	-3.07	-2.41	-0.16	0.46	-0.15	4.17
SAMN04487826_2366				1.75	4.44	3.14	0.11	-1.2	1.81	-1.4	0.07	-0.7	-1.35	1.43
SAMN04487826_2367				1.42	4.22	3.07	0.74	-1.69	0.61	-1.57	0.21	-1.08	-2.03	1.51
SAMN04487826_2368				2.61	5.38	4.32	1.05	-0.37	1.96	-0.44	1.27	0.12	-0.42	2.43
SAMN04487826_2370	K06188	aquaporin Z		2.31	3.71	3.6	0.36	1.71	0.54	1.69	1.88	2.18	1.24	4.48
SAMN04487826_2374	K02437	glycine cleavage system H protein rumi		2.91	3.19	3.46	1.73	0.65	1.13	1.17	1.41	1.42	0.66	2.75
SAMN04487826_2377	K00382	dihydrolipoyl dehydrogenase la		3.08	2.58	3.21	2.13	1.08	0.28	1.44	1.88	2.21	1.16	3.06
SAMN04487826_2390				-0.94	-0.91	-1.08	-1.96	-1.33	-1.71	-2.28	5.3	-1.78	-0.43	-0.08
SAMN04487826_2391				1.85	1.29	1.03	-0.54	0.23	1	0.1	3.08	0.63	0.56	1.6
SAMN04487826_2392				-0.87	0.79	-0.13	-1.99	-0.46	-0.79	-0.59	3.57	-0.58	-0.08	0.15
SAMN04487826_2398				2.31	3.21	2.31	0.3	0.54	3.1	0.65	0.57	1.87	0.98	1.69
SAMN04487826_2410				1.02	0.78	-0.18	-0.68	-1.97	1.14	-1.57	0.38	-2.09	3.51	-0.88
SAMN04487826_2414	K12340	outer membrane efflux protein		-2.04	-3.7	-2.7	-2.08	-3.07	-1.65	-1.29	-1.6	-3.03	-2.51	-3.71
SAMN04487826_2415	K02005	RND family efflux transporter MFP subunit Prevote		-1.83	-3.84	-2.62	-1.65	-2.19	-2.5	-0.56	-1.25	-2.66	-2.27	-2.98
SAMN04487826_2416	K02004	ABC transporter permease		-1.2	-3.18	-1.73	-1.35	-1.59	-1.42	0.21	-0.65	-2.21	-1.76	-2.23
SAMN04487826_2419	K02004	ABC transporter permease		-1.38	-3.34	-1.68	-1.61	-2.07	-1.73	-0.39	-0.85	-2.38	-2.18	-2.29
SAMN04487826_2420	K02004	ABC transporter permease		-1.86	-3.81	-2.47	-1.92	-2.3	-1.77	-0.55	-1.21	-2.67	-2.19	-3.04
SAMN04487826_2422	K01953	asparagine synthase		-2.95	-6.27	-4.72	-2.27	-0.2	-2.42	-0.97	-1.72	-3.12	-1.59	-5.05
SAMN04487826_2423				-3.12	-5.74	-4.79	-2.73	-0.53	-2.4	-1.27	-1.71	-3.14	-2.57	-5.85
SAMN04487826_2424	K03320	ammonium transporter		-3.28	-4.46	-5.15	-3.12	-1.5	-1.03	-2.23	-2.82	-3.71	-2.8	-5.33
SAMN04487826_2425	K04751	nitrogen regulory protein P-II rumin		-3.89	-7.11	-6.7	-3.07	-2.19	-2.06	-3.04	-3.32	-5.19	-4.4	-6.81
SAMN04487826_2428	K01937	CTP synthase		-2.35	-2.38	-2.59	-1.52	-1.36	-1.74	-1.51	-1.94	-3.31	-2.4	-3.11
SAMN04487826_2429	K00265	glutame synthase large subunit rumin		-3.81	-6.59	-5.54	-2.12	-1.14	-1.86	-1.81	-3.22	-4.48	-2.38	-7.16
SAMN04487826_2430	K00266	glutame synthase small subunit rumin		-3.55	-5.96	-5.43	-1.58	-0.74	-3.02	-1.51	-2.67	-4.56	-1.85	-6.11
SAMN04487826_2431	K01778	diaminopimele epimerase la 2		-3.13	-4.99	-4.63	-1.27	-0.68	-2.29	-1.61	-2.24	-4.41	-1.59	-6.81
SAMN04487826_2432	K01915	type III glutamine synthetase	BG	-2.6	-4.96	-3.99	-1.86	-0.89	-1.12	-1.53	-2.48	-3.9	-2.37	-5.51
SAMN04487826_2433	K05349	family 3 glycosyl hydrolase la	BG	-0.5	0.63	0.37	-2.6	-3.12	-5.47	-3.53	-0.14	-2.28	-3.94	0.82
SAMN04487826_2434		family 5 glycosyl hydrolase la	BG	-1	0.22	-0.35	-3.15	-4.62	-5.41	-4.54	-2.82	-3.24	-4.93	-0.34
SAMN04487826_2435			BG	-0.81	1.32	0.26	-3.35	-4.77	-5.25	-4.66	-1.7	-2.84	-4.35	0.1
SAMN04487826_2436		family 16 glycosyl hydrolase l	BG	0.56	2.07	1.58	-2.41	-3.44	-4.73	-4.03	-2.58	-1.77	-3.44	1.6
SAMN04487826_2437			BG	0.3	1.92	1.39	-2.12	-3.03	-5.03	-3.81	-2.95	-2.4	-4.04	1.18
SAMN04487826_2438	K21572	susD	BG	-0.07	1.69	1.27	-2.09	-3.72	-5.05	-5	-3.17	-3.59	-4.04	0.27
SAMN04487826_2439	K21573	susC	BG	0.2	1.84	1.42	-2.73	-3.92	-4.97	-4.22	-3.13	-3.28	-4.47	0.5
SAMN04487826_2452	K01990	ABC transporter P-binding protein ru		-3.09	-5.69	-3.51	-0.45	-0.71	-1.53	-1.32	-3.15	-4.18	-3.43	-4.75
SAMN04487826_2453				-2.33	-4.69	-2.45	-0.06	0.47	-0.49	-0.2	-1.88	-3.29	-2.48	-3.85
SAMN04487826_2454				-1.75	-4.24	-1.86	0.12	0.51	-0.53	-0.23	-1.69	-3.18	-1.75	-3.58
SAMN04487826_2455		GntR family transcriptional regulor		-1.27	-3.69	-1.62	0.51	0.49	-0.45	-0.25	-1.93	-2.63	-1.84	-3.27
SAMN04487826_2456	K02003	ABC transporter P-binding protein ru		-2.72	-3.87	-3.28	0.12	-0.22	-2.44	-0.56	-1.79	-2.43	-1.87	-2.2
SAMN04487826_2457	K02004	ABC transporter permease		-2.57	-3.94	-2.73	0.22	-0.84	-1.55	-1.12	-2.69	-3.93	-2.08	-3.27
SAMN04487826_2458	K02004	ABC transporter permease		-2.32	-4.01	-2.59	0.02	0.25	-1.91	-0.04	-1.33	-2.57	-1.66	-2.01
SAMN04487826_2459	K02005	RND family efflux transporter MFP subunit Prevote		-2	-3.36	-1.98	0.41	0.48	-1.01	-0.03	-1.1	-2.33	-1.74	-1.22
SAMN04487826_2460	K12340	outer membrane efflux protein		-2.09	-3.41	-2.19	0.31	0.26	-0.98	-0.3	-1.35	-2.69	-1.62	-1.74
SAMN04487826_2464				4.02	5.63	3.46	-0.27	3.22	1.45	3.55	3.92	4.13	3.8	4.5
SAMN04487826_2469		ferredoxin		1.82	1.77	1.42	-0.84	-3.59	2.77	-0.64	-1.96	-0.41	1.77	-1.16
SAMN04487826_2479				2.45	3.43	2.32	0.61	2.32	1.13	2.44	2.96	2.45	2.29	2.21
SAMN04487826_2485				1.27	3.23	1.28	1.23	0.1	1.4	1.52	1.42	0.18	0.27	0.47
SAMN04487826_2501	K21572	susD		-6.75	-9.63	-8.34	-2.3	-1.95	-2.25	-1.3	-1.94	-3.07	-1.08	-6.05
SAMN04487826_2502		susC?		-6.26	-8.89	-7.35	-2.35	-1.86	-1.17	-1.48	-1.95	-2.98	-1.06	-5.67
SAMN04487826_2504	K21572	susD		-0.85	-3.82	-1.55	-0.16	0.26	-1.37	-0.43	-0.55	-0.85	-0.66	-1.99
SAMN04487826_2505		susC?		-0.36	-3.43	-1.06	0.17	0.26	-1.03	-0.56	-0.59	-1.05	-0.65	-2.09
SAMN04487826_2506				-4.48	-3.54	-3.79	-1.48	0.48	-4.41	-1.29	1.65	-2.65	0.21	-1.76
SAMN04487826_2507				-3.31	-5.29	-3.72	-0.47	1.23	-2.08	-0.18	1.01	-1.82	0.3	-1.08
SAMN04487826_2508	K01185	lysozyme		-3.69	-5.02	-4.95	-0.46	1.31	-3.22	0.25	2.42	-1.38	-0.91	-1.34
SAMN04487826_2509		antirepressor		-1.89	-3.89	-1.97	-0.55	1.22	-0.33	-0.14	0.85	-0.88	-0.12	-0.53
SAMN04487826_2513	K18928	cysteine-rich domain-containing protein Prevotell		2.6	5.51	3.74	0.45	-0.88	1.07	0.12	0.17	1.44	-0.47	3.71
SAMN04487826_2514	K18929	iron-sulfur cluster-binding protein ru		2.29	5.19	3.74	0.31	-1.26	-0.89	-1.34	-0.46	-0.08	-1.01	3.29
SAMN04487826_2515	K00782			3.58	6.95	5.24	0.42	0.33	0.71	-0.03	1.43	1.63	0.05	5.07
SAMN04487826_2539	K00702	cellobiose phosphorylase		2.88	3.61	5.05	-0.04	0.34	3.84	-1.05	-1.77	-1.38	-1.29	0.96
SAMN04487826_2542				0.65	2.37	2.12	1.52	-0.59	1.35	-3.74	2.74	-2.95	-0.16	-0.79
SAMN04487826_2544		RNA polymerase sigma-70 factor family protein Pre		1.71	2.09	2.35	1.31	3.43	0.31	0.47	3.14	1.18	0.18	1.21
SAMN04487826_2546				1.07	1.7	2.61	1.34	1.53	0.91	0.09	5.34	-0.43	0.07	2.79
SAMN04487826_2551				2.51	2.88	2.7	0.96	1.38	2.38	-1.11	4.13	0.91	-0.06	1.33
SAMN04487826_2552				2.49	3.63	3.28	0.6	0.42	2.54	-0.25	5.5	1.03	0.78	0.74
SAMN04487826_2553				1.56	4.73	2.51	0.38	3.87	3.15	3.26	6.72	4.25	1.73	4.88
SAMN04487826_2554		DNA polymerase III-> alpha subunit sp		1.77	1.86	2.3	-0.14	0.56	1.22	-1.04	3.42	-0.07	-0.98	0.61
SAMN04487826_2555				2.25	2.73	2.75	1.11	0.83	1.8	-0.16	3.07	0.03	0.32	1.15
SAMN04487826_2556				3.37	4.36	3.64	1.34	1.04	3.04	0.75	4.29	1.69	0.98	2.11
SAMN04487826_2557				4.37	6.63	5.75	0.51	-0.01	1.07	-1.03	2.11	1.23	-2.06	4.7
SAMN04487826_2558				3.93	6.47	5.24	0.68	-0.99	1.13	-2.02	1.79	-0.17	-2.29	3.48
SAMN04487826_2559				3.38	5.58	4.58	0.81	0.06	1.76	-0.31	1.63	1.32	-0.52	3.62
SAMN04487826_2560				2.92	3.82	3.27	0.97	0.77	3	-0.66	4.04	0.4	-0.34	0.44
SAMN04487826_2574	K02956	30S ribosomal protein S15 la 2		-1.96	-3.16	-3.33	-1.49	-1.32	-0.11	-1.65	-1.29	-1.32	-1.53	-3.54
SAMN04487826_2576		TonB dependent receptor		3.04	-0.1	2.5	-1.41	2.65	0.07	1.49	-2.58	-3.41	-3.02	-3.87
SAMN04487826_2587	K01447	N-acetylmuramoyl-L-alanine amidase rum		4.36	3.87	5.78	-0.79	-2.06	-1.47	-2.97	-0.16	-1.11	-1.38	1.55
SAMN04487826_2588				6.57	5.93	8.1	-0.55	0.45	2.18	0.85	2.66	0.85	0.3	3.47
SAMN04487826_2589		DNA-binding protein		5	4.39	6.46	0.21	-1.96	0.47	-1.66	1.49	-2.72	0.24	1.26
SAMN04487826_2592				0.1	-0.75	-0.82	0.52	2.87	0.94	4.03	4.83	3.87	1.8	2.79
SAMN04487826_2607		acetyl transferase		-1.35	-1.99	-1.49	-0.62	-2.48	0.47	-2.26	-2.39	-2.43	-2.33	-3.23
SAMN04487826_2631				-1.25	-2.36	-1.97	-0.74	-2.22	-0.57	-2.69	-3	-3.98	-1.09	-4.29
SAMN04487826_2636				0.38	5.9	2.71	-0.67	0.97	-0.16	-1.5	2.35	-0.03	1.51	4.25
SAMN04487826_2639				2.63	4.12	3.1	0.78	1.11	0.79	1.41	1.43	2.1	1.24	3.38
SAMN04487826_2662		peptidylarginine deiminase-like enzyme		0.99	1.93	1.16	-0.13	1.4	1.78	1.27	6.58	1.27	1.79	1.48
SAMN04487826_2668		type I secretion outer membrane protein-> TolC fa		1.15	2.11	1.82	1.84	1.7	1.22	2.84	3.72	0.55	2.18	1.66
SAMN04487826_2670		N-acetylglutame synthase		1.02	1.27	1.05	0.9	0.44	0.64	0.57	3.27	0.44	0.36	0.13
SAMN04487826_2671				0.99	1.93	1.68	-0.13	1.93	1.06	1.27	6.14	0.74	1.24	0.95
SAMN04487826_2672				0.99	1.93	2.15	-0.13	1.4	1.55	1.79	5.12	0.74	1.79	2
SAMN04487826_2674				1.1	3.55	2.26	-0.76	-0.29	1.14	-1.58	0.83	-0.74	-1.39	1.8
SAMN04487826_2675				1.57	4.23	3.03	-0.29	-0.93	0.23	-3.17	0.7	-0.99	-0.95	1.26
SAMN04487826_2676				2.68	5.43	4.12	0.32	0.91	1.62	-0.25	2.53	0.32	-0.11	3.13
SAMN04487826_2678				0.99	1.93	1.16	0.38	1.4	1.06	1.27	8.26	0.74	1.24	0.95
SAMN04487826_2681				3.18	3.08	3.27	1.8	0.7	2.01	0.97	1.76	1.87	0.51	2.37
SAMN04487826_2682				3.95	3.63	3.85	2.12	0.35	1.94	0.87	2.01	2.2	1.27	2.68
SAMN04487826_2684		chromosomal replicion initior protein DnaA Pr		-2.06	-2.13	-2.44	-0.21	0.2	0.99	-2.27	4.35	-1.6	-0.76	0.03
SAMN04487826_2685				-0.7	-1.12	-0.49	-0.96	0.23	2.1	0.51	3.53	-0.53	-0.53	0.3
SAMN04487826_2742				-0.09	-1.06	0.37	-0.47	1.46	-1.08	1.33	3.15	2.99	-0.18	4.74
SAMN04487826_2746	K02495	coproporphyrinogen dehydrogenase rumin		4.64	2.1	4.24	-0.42	4.67	1.39	3.56	-0.43	-0.6	-0.88	0.55
SAMN04487826_2747	K00231	protoporphyrinogen oxidase la		6.81	3.04	6.39	-0.3	7.4	1.87	6.16	1.15	0.71	0.4	1.19
SAMN04487826_2753	K01740	O-acetylhomoserine aminocarboxypropyltransferase/c		-7.95	-9.2	-8.55	-2.85	-0.52	-0.84	-3.58	-4.05	-6.91	-1.86	-7.93
SAMN04487826_2754				0.99	1.93	1.16	-0.13	6.3	1.55	3.8	4.32	0.74	1.24	0.95
SAMN04487826_2755	K01738	cysteine synthase A		-3.75	-3.81	-3.49	-2.56	-0.51	-0.17	-2.82	-2.82	-4.15	-1.51	-4.1
SAMN04487826_2756	K07263	putive Zn-dependent peptidase dental		-4.94	-6.07	-4.59	-1.96	4.45	-1.69	-1.46	-1.59	-3.37	-1.46	-3.14
SAMN04487826_2757		putive lipoprotein intermedia 17]		-4.38	-5.84	-4.69	-2	4.54	-0.69	-1.6	-1.57	-3.16	-1.48	-3.24
SAMN04487826_2758		intermedia 17]		-6.03	-5.57	-5.09	-2.22	4.12	-1.26	-1.51	-1.19	-2.86	-1.62	-3.06
SAMN04487826_2759		putive lipoprotein intermedia 17]		-4.44	-5	-4.67	-1.38	4.16	-1.18	-2.33	-1.46	-3.97	-0.92	-3.73
SAMN04487826_2760	K19611	TonB-dependent receptor plug domain protein Prevo		-4.17	-5.17	-4.9	-2.08	3.85	-0.91	-1.89	-1.65	-3.08	-1.38	-3.51
SAMN04487826_2761				2.45	2.79	2.63	1.02	2.11	2.36	2.45	2.38	3.09	1	3.39
SAMN04487826_2763	K03839	flavodoxin		-0.2	-1.41	-0.36	0.09	10.03	0.7	0.04	0.56	-0.29	0.43	0.53
SAMN04487826_2764				0.71	0.22	0.14	0.04	10.54	1.77	1.67	1.7	1.39	1.74	2.67
SAMN04487826_2766				-4.2	-5.86	-4.07	-1.74	6	-1.69	-0.92	-0.99	-2.27	-1.18	-1.94
SAMN04487826_2767		lipoprotein		-4.04	-5.23	-4.41	-1.41	6.35	-0.69	-1.41	-1.69	-3.49	-1.33	-2.48
SAMN04487826_2768				-3.19	-2.82	-3.21	-0.95	7.35	-0.84	-0.86	-0.48	-2.7	-0.09	-1.27
SAMN04487826_2771		lipoprotein		-3.94	-3.95	-3.72	-2.09	-2.25	-0.91	-3.96	-4.05	-4.99	-2.61	-3.51
SAMN04487826_2772		LuxR family transcriptional regulor		-3.38	-3.71	-3.38	-1.45	-0.53	-0.68	-2.38	-2.64	-3	-1.24	-2.8
SAMN04487826_2774				1.66	1.86	1.78	1.4	1.17	1.22	2.02	4.29	2.03	0.97	2.65
SAMN04487826_2775	K21573	susC		-1.37	-1.4	-1.44	1.09	0.31	0.93	-0.66	3.81	0.43	0.24	0.14
SAMN04487826_2778				0.35	-1.48	-0.01	1.1	0.69	-0.09	0.07	3.58	-0.02	0.57	0.32
SAMN04487826_2781	K02014	outer membrane receptor (OMR) family transporter		0.04	0.99	1.51	1.32	2.73	2.44	3.33	5.74	3.7	2	3.5
SAMN04487826_2795	K07315	cache/HAMP/SpoIIE domain-containing protein Prevo		2.07	2.88	2.68	0.85	0.28	-1.16	0.38	0.82	1.03	0.55	3
SAMN04487826_2833		mannosyltransferase		-1.63	-1.2	-1.34	-0.53	-0.28	-3.76	-0.69	-0.57	-1.2	-0.15	-0.02
