# Supplementary material for: Transcriptomic analysis of polysaccharide utilization loci reveals substrate preferences in ruminal generalists Segatella bryantii TF1-3 and Xylanibacter ruminicola KHP1
Source: BMC Genomics. 2024 May 20;25:495. doi: 10.1186/s12864-024-10421-z (PMC11107044; doi:10.1186/s12864-024-10421-z)
Supplement: Supplementary file 4 — Supplementary Material 4. [file 12864_2024_10421_MOESM4_ESM.xlsx]

## Sheet: A
Additional file 4A: PULs in S. bryantii TF1-3 that did not exhibit pronounced activity on predicted substrates. Values are log2-fold change (log2FC). On the left side are written locus tags, KEGG numbers, products and predicted PULs. Substrates used are xyloglucan (XG), galactomanan (GalM), glucomannan (GlcM), pullulan, starch, beta-glucan (BG), homogalactuornan (HG), rhamnogalacturonan (RG), pec…
Locus_tag	KEGG	Product	PUL	XG	GalM	GlcM	Pullulan	Starch	BG	HG	RG	PG	ARA	AG
RG252_00085	K01728	PL1	RG	0.90193	0.719652	0.613872	0.790029	0.536494	1.34898	1.52846	1.50089	0.598952	0.864809	2.00599
RG252_00090				3.9791	3.40771	4.17166	3.26475	3.01956	3.7316	3.86124	4.05759	3.58083	3.32253	4.66797
RG252_00095	K21572	susD		4.45045	3.72679	4.39235	3.46346	3.23374	3.96323	4.72321	3.80935	3.5517	3.17197	4.29787
RG252_00100	K21573	susC		4.188	3.48385	4.15216	3.25005	3.00343	3.66907	4.38958	3.61474	3.33198	2.93536	3.76363
RG252_00105	K01051	CE8		0.732139	0.541535	0.59466	0.737323	0.552017	0.916233	1.38435	1.16519	0.895307	0.936335	2.08899
RG252_00110	K01139	GTP pyrophosphokinase		0.128874	-0.0236144	0.0895891	0.2127	0.205687	0.141405	0.0203251	-0.100578	0.170495	0.424704	0.80616
RG252_00115	K08307	GH23+CBM50		-0.0394082	-0.0300909	-0.116389	0.193129	0.150658	0.0389762	-0.0772995	-0.129523	0.166717	0.373206	0.505651
RG252_04885	K21572	susD	RG	0.0899443	0.715371	0.645829	0.908216	0.775291	0.881771	2.13879	2.27046	1.8816	0.746038	-0.096119
RG252_04890		susC		-0.416836	-0.369345	0.0683757	0.529077	0.462202	0.113523	1.53841	1.53205	1.05155	-0.119545	-0.89286
RG252_06465		HTCS	ARA	1.37526	1.5135	1.19373	1.10773	1.32548	1.39827	0.935143	1.17696	1.42095	1.22618	0.988357
RG252_06470				2.1791	1.8973	2.02634	1.53313	1.37613	2.09576	1.36381	1.22538	1.80897	1.35318	3.88951
RG252_06475	K21573	susC		2.50156	1.89001	2.08633	1.73792	1.57254	2.06465	2.00278	1.72528	2.11403	1.60014	4.60474
RG252_06480	K21572	susD		2.34926	1.71676	1.70571	1.61229	1.4695	2.02597	1.88358	1.55525	1.95144	1.47999	4.18243
RG252_06485		GH30		2.14733	1.57274	1.35115	1.39979	1.28642	1.55642	1.5447	1.56072	1.67123	1.24887	3.84053
RG252_06490		GH30		1.97349	1.16145	1.06416	1.0093	1.27182	1.4998	1.49309	1.45869	1.30507	0.911412	2.79721
RG252_06495	K12308	CBM32+GH35		2.07822	1.59638	1.37363	1.44062	1.44152	1.75421	1.81928	1.64428	1.55388	1.22218	3.32068

## Sheet: B
Additional file 4B: PULs in X. ruminicola KHP1 that did not exhibit pronounced activity on predicted substrates. Values are log2-fold change (log2FC). On the left side are written locus tags, KEGG numbers, products and predicted PULs. Substrates used are xyloglucan (XG), galactomanan (GalM), glucomannan (GlcM), pullulan, starch, beta-glucan (BG), homogalactuornan (HG), rhamnogalacturonan (RG), pe…
locus_tag	KEGG	Product	PUL	XG	GalM	GlcM	Pullulan	Starch	BG	HG	RG	PG	ARA	AG
SAMN04487826_946	K12308	GH35: beta-galactosidase	ARA	-0.220975	1.46329	0.447875	-0.397988	0.765324	-1.57042	0.304888	0.791653	0.246622	0.436159	1.155
SAMN04487826_947		AraC		-0.238478	0.0435032	-0.0373036	0.0480279	0.361852	-1.21048	0.201955	0.515518	0.554996	-0.0559733	1.17675
SAMN04487826_948		GH2: beta-galactosidase/beta-glucuronidase		0.624502	1.08768	0.664313	0.60679	0.531457	-1.25954	0.421387	0.580745	0.541055	0.868663	1.21661
SAMN04487826_949				0.581177	1.71739	1.1413	0.664945	0.533147	-0.332881	0.215902	0.55408	0.560717	0.683211	1.34012
SAMN04487826_950	K08138	MFS transporter		0.493321	1.71044	0.889408	0.280503	0.0861991	-0.916515	-0.199845	0.350984	-0.592963	0.563563	0.536985
SAMN04487826_951		GH30_4: fucosidase		0.0758337	0.76904	0.337596	0.710811	-1.72746	-3.06376	1.08489	-0.923572	0.489236	-0.160112	0.211892
SAMN04487826_952		GH30_4: fucosidase		0.863303	1.5277	0.987558	0.674574	-2.22745	-1.99698	0.341051	-0.618054	-0.157217	-0.811572	0.5445
SAMN04487826_953	K21572	susD		0.809211	2.07285	1.4147	0.444582	-0.921444	-3.1287	0.893099	-0.480422	0.00412715	-0.762844	0.819174
SAMN04487826_954		susC		1.1304	2.48329	1.68319	0.758627	-1.63133	-1.67621	0.316685	-1.03885	-0.308216	-1.23132	0.613914
SAMN04487826_955				1.25801	2.91496	2.04724	0.877474	-1.35352	-1.1647	0.654238	-0.861983	-0.1053	-1.0448	0.741551
SAMN04487826_956		HTCS		-1.70473	-1.46329	-1.70876	-1.17264	-1.97582	-0.55844	-1.5347	-1.50407	-1.62911	-1.66174	-1.91102
SAMN04487826_957	K18197	PL11_1		-0.782142	-0.0353394	-0.20986	-0.522827	0.362357	-2.61791	0.337717	1.67997	0.511694	1.17654	1.23855
SAMN04487826_1315		HTCS	BG	1.51091	2.32289	1.63179	0.266123	0.0148558	0.289481	1.14364	1.33716	1.61983	0.676037	1.93793
SAMN04487826_1316		susC		1.90128	1.32822	2.41497	0.81008	-0.961238	0.770168	-1.09199	5.2354	1.73911	-0.0246027	2.69526
SAMN04487826_1317	K21572	susD		2.88145	1.18239	2.23841	0.3894	1.15596	0.293608	1.02583	5.63726	1.62033	0.483172	2.78756
SAMN04487826_1318				2.03212	2.89155	2.64941	2.03846	0.862088	1.05525	0.731339	5.49897	1.50901	0.710286	1.56939
SAMN04487826_1319		CE1		2.07522	3.00588	2.80494	1.3003	-0.374791	-0.824734	-0.12271	0.711602	0.986186	0.622882	2.74783
SAMN04487826_1320	K05349	GH3: beta-glucosidase		2.91038	4.24208	3.86538	1.85201	0.439493	-0.259211	1.1266	1.82883	1.79767	1.36886	3.83316
SAMN04487826_2433	K05349	GH3	BG	-0.495335	0.63166	0.373071	-2.60344	-3.11537	-5.46714	-3.52763	-0.143807	-2.28291	-3.93674	0.823106
SAMN04487826_2434		GH51: alpha-L-arabinofuranosidase		-0.997716	0.221989	-0.351633	-3.15169	-4.61774	-5.41186	-4.53895	-2.82185	-3.23659	-4.93209	-0.33986
SAMN04487826_2435				-0.806519	1.32151	0.256231	-3.34512	-4.77395	-5.25248	-4.6609	-1.70247	-2.83595	-4.35347	0.102652
SAMN04487826_2436		GH16		0.560589	2.06978	1.57838	-2.40554	-3.44312	-4.73271	-4.03101	-2.5824	-1.76979	-3.43544	1.60099
SAMN04487826_2437				0.300599	1.91725	1.39497	-2.11626	-3.02847	-5.02875	-3.8068	-2.94767	-2.39761	-4.04308	1.17958
SAMN04487826_2438	K21572	susD		-0.0672242	1.68515	1.27082	-2.08544	-3.71669	-5.04552	-4.99876	-3.16615	-3.59262	-4.03896	0.270359
SAMN04487826_2439	K21573	susC		0.203487	1.84124	1.41662	-2.72878	-3.92035	-4.96733	-4.22161	-3.12653	-3.28345	-4.46993	0.49577
