# Supplementary material for: Transcriptomic analysis of polysaccharide utilization loci reveals substrate preferences in ruminal generalists Segatella bryantii TF1-3 and Xylanibacter ruminicola KHP1
Source: BMC Genomics. 2024 May 20;25:495. doi: 10.1186/s12864-024-10421-z (PMC11107044; doi:10.1186/s12864-024-10421-z)
Supplement: Supplementary file 5 — Supplementary Material 5. [file 12864_2024_10421_MOESM5_ESM.xlsx]

## Sheet: A
Additional file 5A: Log2FC values (-3 to 3) of S. bryantii TF1-3 grown on minimal growth medium with β-glucan relative to growth on glucose. On the left side of the table are written locus tags of genes, products and predicted PULs.
Locus_tag	Product	PULs	β-glucan
RG252_00090	hypothetical protein	RG	4.51436
RG252_00095	hypothetical protein	RG	4.0531
RG252_00265	TonB-dependent receptor P3	XG	5.0071
RG252_00270	SusD-like protein P38	XG	3.94489
RG252_00275	hypothetical protein	XG	4.25913
RG252_00280	hypothetical protein	XG	4.41505
RG252_00285	hypothetical protein	XG	4.55583
RG252_02420	hypothetical protein	GlcM/GalM	4.11348
RG252_02425	hypothetical protein	GlcM/GalM	4.34034
RG252_02430	hypothetical protein	GlcM/GalM	3.57642
RG252_02435	hypothetical protein	GlcM/GalM	4.80811
RG252_02440	hypothetical protein	GlcM/GalM	4.70439
RG252_02445	SusD-like protein	GlcM/GalM	4.99472
RG252_02450	TonB-dependent receptor P3	GlcM/GalM	4.65292
RG252_02465	Putative glycoside/cation symporter YagG	GlcM/GalM	3.07483
RG252_02485	hypothetical protein	GlcM/GalM	3.5678
RG252_02490	Alpha-galactosidase AgaA	GlcM/GalM	3.81039
RG252_02495	Exo-alpha-(1->6)-L-arabinopyranosidase	GlcM/GalM	3.52592
RG252_02500	hypothetical protein	GlcM/GalM	3.35262
RG252_05420	hypothetical protein	HG	4.88693
RG252_05425	hypothetical protein	HG	4.37633
RG252_06425	hypothetical protein	unk	3.74878
RG252_06590	hypothetical protein		-4.13332
RG252_06595	hypothetical protein		-3.97458
RG252_06685	hypothetical protein		3.97892
RG252_06775	hypothetical protein	AG	3.07991
RG252_06780	hypothetical protein	AG	3.3789
RG252_06785	hypothetical protein	AG	3.19576
RG252_06870	hypothetical protein		3.48621
RG252_08885	Cellobiose phosphorylase		4.55621
RG252_10985	Sensor histidine kinase RcsC		4.34378
RG252_11670	hypothetical protein		4.86054
RG252_11675	TonB-dependent receptor P3		5.59328
RG252_12240	TonB-dependent receptor P3	Xylan	4.21206
RG252_12245	hypothetical protein	Xylan	4.47762
RG252_12330	hypothetical protein		-3.42281
RG252_12335	hypothetical protein		-3.64863
RG252_13110	TonB-dependent receptor P3	Xylan	3.38848
RG252_13115	hypothetical protein	Xylan	3.5753
RG252_13135	hypothetical protein	Xylan	3.39954
RG252_13285	hypothetical protein		3.5761

## Sheet: B
Additional file 5B: TPM values of S. bryantii TF1-3 grown on minimal growth medium with glucose or β-glucan. On the left side of the table are written locus tags of genes, products and predicted PULs.
Locus_tag	Product	PULs	TPM glucose	TPM β-glucan
RG252_00005	Crotonobetainyl-CoA reductase		659.299	607.111
RG252_00010	Caffeyl-CoA reductase-Etf complex subunit CarE		482.171	450.324
RG252_00015	Caffeyl-CoA reductase-Etf complex subunit CarD		613.48	584.038
RG252_00020	CE12		81.2288	112.153
RG252_00025	DNA primase		87.9888	111.153
RG252_00030	6-carboxy-5,6,7,8-tetrahydropterin synthase		146.16	176.849
RG252_00035	7-carboxy-7-deazaguanine synthase		146.044	161.127
RG252_00040	Major cardiolipin synthase ClsA		65.9398	73.2888
RG252_00045	Ribosomal RNA small subunit methyltransferase D		212.361	197.167
RG252_00050	hypothetical protein		112.897	117.304
RG252_00055	hypothetical protein		266.337	243.853
RG252_00060	ATP-dependent RecD-like DNA helicase		68.7969	81.3163
RG252_00065	3',5'-cyclic adenosine monophosphate phosphodiesterase CpdA		35.4114	38.8387
RG252_00070	hypothetical protein		57.7599	44.2122
RG252_00075	Alanine--tRNA ligase		420.77	432.814
RG252_00080	hypothetical protein		404.288	417.533
RG252_00085	hypothetical protein	RG	206.419	259.568
RG252_00090	hypothetical protein	RG	35.1059	858.02
RG252_00095	hypothetical protein	RG	20.3684	361.332
RG252_00100	TonB-dependent receptor SusC	RG	51.8135	427.334
RG252_00105	Pectinesterase A	RG	129.955	145.354
RG252_00110	GTP pyrophosphokinase	RG	184.02	220.793
RG252_00115	hypothetical protein	RG	248.161	270.838
RG252_00120	hypothetical protein		306.009	294.08
RG252_00125	putative chromosome-partitioning protein ParB		279.764	341.712
RG252_00130	Sporulation initiation inhibitor protein Soj		375.503	456.262
RG252_00135	5'-nucleotidase SurE		129.979	140.612
RG252_00140	Lipid-A-disaccharide synthase		85.6411	99.0682
RG252_00145	hypothetical protein		417.306	404.765
RG252_00150	ATP-dependent zinc metalloprotease FtsH		313.132	355.228
RG252_00155	Ribosomal silencing factor RsfS		493.509	468.88
RG252_00170	Co-chaperone protein DjlA		315.75	227.501
RG252_00175	hypothetical protein		910.936	961.176
RG252_00180	hypothetical protein		335.65	328.935
RG252_00185	Cytosol non-specific dipeptidase		400.255	314.724
RG252_00190	hypothetical protein		178.128	147.248
RG252_00195	RNA polymerase sigma factor SigA		264.939	96.6174
RG252_00200	Fe(2+) transporter FeoB		101.841	70.7336
RG252_00205	ABC transporter ATP-binding protein NatA		106.508	88.7759
RG252_00210	Protein translocase subunit SecA		371.985	333.574
RG252_00215	hypothetical protein		246.296	197.74
RG252_00220	hypothetical protein		188.888	224.858
RG252_00225	hypothetical protein		524.065	521.452
RG252_00230	hypothetical protein		451.096	460.21
RG252_00235	note=UPF0053 inner membrane protein YfjD		230.121	219.619
RG252_00240	hypothetical protein		615.633	703.479
RG252_00245	Ribosomal RNA small subunit methyltransferase A		325.787	293.045
RG252_00250	Free methionine-R-sulfoxide reductase		288.292	267.685
RG252_00255	Ribosome-recycling factor		828.5	932.746
RG252_00260	Small ribosomal subunit biogenesis GTPase RsgA		884.98	838.9
RG252_00265	TonB-dependent receptor P3	XG	0.960218	31.8202
RG252_00270	SusD-like protein P38	XG	0.56941	10.3119
RG252_00275	hypothetical protein	XG	0.99912	20.5936
RG252_00280	hypothetical protein	XG	1.25344	29.4835
RG252_00285	hypothetical protein	XG	1.48906	36.1568
RG252_00290	hypothetical protein	XG	16.579	22.2985
RG252_00295	Sensor histidine kinase RcsC	XG	7.37975	28.2957
RG252_00300	Alpha-xylosidase BoGH31A	XG	7.26549	45.8605
RG252_00305	Beta-galactosidase BoGH2A	XG	5.42696	33.9582
RG252_00310	Deoxyadenosine/deoxycytidine kinase		231.767	224.023
RG252_00315	Deoxyadenosine/deoxycytidine kinase		111.849	110.564
RG252_00320	Protein LacX, plasmid		345.885	529.352
RG252_00325	hypothetical protein		76.2294	72.442
RG252_00330	tRNA-specific 2-thiouridylase MnmA		423.221	552.889
RG252_00335	hypothetical protein		74.1371	186.206
RG252_00340	putative M18 family aminopeptidase 2		37.4877	32.1964
RG252_00345	hypothetical protein		107.797	103.504
RG252_00350	hypothetical protein		1.41581	0.687444
RG252_00355	hypothetical protein		1.10713	1.13632
RG252_00360			0.840723	1.17927
RG252_00365	hypothetical protein		72.0786	10.8326
RG252_00370	Protein YhgF		40.1819	44.0578
RG252_00375	hypothetical protein		38.2996	43.8141
RG252_00380	Validoxylamine A 7'-phosphate phosphatase		312.15	259.414
RG252_00385	Glucose-6-phosphate isomerase		981.941	1230.37
RG252_00390	Glycerol-3-phosphate dehydrogenase [NAD(P)+]		344.834	360.884
RG252_00395	Lysine--tRNA ligase		545.182	580.119
RG252_00400	Neutral endopeptidase		176.371	286.673
RG252_00405	Putative low molecular weight protein-tyrosine-phosphatase		51.7397	41.5278
RG252_00410	hypothetical protein		129.392	235.131
RG252_00415	Putative esterase		172.02	285.094
RG252_00420	Isochorismate synthase MenF		65.9721	97.2318
RG252_00425	2-succinyl-5-enolpyruvyl-6-hydroxy-3-cyclohexene-1-carboxylate synthase		52.8984	69.1761
RG252_00430	1,4-dihydroxy-2-naphthoyl-CoA synthase		34.7212	39.1743
RG252_00435	o-succinylbenzoate synthase		40.3627	39.1374
RG252_00440	2-succinylbenzoate--CoA ligase		51.3747	53.1707
RG252_00445	hypothetical protein		36.257	37.0685
RG252_00450	3-dehydroquinate synthase		307.363	294.812
RG252_00455	hypothetical protein		128.547	87.6898
RG252_00460	Heat shock protein 15		316.3	236.744
RG252_00465	Peptidyl-tRNA hydrolase		223.421	185.68
RG252_00470	hypothetical protein		3061.42	2708.59
RG252_00475	Transcription antitermination protein NusB		295.084	385.405
RG252_00480	Sec translocon accessory complex subunit YajC		892.56	1075
RG252_00485	hypothetical protein		206.465	255.767
RG252_00490	Dephospho-CoA kinase		126.56	159.965
RG252_00495	hypothetical protein		1174.11	971.679
RG252_00500	hypothetical protein		73.5511	83.149
RG252_00505	Inner membrane protein YrbG		50.9397	50.5956
RG252_00510	Thiol-disulfide oxidoreductase ResA		217.389	233.946
RG252_00515	queuosine precursor transporter		131.784	99.5384
RG252_00520	NADPH-dependent 7-cyano-7-deazaguanine reductase		300.46	136.741
RG252_00525	hypothetical protein		247.074	247.578
RG252_00530	hypothetical protein		700.941	705.971
RG252_00535	hypothetical protein		206.69	240.005
RG252_00540	LPS-assembly protein LptD		215.048	216.317
RG252_00545	Glutathione-regulated potassium-efflux system protein KefB		42.6198	70.1723
RG252_00550	Peptidase T		470.635	489.25
RG252_00555	hypothetical protein		30.8368	31.641
RG252_00560			1.18861	1.25044
RG252_00565	hypothetical protein		55.9073	68.7323
RG252_00570	hypothetical protein		5.20455	7.10903
RG252_00575	hypothetical protein		68.2	69.8681
RG252_00585	hypothetical protein		195.685	416.233
RG252_00595	Aspartate--ammonia ligase		398.825	294.154
RG252_00600	Holliday junction ATP-dependent DNA helicase RuvB		202.708	224.337
RG252_00605	hypothetical protein		430.488	377.333
RG252_00610	hypothetical protein		231.475	227.105
RG252_00615	hypothetical protein		1007.69	959.718
RG252_00620	Dihydroorotase		184.046	250.21
RG252_00625	Methionine synthase		89.5448	136.933
RG252_00630	3',5'-cyclic adenosine monophosphate phosphodiesterase CpdA		75.6947	87.8322
RG252_00635	hypothetical protein		130.731	142.671
RG252_00640	Polyprenol monophosphomannose synthase		311.473	376.316
RG252_00645	Transcription-repair-coupling factor		121.587	119.573
RG252_00650	Hydroperoxy fatty acid reductase gpx1		1112.84	947.665
RG252_00655	hypothetical protein		66.8181	83.8071
RG252_00660	hypothetical protein		244.018	455.857
RG252_00665	hypothetical protein		83.9433	40.6242
RG252_00670	50S ribosomal protein L31 type B		7209.63	5193.91
RG252_00675	hypothetical protein		471.936	494.303
RG252_00680	hypothetical protein		242.699	275.596
RG252_00685	hypothetical protein		297.899	324.515
RG252_00690	hypothetical protein		188.767	259.129
RG252_00695	hypothetical protein		150.079	181.563
RG252_00700	Uridine kinase		314.02	344.235
RG252_00705	hypothetical protein		149.467	201.873
RG252_00710	Acid phosphatase		133.47	158.403
RG252_00715	hypothetical protein		108.911	212.458
RG252_00720	hypothetical protein		59.6515	74.6814
RG252_00725	hypothetical protein		59.7774	60.8328
RG252_00730	UDP-N-acetylgalactosamine-undecaprenyl-phosphate N-acetylgalactosaminephosphotransferase		30.0505	80.3358
RG252_00735	putative undecaprenyl-phosphate N-acetylglucosaminyl 1-phosphate transferase		60.4698	103.645
RG252_00740	hypothetical protein		83.1995	77.112
RG252_00745	D-inositol-3-phosphate glycosyltransferase		70.2977	102.715
RG252_00750	hypothetical protein		62.585	88.8253
RG252_00755	hypothetical protein		78.6019	108.365
RG252_00760	hypothetical protein		187.07	220.283
RG252_00765	2,3,4,5-tetrahydropyridine-2,6-dicarboxylate N-acetyltransferase		34.8303	47.0493
RG252_00770	hypothetical protein		35.1894	51.6596
RG252_00775	hypothetical protein		39.2608	55.7241
RG252_00780	hypothetical protein		96.9175	134.739
RG252_00785	hypothetical protein		119.505	162.904
RG252_00790	hypothetical protein		829.79	1582.97
RG252_00795	Aminopeptidase C		330.34	175.978
RG252_00800	Sporulation initiation inhibitor protein Soj		122.589	114.667
RG252_00805	hypothetical protein		181.003	195.128
RG252_00815	UDP-galactopyranose mutase		147.56	195.303
RG252_00820	putative manganese efflux pump MntP		61.9864	53.9291
RG252_00825	Tryptophan synthase beta chain		117.909	107.205
RG252_00830	hypothetical protein		5.15133	14.8184
RG252_00835	hypothetical protein		1.76767	9.14676
RG252_00840	hypothetical protein		15.3964	36.9879
RG252_00845	hypothetical protein		29.3876	81.9397
RG252_00850	Na(+)/H(+) antiporter NhaC		48.171	44.9617
RG252_00855	hypothetical protein		17.6767	13.9723
RG252_00860	PqqA peptide cyclase		407.018	648.891
RG252_00865	hypothetical protein		480.637	775.352
RG252_00870	hypothetical protein		129.304	232.189
RG252_00875	hypothetical protein		149.196	136.443
RG252_00880	hypothetical protein		70.0883	107.579
RG252_00885	hypothetical protein		43.1457	73.5121
RG252_00900	hypothetical protein		5.3609	7.55266
RG252_00905	GTPase Der		7.97679	14.0442
RG252_00910	hypothetical protein		11.9686	18.0054
RG252_00915	hypothetical protein		0.897647	0.944341
RG252_00920	hypothetical protein		11.2346	22.0262
RG252_00925	hypothetical protein		102.769	114.931
RG252_00940	hypothetical protein		791.757	1019.93
RG252_00945	hypothetical protein		112.744	128.766
RG252_00950	hypothetical protein		116.19	157.274
RG252_00955	Anaerobic nitric oxide reductase transcription regulator NorR		224.923	247.894
RG252_00960	4-hydroxythreonine-4-phosphate dehydrogenase		118.755	149.82
RG252_00965	hypothetical protein		145.93	176.108
RG252_00970	Dual-specificity RNA methyltransferase RlmN		312.328	392.19
RG252_00975	hypothetical protein		127.565	160.265
RG252_00980	Anhydromuropeptide permease		126.285	155.333
RG252_00985	N-carbamoyl-D-amino acid hydrolase		165.844	235.605
RG252_00990	Agmatine deiminase		108.666	158.165
RG252_00995	hypothetical protein		48.5709	55.6303
RG252_01000	hypothetical protein		70.3298	58.3591
RG252_01005	GTP cyclohydrolase 1 type 2		407.7	369.05
RG252_01010	hypothetical protein		878.025	837.52
RG252_01015	putative enoyl-CoA hydratase 1		853.216	824.294
RG252_01020	lipid II flippase MurJ		48.0113	58.3872
RG252_01025	hypothetical protein		36.4313	25.8598
RG252_01030	hypothetical protein		85.0833	62.1209
RG252_01035	hypothetical protein		145.093	124.6
RG252_01040	hypothetical protein		99.2786	86.272
RG252_01045	Dihydroorotate dehydrogenase B (NAD(+)), electron transfer subunit		206.995	202.735
RG252_01050	Dihydroorotate dehydrogenase B (NAD(+)), catalytic subunit		133.328	138.907
RG252_01055	Chorismate synthase		94.048	95.2513
RG252_01060	FKBP-type peptidyl-prolyl cis-trans isomerase SlyD		312.035	266.417
RG252_01065	hypothetical protein		15373.1	10162.4
RG252_01070	Flavodoxin 1		493.438	235.891
RG252_01075	hypothetical protein		1000.92	529.318
RG252_01080	NAD(P)H-quinone oxidoreductase subunit I, chloroplastic		74.8461	32.8577
RG252_01085	hypothetical protein		4097.99	3669.06
RG252_01090	hypothetical protein		4394.34	3832.27
RG252_01095	Beta-barrel assembly-enhancing protease		413.953	397.973
RG252_01100	Protein QmcA		44.0807	176.372
RG252_01105	hypothetical protein		65.4848	143.313
RG252_01110	UDP-2,3-diacetamido-2,3-dideoxy-D-glucuronate 2-epimerase		280.211	266.801
RG252_01115	Multidrug export protein MepA		137.879	100.094
RG252_01120	HTH-type transcriptional activator RhaR		164.347	273.9
RG252_01125	Formate--tetrahydrofolate ligase		149.988	147.703
RG252_01130	hypothetical protein		42.9634	34.9614
RG252_01135	Copper chaperone CopZ		80.7575	100.499
RG252_01140	hypothetical protein		219.337	203.799
RG252_01145	hypothetical protein		610.821	623.791
RG252_01150	Bifunctional chorismate mutase/prephenate dehydratase		304.627	348.576
RG252_01155	LL-diaminopimelate aminotransferase		199.158	248.818
RG252_01160	2-dehydro-3-deoxyphosphooctonate aldolase		595.731	693.948
RG252_01165	hypothetical protein		427.703	447.194
RG252_01170	hypothetical protein		383.692	360.307
RG252_01175	Signal recognition particle protein		474.404	538.89
RG252_01180	Bifunctional protein FolD protein		655.747	693.983
RG252_01185	hypothetical protein		101.614	118.435
RG252_01190	Adenosylcobalamin/alpha-ribazole phosphatase		351.84	293.859
RG252_01195	Adenosylcobinamide-GDP ribazoletransferase		29.5454	46.1364
RG252_01200	Nicotinate-nucleotide--dimethylbenzimidazole phosphoribosyltransferase		38.3205	64.4231
RG252_01205	Bifunctional adenosylcobalamin biosynthesis protein CobP		156.185	182.474
RG252_01210	Outer membrane protein 41		11917.8	9686.89
RG252_01215	Dihydroxy-acid dehydratase		376.318	428.435
RG252_01220	Acetolactate synthase large subunit		189.904	241.329
RG252_01225	Putative acetolactate synthase small subunit		190.208	241.357
RG252_01230	hypothetical protein		300.518	310.154
RG252_01235	Ketol-acid reductoisomerase (NAD(+))		5213.43	5274.29
RG252_01240	ATP-dependent RNA helicase SrmB		60.636	62.794
RG252_01245	Single-stranded-DNA-specific exonuclease RecJ		293.733	351.045
RG252_01250	Aminopeptidase E		920.217	950.808
RG252_01255	Xaa-Pro aminopeptidase		744.602	1049.06
RG252_01260	hypothetical protein		58.3458	74.7543
RG252_01265	Peptide methionine sulfoxide reductase MsrA/MsrB		310.159	206.132
RG252_01270	tRNA (guanine-N(1)-)-methyltransferase		453.246	303.78
RG252_01275	DNA ligase		103.083	88.6878
RG252_01280	hypothetical protein		2213.46	1548.01
RG252_01285	Type II pantothenate kinase		157.11	177.284
RG252_01290	Sodium-dependent dicarboxylate transporter SdcS		65.3059	275.805
RG252_01295	Corrinoid adenosyltransferase		338.467	436.172
RG252_01300	Phenylalanine--tRNA ligase alpha subunit		480.257	510.046
RG252_01305	hypothetical protein		369.004	285.04
RG252_01310	UDP-N-acetylenolpyruvoylglucosamine reductase		397.49	290.595
RG252_01315	Phosphoribosyl 1,2-cyclic phosphate phosphodiesterase		115.6	87.2888
RG252_01320	hypothetical protein		654.196	1002.81
RG252_01325	hypothetical protein		572.234	767.263
RG252_01330	hypothetical protein		2340.33	4198.65
RG252_01335	hypothetical protein		904.952	729.555
RG252_01340	Putative pre-16S rRNA nuclease		628.497	548.257
RG252_01345	Peptide deformylase		557.939	350.669
RG252_01350	Lipopolysaccharide assembly protein B		130.299	105.145
RG252_01355	Threonine--tRNA ligase 1		1335.32	1474.5
RG252_01360	Translation initiation factor IF-3		1738	1931.7
RG252_01365	50S ribosomal protein L35		5134.58	4989.23
RG252_01370	50S ribosomal protein L20		3525.1	3349.83
RG252_01375	putative ABC transporter ATP-binding protein YbiT		221.859	201.166
RG252_01380	Neutral endopeptidase		303.19	266.713
RG252_01385	Homoserine O-acetyltransferase		410.632	356.386
RG252_01390	23S rRNA 5-hydroxycytidine synthase		158.739	153.735
RG252_01395	hypothetical protein		145.539	125.537
RG252_01400	Aconitate hydratase A		478.925	367.223
RG252_01405	Citrate synthase		515.279	418.461
RG252_01410	N-acetylgalactosamine-6-O-sulfatase		156.724	205.944
RG252_01415	Heme chaperone HemW		140.551	101.823
RG252_01420	Elongation factor G		30.5439	176.814
RG252_01425	Adaptive-response sensory-kinase SasA		276.074	244.273
RG252_01430	Transcriptional regulatory protein WalR		2379.15	1881.82
RG252_01435	30S ribosomal protein S6		4045.85	3177.76
RG252_01440	hypothetical protein		3914.89	3434.73
RG252_01445	50S ribosomal protein L9		4604.64	3927.28
RG252_01450	Malonyl CoA-acyl carrier protein transacylase		216.677	250.572
RG252_01455	Alpha-1,4-glucan:maltose-1-phosphate maltosyltransferase		64.8106	75.8924
RG252_01460	Ribonuclease E		1066.15	941.353
RG252_01465	DNA-binding protein HRL53		3131.3	2180.85
RG252_01470	Pyruvate kinase		247.211	311.023
RG252_01475	hypothetical protein		273.647	361.887
RG252_01480	Ribose-5-phosphate isomerase B		1129.6	1351.67
RG252_01485	Transketolase		770.163	759.866
RG252_01490	Intracellular exo-alpha-L-arabinofuranosidase 2		38.9428	70.2186
RG252_01495	Xylulose kinase		92.4795	123.143
RG252_01500	L-arabinose isomerase		217.75	263.861
RG252_01505	L-ribulose-5-phosphate 4-epimerase UlaF		159.88	170.975
RG252_01510	hypothetical protein		60.8049	96.5935
RG252_01515	hypothetical protein		121.389	180.003
RG252_01520	Aldose 1-epimerase		122.559	196.686
RG252_01525	Galactokinase		496.351	940.768
RG252_01530	hypothetical protein		387.433	570.303
RG252_01535	Aldose 1-epimerase		828.284	1280.15
RG252_01540	Dihydrofolate synthase/folylpolyglutamate synthase		184.955	126.863
RG252_01545	Chaperone protein DnaJ		455.995	429.913
RG252_01550	Protein GrpE		682.555	715.466
RG252_01555	putative ABC transporter ATP-binding protein YbiT		317.24	309.522
RG252_01560	Ribosomal large subunit pseudouridine synthase D		105.446	120.633
RG252_01565	HTH-type transcriptional activator RhaS		121.234	86.6911
RG252_01570	Threonine synthase		317.738	297.536
RG252_01575	2,3-bisphosphoglycerate-independent phosphoglycerate mutase		251.642	244.538
RG252_01580	Bifunctional aspartokinase/homoserine dehydrogenase 1		287.021	297.158
RG252_01585	hypothetical protein		138.097	189.456
RG252_01590	Cytidylate kinase		128.775	571.444
RG252_01595	Phenylalanine--tRNA ligase beta subunit		329.814	348.645
RG252_01600	putative transcriptional regulatory protein		920.592	888.387
RG252_01605	hypothetical protein		382.882	431.183
RG252_01610	Elongation factor 4		689.086	581.817
RG252_01615	hypothetical protein		293.32	305.297
RG252_01620	Long-chain-fatty-acid--CoA ligase		424.94	437.279
RG252_01625	Long-chain-fatty-acid--CoA ligase FadD15		537.379	533.853
RG252_01630	Lipoprotein-releasing system transmembrane protein LolE		325.07	271.768
RG252_01635	Aspartate aminotransferase		695.009	624.996
RG252_01640	Pyridoxal phosphate homeostasis protein		151.156	125.496
RG252_01645	hypothetical protein		144.387	115.007
RG252_01650	hypothetical protein		53.9248	50.2357
RG252_01655	hypothetical protein		80.8108	62.5342
RG252_01660	hypothetical protein		4744.36	3008.6
RG252_01665	hypothetical protein		65.4557	168.647
RG252_01670	Aspartate--tRNA ligase		565.686	564.471
RG252_01675	hypothetical protein		16049.1	28698
RG252_01680	hypothetical protein		330.586	225.422
RG252_01685	hypothetical protein		79.0023	95.1204
RG252_01690	Membrane-bound lytic murein transglycosylase F		75.5512	82.9348
RG252_01695	Arginine transport ATP-binding protein ArtM		298.091	266.218
RG252_01700	30S ribosomal protein S1		2819.55	3081.72
RG252_01705	hypothetical protein		218.208	214.843
RG252_01710	hypothetical protein		140.967	146.957
RG252_01715	DNA repair protein RecN		125.565	129.497
RG252_01720	hypothetical protein		400.472	331.007
RG252_01725	Cysteine/Cysteine sulfinic acid decarboxylase		227.04	247.735
RG252_01730	3'-5' exonuclease DinG		414.456	470.638
RG252_01735	Beta sliding clamp		489.009	501.876
RG252_01740	hypothetical protein		1778.49	1460.76
RG252_01745	Histidinol-phosphate aminotransferase		300.862	228.406
RG252_01750	Histidinol dehydrogenase		349.732	264.63
RG252_01755	ATP phosphoribosyltransferase		981.657	720.912
RG252_01760	Membrane-bound lytic murein transglycosylase F		88.9686	75.2115
RG252_01765	hypothetical protein		105.553	91.4953
RG252_01770	hypothetical protein		156.666	145.084
RG252_01775	hypothetical protein		168.789	359.418
RG252_01780	hypothetical protein		107.232	121.455
RG252_01785	hypothetical protein		673.157	779.122
RG252_01790	hypothetical protein		180.395	167.257
RG252_01795	dTTP/UTP pyrophosphatase		271.112	162.668
RG252_01800	hypothetical protein		77.4486	64.0042
RG252_01805	hypothetical protein		231.269	228.532
RG252_01810	hypothetical protein		163.313	157.677
RG252_01815	Ribonuclease D		181.34	166.388
RG252_01820	Ribosomal RNA large subunit methyltransferase I		235.078	230.396
RG252_01825	Putative bifunctional phosphatase/peptidyl-prolyl cis-trans isomerase		406.038	320.32
RG252_01830	tRNA(Ile)-lysidine synthase		141.785	118.261
RG252_01835	8-amino-3,8-dideoxy-manno-octulosonate cytidylyltransferase		190.88	166.301
RG252_01840	hypothetical protein		214.784	214.997
RG252_01845	Toxin-antitoxin biofilm protein TabA		1363.88	1150.61
RG252_01850	1,4-alpha-glucan branching enzyme GlgB		177.892	241.327
RG252_01855	hypothetical protein		123.463	122.843
RG252_01860	hypothetical protein		1468.95	889.195
RG252_01865	ABC transporter ATP-binding protein ModF		113.135	114.234
RG252_01870	Crossover junction endodeoxyribonuclease RuvC		66.375	74.6005
RG252_01875	putative protein		98.8664	117.952
RG252_01880	Ribosomal RNA small subunit methyltransferase G		173.283	217.46
RG252_01885	hypothetical protein		43.1818	53.1321
RG252_01890	Validoxylamine A 7'-phosphate phosphatase		213.248	167.452
RG252_01895	3-methyl-2-oxobutanoate hydroxymethyltransferase		302.02	273.011
RG252_01900	hypothetical protein		220.629	213.495
RG252_01905	hypothetical protein		15.5163	24.5884
RG252_01910	Altronate oxidoreductase/tagaturonate reductase		323.996	486.39
RG252_01915	putative oxidoreductase UxuB		198.762	123.998
RG252_01920	Mannonate dehydratase		118.874	61.0107
RG252_01925	hypothetical protein		572.196	481.43
RG252_01930	Isopentenyl-diphosphate Delta-isomerase		194.58	209.708
RG252_01935	4-diphosphocytidyl-2-C-methyl-D-erythritol kinase		96.1565	131.763
RG252_01940	Flavo-diiron protein FprA1		267.257	398.334
RG252_01945	putative membrane protein YdfK		34.1215	25.8496
RG252_01950	hypothetical protein		169.9	138.016
RG252_01955	Chaperone protein HtpG		825.932	567.904
RG252_01960	hypothetical protein		54.349	92.2876
RG252_01965	Cytosol non-specific dipeptidase		238.64	327.359
RG252_01970	hypothetical protein		675.526	686.907
RG252_01975	hypothetical protein		1585.49	1443.76
RG252_01980	Endonuclease III		56.6624	55.7463
RG252_01985	hypothetical protein		67.1048	78.2136
RG252_01990	hypothetical protein		14.5582	21.0159
RG252_01995	RNA polymerase-associated protein RapA		3.73894	3.16
RG252_02000	hypothetical protein		1.83025	2.03242
RG252_02005	hypothetical protein		2.40529	2.2579
RG252_02010	hypothetical protein		2.61558	2.35855
RG252_02015	hypothetical protein		1.15311	1.38639
RG252_02020	hypothetical protein		242.833	246.323
RG252_02025	hypothetical protein		23.642	26.3349
RG252_02030	hypothetical protein		38.9488	44.1845
RG252_02035	hypothetical protein		39.0689	64.7907
RG252_02040	hypothetical protein		87.3358	84.9143
RG252_02045	Pyridoxal 5'-phosphate synthase subunit PdxS		1351.94	906.526
RG252_02050	Pyridoxal 5'-phosphate synthase subunit PdxT		558.301	411.228
RG252_02055	hypothetical protein		149.427	124.611
RG252_02060	2-succinylbenzoate--CoA ligase		57.9444	37.3317
RG252_02065	hypothetical protein		146.042	82.7044
RG252_02070	hypothetical protein		295.222	502.558
RG252_02075	Dipeptidyl carboxypeptidase		89.9689	123.372
RG252_02080	tRNA1(Val) (adenine(37)-N6)-methyltransferase		54.021	59.268
RG252_02085	Thiol-disulfide oxidoreductase ResA		66.1865	65.2225
RG252_02090	HTH-type transcriptional activator RhaR		10.8941	14.326
RG252_02095	hypothetical protein		0.99912	1.31387
RG252_02100	Phenolic acid decarboxylase PadC		4.48386	3.68523
RG252_02105	hypothetical protein		3.45076	3.43079
RG252_02110	Guanine/hypoxanthine permease PbuG		194.279	161.83
RG252_02115	hypothetical protein		63.1191	60.7017
RG252_02120	hypothetical protein		86.2853	72.8373
RG252_02125	hypothetical protein		48.0218	63.6405
RG252_02130	2,3,4,5-tetrahydropyridine-2,6-dicarboxylate N-acetyltransferase		63.3758	88.1756
RG252_02135	Carbon disulfide hydrolase		58.6555	82.2756
RG252_02140	hypothetical protein		45.8741	63.2687
RG252_02145	hypothetical protein		62.5185	78.2136
RG252_02150	hypothetical protein		91.437	111.408
RG252_02155	hypothetical protein		36.2678	45.5929
RG252_02160	hypothetical protein		61.1426	67.5608
RG252_02165	hypothetical protein		74.3463	99.1891
RG252_02175	hypothetical protein		234.623	248.52
RG252_02180	hypothetical protein		273.459	243.363
RG252_02195	hypothetical protein		4.87171	8.21954
RG252_02200	hypothetical protein		6.18686	16.0393
RG252_02205	hypothetical protein		0.988377	1.55969
RG252_02210	hypothetical protein		6.08288	5.68826
RG252_02220	hypothetical protein		80.3099	102.64
RG252_02225	Galactoside O-acetyltransferase		82.0875	100.065
RG252_02230	hypothetical protein		65.754	86.8868
RG252_02240	hypothetical protein		6.9544	6.786
RG252_02245	hypothetical protein		6.09667	5.42707
RG252_02250	hypothetical protein		12.0676	12.1551
RG252_02255	putative protein		16.9047	24.3141
RG252_02265	hypothetical protein		146.254	115.905
RG252_02270	hypothetical protein		4.88931	12.3447
RG252_02275	hypothetical protein		6.49428	5.78101
RG252_02280	hypothetical protein		2.44033	5.34848
RG252_02285	hypothetical protein		6.7228	6.68674
RG252_02290	hypothetical protein		16.9625	18.336
RG252_02295	hypothetical protein		37.7033	34.2722
RG252_02300	hypothetical protein		0.287247	0.604378
RG252_02305	hypothetical protein		56.8161	28.3629
RG252_02310	hypothetical protein		79.7469	80.5072
RG252_02315	hypothetical protein		41.6842	52.5668
RG252_02320	hypothetical protein		22.1365	26.1712
RG252_02325	hypothetical protein		160.047	150.455
RG252_02330	hypothetical protein		246.469	233.693
RG252_02335	hypothetical protein		117.934	121.332
RG252_02340	hypothetical protein		71.6911	71.0017
RG252_02345	hypothetical protein		35.2157	37.0476
RG252_02350	hypothetical protein		48.1289	48.3502
RG252_02355	tRNA modification GTPase MnmE		188.485	208.862
RG252_02360	Uridine phosphorylase		335.141	437.478
RG252_02365	hypothetical protein		70.8076	107.511
RG252_02370	Dihydroorotate dehydrogenase B (NAD(+)), electron transfer subunit		170.279	334.839
RG252_02375	Serine--tRNA ligase		623.439	550.363
RG252_02380	50S ribosomal protein L27		2465.06	2248.03
RG252_02385	50S ribosomal protein L21		2912.36	2648.77
RG252_02390	NADP-dependent malic enzyme		311.353	322.525
RG252_02395	hypothetical protein		468.474	487.349
RG252_02400	hypothetical protein		88.8137	102.712
RG252_02405	2-dehydro-3-deoxy-D-gluconate 5-dehydrogenase		33.2719	45.7367
RG252_02410	Sugar phosphatase YidA		126.957	74.1799
RG252_02415	Isocitrate dehydrogenase [NADP]		407.588	562.996
RG252_02420	hypothetical protein	GlcM/GalM	12.0984	223.601
RG252_02425	hypothetical protein	GlcM/GalM	14.196	304.289
RG252_02430	hypothetical protein	GlcM/GalM	23.4394	297.999
RG252_02435	hypothetical protein	GlcM/GalM	34.8731	1026.02
RG252_02440	hypothetical protein	GlcM/GalM	25.0179	691.216
RG252_02445	SusD-like protein	GlcM/GalM	22.4308	754.586
RG252_02450	TonB-dependent receptor P3	GlcM/GalM	38.3976	1021.52
RG252_02455	HTH-type transcriptional activator RhaS	GlcM/GalM	76.7804	558.233
RG252_02460	Cellobiose 2-epimerase	GlcM/GalM	71.7624	601.586
RG252_02465	Putative glycoside/cation symporter YagG	GlcM/GalM	70.9911	631.737
RG252_02470	4-O-beta-D-mannosyl-D-glucose phosphorylase	GlcM/GalM	119.424	772.429
RG252_02475	Mannan endo-1,4-beta-mannosidase	GlcM/GalM	89.2231	742.608
RG252_02480	Acetyl esterase Axe7A	GlcM/GalM	159.087	1076.92
RG252_02485	hypothetical protein	GlcM/GalM	71.5872	896.967
RG252_02490	Alpha-galactosidase AgaA	GlcM/GalM	45.8966	682.831
RG252_02495	Exo-alpha-(1->6)-L-arabinopyranosidase	GlcM/GalM	63.209	768.221
RG252_02500	hypothetical protein	GlcM/GalM	36.6926	396.1
RG252_02505	hypothetical protein		106.595	73.9474
RG252_02515	Phosphoribosylformylglycinamidine synthase		542.425	484.896
RG252_02520	Chromate transport protein		103.716	130.572
RG252_02525	hypothetical protein		52.0635	58.1714
RG252_02530	Intracellular endo-alpha-(1->5)-L-arabinanase	ARA	20.0192	50.3525
RG252_02535	hypothetical protein	ARA	22.4193	165.604
RG252_02540	hypothetical protein	ARA	1.27831	3.87803
RG252_02545	hypothetical protein	ARA	0.876508	6.0538
RG252_02550	hypothetical protein	ARA	1.5004	8.14145
RG252_02555	TonB-dependent receptor SusC	ARA	1.88992	13.5336
RG252_02560	HTH-type transcriptional activator RhaS	ARA	20.6377	37.763
RG252_02565	1,4-alpha-glucan branching enzyme GlgB	Starch	45.1414	39.0694
RG252_02570	Pullulanase	Starch	40.097	35.7487
RG252_02575	Glucan 1,4-alpha-glucosidase SusB	Starch	115.448	83.7119
RG252_02580	hypothetical protein	Starch	102.586	74.9861
RG252_02585	hypothetical protein	Starch	61.7383	46.9577
RG252_02590	HTH-type transcriptional repressor CytR	Starch	178.799	74.0805
RG252_02595	TonB-dependent receptor SusC	Starch	185.532	231.903
RG252_02600	Starch-binding protein SusD	Starch	142.022	162.486
RG252_02605	hypothetical protein	Starch	131.036	158.188
RG252_02610	hypothetical protein	Starch	130.512	182.878
RG252_02615	hypothetical protein	Starch	37.5096	37.7262
RG252_02620	Arabinogalactan endo-beta-1,4-galactanase	Starch	16.3082	37.3025
RG252_02625	hypothetical protein	Starch	15.7454	42.0267
RG252_02630	Macrolide export protein MacA		410.871	454.027
RG252_02635	Macrolide export ATP-binding/permease protein MacB		86.4925	133.983
RG252_02640	Macrolide export ATP-binding/permease protein MacB		94.9757	127.02
RG252_02645	putative ABC transporter ATP-binding protein YknY		157.63	211.183
RG252_02650	Putative multidrug export ATP-binding/permease protein		58.4566	60.7622
RG252_02655	NAD kinase		50.6952	51.6988
RG252_02660	Protein/nucleic acid deglycase 3		324.982	347.231
RG252_02665	2-C-methyl-D-erythritol 4-phosphate cytidylyltransferase		110.056	118.057
RG252_02670	ATP-dependent DNA helicase RecG		54.581	53.7646
RG252_02675	hypothetical protein		499.508	830.561
RG252_02680	PGL/p-HBAD biosynthesis glycosyltransferase		107.535	100.247
RG252_02685	D-inositol-3-phosphate glycosyltransferase		136.635	127.246
RG252_02690	2-C-methyl-D-erythritol 2,4-cyclodiphosphate synthase		323.209	255.88
RG252_02695	hypothetical protein		165.395	166.126
RG252_02700	hypothetical protein		87.778	86.4537
RG252_02705	putative protein YcgM		262.482	209.127
RG252_02710	Elongation factor Ts, mitochondrial		2779.52	2671.53
RG252_02715	30S ribosomal protein S2		1994.03	1968.79
RG252_02720	30S ribosomal protein S9		1686.61	1763.28
RG252_02725	50S ribosomal protein L13		3814.34	3704.45
RG252_02730	2,3,4,5-tetrahydropyridine-2,6-dicarboxylate N-acetyltransferase		44.9043	44.8967
RG252_02735	Teichuronic acid biosynthesis protein TuaB		52.7295	43.7861
RG252_02740	hypothetical protein		60.9529	60.4774
RG252_02745	Glucosyltransferase 3		63.4323	50.496
RG252_02750	Ribitol-5-phosphate cytidylyltransferase 2		90.0922	86.6865
RG252_02755	dTDP-glucose 4,6-dehydratase		71.1437	67.6763
RG252_02760	hypothetical protein		138.636	116.182
RG252_02765	hypothetical protein		104.168	86.1039
RG252_02770	hypothetical protein		161.937	132.786
RG252_02775	hypothetical protein		19.7835	20.7547
RG252_02780	hypothetical protein		32.6706	27.9604
RG252_02785	hypothetical protein		43.2838	39.2432
RG252_02790	hypothetical protein		38.6326	39.2408
RG252_02795	Decaprenyl-phosphate phosphoribosyltransferase		36.6475	38.9488
RG252_02800	hypothetical protein		59.9649	58.2206
RG252_02805	hypothetical protein		108.977	111.26
RG252_02810	Phosphoethanolamine transferase EptC		134.098	142.309
RG252_02815	Nicotinate-nucleotide adenylyltransferase		183.009	167.98
RG252_02820	Guanylate kinase		259.121	260.008
RG252_02825	note=UPF0701 protein HI_0467		207.935	224.711
RG252_02830	tRNA threonylcarbamoyladenosine biosynthesis protein TsaB		256.259	264.357
RG252_02835	hypothetical protein		194.346	215.511
RG252_02840	UDP-N-acetylglucosamine 1-carboxyvinyltransferase		195.302	215.474
RG252_02845	Ribosome maturation factor RimM		137.091	155.688
RG252_02850	1-deoxy-D-xylulose 5-phosphate reductoisomerase		146.511	169.476
RG252_02855	Putative zinc metalloprotease		166.95	170.476
RG252_02860	Ferredoxin-dependent glutamate synthase 1		270.128	146.62
RG252_02865	Glutamate synthase [NADPH] small chain		315.72	179.825
RG252_02870	hypothetical protein		67.1666	82.1954
RG252_02875	Asparagine synthetase B [glutamine-hydrolyzing]		28.339	10.2082
RG252_02880	Ammonia channel		13.0691	4.75482
RG252_02885	Nitrogen regulatory protein P-II		74.3463	22.3468
RG252_02890	Diaminopimelate epimerase		71.1734	35.759
RG252_02895	LL-diaminopimelate aminotransferase		175.158	84.1739
RG252_02900	hypothetical protein		64.4916	31.1937
RG252_02905	Glutamine synthetase		144.804	59.9411
RG252_02910	Thiol-disulfide oxidoreductase ResA		84.4522	212.971
RG252_02915	hypothetical protein		72.029	95.4235
RG252_02920	hypothetical protein		132.91	151.258
RG252_02925	hypothetical protein		435.638	382.687
RG252_02930	hypothetical protein		603.275	498.407
RG252_02935	3-oxoacyl-[acyl-carrier-protein] reductase FabG		363.61	417.543
RG252_02940	hypothetical protein		128.427	133.743
RG252_02945	hypothetical protein		144.634	158.041
RG252_02950	hypothetical protein		450.479	437.15
RG252_02955	hypothetical protein		477.073	490.993
RG252_02960	Acyl carrier protein		2958.5	1893.62
RG252_02965	3-oxoacyl-[acyl-carrier-protein] synthase 1		664.23	692.178
RG252_02970	Protein YghO		1000.8	1063.71
RG252_02975	Glutamine synthetase		542.637	433.695
RG252_02980	Extracellular exo-alpha-L-arabinofuranosidase	RG II	33.1575	91.4402
RG252_02985	Beta-galactosidase	RG II	52.7995	87.0758
RG252_02990	hypothetical protein	RG II	148.185	104.759
RG252_02995	hypothetical protein	RG II	3.48638	11.4178
RG252_03000	hypothetical protein	RG II	10.3898	34.4624
RG252_03005	hypothetical protein	RG II	33.7236	79.7465
RG252_03010	hypothetical protein	RG II	8.5861	24.8939
RG252_03015	hypothetical protein	RG II	13.3468	36.2627
RG252_03020	hypothetical protein	RG II	14.501	44.724
RG252_03025	hypothetical protein	RG II	11.4769	21.5859
RG252_03030	hypothetical protein	RG II	90.3952	669.08
RG252_03035	hypothetical protein	RG II	14.5948	67.75
RG252_03040	TonB-dependent receptor P26	RG II	15.2366	61.0509
RG252_03045	hypothetical protein	RG II	15.0007	59.4785
RG252_03050	hypothetical protein	RG II	20.4178	56.8442
RG252_03055	HTH-type transcriptional activator RhaS	RG II	45.3474	43.0248
RG252_03060	Beta-glucuronidase	RG II	4.53724	12.9439
RG252_03065	hypothetical protein	RG II	5.1498	11.7553
RG252_03070	hypothetical protein	RG II	6.15569	13.9197
RG252_03075	Beta-galactosidase	RG II	9.83435	24.1231
RG252_03080	Beta-galactosidase	RG II	2.55571	6.06087
RG252_03085	Beta-galactosidase	RG II	2.59912	5.5252
RG252_03090	hypothetical protein	RG II	4.77133	11.26
RG252_03095	hypothetical protein	RG II	3.57912	9.57737
RG252_03100	hypothetical protein	RG II	3.66548	12.2606
RG252_03105	hypothetical protein	RG II	3.96492	13.1304
RG252_03110	hypothetical protein	RG II	9.18117	13.2172
RG252_03115	Alpha-L-rhamnosidase	RG II	6.00027	7.48757
RG252_03120	hypothetical protein	RG II	6.38442	11.6172
RG252_03125	hypothetical protein	RG II	9.34259	13.4747
RG252_03130	hypothetical protein	RG II	8.82329	11.7163
RG252_03135	Guanine deaminase		497.158	391.606
RG252_03140	hypothetical protein		27.0958	23.0669
RG252_03145	Transcription elongation factor GreA		1797.87	1301.74
RG252_03150	putative HIT-like protein		1120.9	1069.08
RG252_03155	Alginate biosynthesis protein AlgA		95.3375	117.08
RG252_03165	Endonuclease III		61.7151	65.3597
RG252_03170	hypothetical protein		440.628	465.083
RG252_03175	1-deoxy-D-xylulose-5-phosphate synthase		25.0617	24.547
RG252_03180	Sensor histidine kinase RcsC		12.006	22.1558
RG252_03185	Xylan 1,4-beta-xylosidase		8.35628	20.1741
RG252_03190	D-xylose-proton symporter		30.202	49.2876
RG252_03195	hypothetical protein		50.8028	48.025
RG252_03200	hypothetical protein		28.6815	32.4001
RG252_03205	hypothetical protein		43.6294	51.351
RG252_03210	Aspartate/alanine antiporter		157.83	134.098
RG252_03215	Pyridoxine/pyridoxal/pyridoxamine kinase		356.649	302.145
RG252_03220	HTH-type transcriptional activator RhaS		90.1167	122.772
RG252_03225	hypothetical protein		38.8762	58.9214
RG252_03230	Petrobactin import ATP-binding protein FpuC		87.8527	78.8925
RG252_03235	hypothetical protein		118.777	102.496
RG252_03240	hypothetical protein		93.6732	82.6752
RG252_03245	Pantothenate precursors transporter PanS		68.2004	50.0604
RG252_03250	hypothetical protein		129.388	84.8178
RG252_03255	DNA polymerase IV		76.3396	55.2477
RG252_03260	2-succinyl-6-hydroxy-2,4-cyclohexadiene-1-carboxylate synthase		33.9649	55.5965
RG252_03265	Arginine--tRNA ligase		300.823	325.646
RG252_03270	Ribonuclease H		301.064	359.261
RG252_03275	Riboflavin biosynthesis protein RibD		90.0578	81.0356
RG252_03280	Release factor glutamine methyltransferase		50.2058	48.1751
RG252_03285	Regulatory protein RecX		44.5322	31.8331
RG252_03290	hypothetical protein		31.5972	31.2609
RG252_03295	Orotate phosphoribosyltransferase		916.903	822.183
RG252_03300	hypothetical protein		687.259	595.053
RG252_03305	Argininosuccinate lyase		499.475	458.84
RG252_03310	hypothetical protein		269.174	242.666
RG252_03325	hypothetical protein		506.17	351.547
RG252_03330	Competence protein ComM		83.0567	110.1
RG252_03335	hypothetical protein		374.795	358.685
RG252_03340	Methionine--tRNA ligase		664.089	680.781
RG252_03345	hypothetical protein		19.9542	21.4469
RG252_03355	Protein translocase subunit SecD		759.894	777.82
RG252_03360	hypothetical protein		96.717	62.4303
RG252_03365	hypothetical protein		244.196	187.74
RG252_03370	DNA-binding protein HU-alpha		12407.6	12434.2
RG252_03375	2-dehydro-3-deoxy-D-gluconate 5-dehydrogenase		215.361	301.425
RG252_03380	4-deoxy-L-threo-5-hexosulose-uronate ketol-isomerase		104.55	111.103
RG252_03390	Tyrosine--tRNA ligase		624.275	615.209
RG252_03400	Ribonuclease P protein component		456.337	443.632
RG252_03405	hypothetical protein		750.151	612.598
RG252_03410	hypothetical protein		260.83	301.397
RG252_03415	S-adenosylmethionine synthase		387.859	455.289
RG252_03420	Tyrosine recombinase XerD		48.9733	54.7705
RG252_03425	3-dehydroquinate dehydratase		196.694	177.848
RG252_03430	tRNA 5-hydroxyuridine methyltransferase		188.261	162.983
RG252_03435	Lipoprotein-releasing system transmembrane protein LolE		171.451	149.591
RG252_03440	30S ribosome-binding factor		713.604	649.059
RG252_03445	Glutamate racemase		457.387	508.108
RG252_03450	hypothetical protein		492.56	529.694
RG252_03455	hypothetical protein		3842.68	2885.19
RG252_03460	hypothetical protein		366.474	498.261
RG252_03465	Outer membrane protein assembly factor BamA		379.258	459.633
RG252_03470	Ditrans,polycis-undecaprenyl-diphosphate synthase ((2E,6E)-farnesyl-diphosphate specific)		298.737	342.873
RG252_03475	hypothetical protein		381.943	399.595
RG252_03480	hypothetical protein		658.383	623.984
RG252_03485	Phosphoenolpyruvate carboxykinase (ATP)		4862.85	4529.03
RG252_03490	Uracil phosphoribosyltransferase		274.713	282.739
RG252_03495	Uridine kinase		121.294	172.785
RG252_03500	hypothetical protein		382.887	263.302
RG252_03505	hypothetical protein		73.4353	62.9342
RG252_03510	hypothetical protein		70.4842	171.968
RG252_03515	NAD-dependent protein deacylase		220.625	262.191
RG252_03520	putative FKBP-type peptidyl-prolyl cis-trans isomerase FkpA		846.838	568.115
RG252_03525	hypothetical protein		1223.73	972.12
RG252_03530	hypothetical protein		244.709	199.085
RG252_03535	Regulatory protein AsnC		1329.07	1450.81
RG252_03540	hypothetical protein		164.435	209.131
RG252_03545	hypothetical protein		178.42	239.004
RG252_03550	hypothetical protein		382.883	286.783
RG252_03555	hypothetical protein		78.7374	62.1805
RG252_03560	hypothetical protein		125.87	94.5949
RG252_03565	hypothetical protein		62.502	52.3663
RG252_03570	hypothetical protein		282.311	229.445
RG252_03575	hypothetical protein		67.4137	62.3939
RG252_03580	D-inositol-3-phosphate glycosyltransferase		116.411	98.4818
RG252_03585	Lipid A biosynthesis lauroyltransferase		117.525	102.226
RG252_03590	hypothetical protein		155.651	129.129
RG252_03595	Phosphoglycerol transferase I		121.983	108.843
RG252_03600	Putative multidrug export ATP-binding/permease protein		190.739	176.254
RG252_03605	tRNA-2-methylthio-N(6)-dimethylallyladenosine synthase		178.777	154.884
RG252_03610	hypothetical protein		87.3231	94.3585
RG252_03615	Aurachin B dehydrogenase		336.044	412.579
RG252_03620	Ribonuclease R		277.312	309.697
RG252_03625	Beta-galactosidase BoGH2A		59.8875	75.0903
RG252_03630	note=UPF0073 inner membrane protein YqfA		62.5385	72.8565
RG252_03635	Cysteine--tRNA ligase		438.511	463.802
RG252_03640	Propionyl-CoA:succinate CoA transferase		941.28	865.619
RG252_03645	Cystathionine beta-lyase PatB		416.092	327.441
RG252_03650	O-acetyl-L-homoserine sulfhydrylase		457.694	324.394
RG252_03655	Putative TrmH family tRNA/rRNA methyltransferase		150.992	125.868
RG252_03660	Cysteine desulfuration protein SufE		515.985	493.447
RG252_03665	hypothetical protein		333.751	314.563
RG252_03670	hypothetical protein		82.1476	66.0739
RG252_03675	hypothetical protein		249.213	208.597
RG252_03680	RNA polymerase sigma-54 factor		181.782	155.288
RG252_03685	hypothetical protein		126.389	101.388
RG252_03690	N5-carboxyaminoimidazole ribonucleotide mutase		145.313	137.229
RG252_03695	4-hydroxy-3-methylbut-2-en-1-yl diphosphate synthase (ferredoxin)		171.577	140.725
RG252_03700	L-glyceraldehyde 3-phosphate reductase		181.806	138.712
RG252_03705	hypothetical protein		758.917	636.201
RG252_03710	hypothetical protein		403.288	307.895
RG252_03715	hypothetical protein		549.691	441.148
RG252_03720	Ribonuclease 3		484.994	432.474
RG252_03725	3-oxoacyl-[acyl-carrier-protein] synthase 2		2083.74	2178.57
RG252_03730	Acyl carrier protein		3867.87	4357.34
RG252_03735	hypothetical protein		307.822	289.82
RG252_03740	hypothetical protein		135.267	139.282
RG252_03745	Quinolinate synthase A		516.348	411.929
RG252_03750	hypothetical protein		27.3775	24.11
RG252_03755	hypothetical protein		7.30483	2.8818
RG252_03760	hypothetical protein		80.9829	69.904
RG252_03765	dITP/XTP pyrophosphatase		185.217	175.995
RG252_03770	hypothetical protein		181.971	167.413
RG252_03775	Leucine--tRNA ligase		246.098	231.401
RG252_03780	hypothetical protein		211.704	178.118
RG252_03785	DNA mismatch repair protein MutS		41.6169	32.5127
RG252_03790	Phosphatidylglycerol--prolipoprotein diacylglyceryl transferase		185.195	164.105
RG252_03795	Ribosome-binding ATPase YchF		423.19	339.371
RG252_03800	DNA polymerase I		125.303	112.476
RG252_03805	Octaprenyl diphosphate synthase		385.44	307.454
RG252_03810	Deoxyribose-phosphate aldolase		347.123	460.153
RG252_03815	putative protein YpjD		198.52	186.014
RG252_03820	D-aminoacyl-tRNA deacylase		352.762	359.265
RG252_03825	UvrABC system protein C		176.04	148.697
RG252_03830	Adenine phosphoribosyltransferase		287.442	201.869
RG252_03835	tRNA uridine 5-carboxymethylaminomethyl modification enzyme MnmG		109.633	85.2328
RG252_03840	hypothetical protein		1070.62	1008.18
RG252_03845	Fumarate reductase flavoprotein subunit		1050.42	1017.63
RG252_03850	Fumarate reductase iron-sulfur subunit		993.67	979.331
RG252_03855	hypothetical protein		56.7767	55.8236
RG252_03860	Protein YghO		571.847	534.447
RG252_03865	DNA gyrase subunit B		235.201	229.534
RG252_03870	hypothetical protein		138.842	122.81
RG252_03875	Endoribonuclease YbeY		594.641	502.876
RG252_03880	Phosphopantetheine adenylyltransferase		333.053	350.056
RG252_03885	Holliday junction ATP-dependent DNA helicase RuvB		217.475	224.443
RG252_03890	Pantothenate precursors transporter PanS		191.782	167.584
RG252_03895	hypothetical protein		923.582	860.758
RG252_03900	tRNA-dihydrouridine synthase B		261.102	195.645
RG252_03905	hypothetical protein		55.5548	63.2668
RG252_03910	hypothetical protein		98.0803	103.708
RG252_03915	hypothetical protein		77.6684	67.9891
RG252_03920	4-hydroxy-tetrahydrodipicolinate reductase		843.777	728.899
RG252_03925	hypothetical protein		511.484	444.726
RG252_03930	hypothetical protein		131.197	130.306
RG252_03935	hypothetical protein		143.706	131.055
RG252_03940	hypothetical protein		57.035	61.3097
RG252_03945	putative zinc protease		114.563	111.147
RG252_03950	5-dehydro-2-deoxygluconokinase		362.702	336.757
RG252_03955	ATP-dependent RNA helicase DeaD		225.63	164.802
RG252_03960	Putative cytokinin riboside 5'-monophosphate phosphoribohydrolase		274.082	184.335
RG252_03965	Dipeptidyl-peptidase 7		224.63	148.094
RG252_03970	hypothetical protein		147.163	111.303
RG252_03975	hypothetical protein		197.202	181.342
RG252_03980	hypothetical protein		25.2243	9.78249
RG252_03985	Colicin I receptor		180.735	67.7668
RG252_03990			0.550414	1.15809
RG252_03995			0.626721	1.97796
RG252_04005	Calcium-transporting ATPase		139.411	129.075
RG252_04010	D-ribitol-5-phosphate phosphatase		215.009	185.742
RG252_04015	Bifunctional riboflavin kinase/FMN adenylyltransferase		131.323	108.633
RG252_04020	hypothetical protein		523.575	386.019
RG252_04025	hypothetical protein		2276.96	1799.43
RG252_04030	ECF RNA polymerase sigma factor SigL		2720.88	2311.2
RG252_04035	Acetylglutamate kinase		158.374	187.241
RG252_04040	Biosynthetic arginine decarboxylase		295.569	271.788
RG252_04045	Shikimate kinase		214.386	211.786
RG252_04050	DNA topoisomerase 1		301.189	261.638
RG252_04055	NADH pyrophosphatase		183.708	159.611
RG252_04060	Thiol-disulfide oxidoreductase ResA		300.55	239.967
RG252_04065	Polyribonucleotide nucleotidyltransferase		1464.81	1510.7
RG252_04070	hypothetical protein		121.045	143.645
RG252_04095	NADH-dependent butanol dehydrogenase A		155.817	162.442
RG252_04100	hypothetical protein		127.237	166.668
RG252_04105	hypothetical protein		125.271	166.675
RG252_04110	Penicillin-binding protein 1A		75.3557	110.107
RG252_04115	Aspartate carbamoyltransferase catalytic subunit		285.266	305.183
RG252_04120	Aspartate carbamoyltransferase regulatory chain		209.539	237.616
RG252_04125	Serine hydroxymethyltransferase		984.417	691.454
RG252_04130	hypothetical protein		198.409	131.912
RG252_04135	PhoH-like protein		351.684	350.653
RG252_04140	Phosphoribosylaminoimidazole-succinocarboxamide synthase		838.653	882.43
RG252_04145	Demethylmenaquinone methyltransferase		524.408	510.342
RG252_04150	Shikimate dehydrogenase (NADP(+))		376.74	371.392
RG252_04155	Phosphoribosylformylglycinamidine cyclo-ligase		338.569	331.013
RG252_04160	Peptide chain release factor 1		218.401	227.807
RG252_04165	Orotidine 5'-phosphate decarboxylase		378.25	400.554
RG252_04170	UDP-3-O-acylglucosamine N-acyltransferase		420.484	446.512
RG252_04175	UDP-3-O-acyl-N-acetylglucosamine deacetylase		275.31	338.399
RG252_04180	Acyl-[acyl-carrier-protein]--UDP-N-acetylglucosamine O-acyltransferase		292.12	367.612
RG252_04185	tRNA dimethylallyltransferase		179.995	215.959
RG252_04190	Penicillin-binding protein 1A		504.827	535.825
RG252_04195	ATP-dependent RecD-like DNA helicase		89.66	96.0859
RG252_04200	Oxalate-binding protein		335.587	263.313
RG252_04205	hypothetical protein		289.717	244.713
RG252_04210	ABC transporter ATP-binding protein YtrE		324.496	287.853
RG252_04215	hypothetical protein		190.01	184.005
RG252_04220	Ribosomal RNA small subunit methyltransferase E		178.847	209.452
RG252_04225	hypothetical protein		199.199	218.093
RG252_04230	Nucleoside permease NupG		321.877	330.543
RG252_04235	hypothetical protein		414.715	324.151
RG252_04240	putative protein		10.1538	19.1152
RG252_04245	hypothetical protein		14.3809	35.2489
RG252_04250	hypothetical protein		32.769	68.4235
RG252_04255	hypothetical protein		34.7694	36.578
RG252_04260	hypothetical protein		54.1976	64.9231
RG252_04265	hypothetical protein		18.0303	34.2171
RG252_04270	hypothetical protein		26.1862	41.7443
RG252_04275	hypothetical protein		34.4696	49.9099
RG252_04280	hypothetical protein		152.072	179.18
RG252_04285	hypothetical protein		1.61829	1.02148
RG252_04290	hypothetical protein		48.3785	67.9812
RG252_04295	hypothetical protein		18.1168	25.7467
RG252_04300	hypothetical protein		20.2179	28.6451
RG252_04305	hypothetical protein		25.5599	37.4926
RG252_04310	3'-5' exonuclease DinG		18.636	20.1951
RG252_04315	Agmatine deiminase		22.0959	27.7253
RG252_04320	hypothetical protein		22.1951	35.2603
RG252_04325	hypothetical protein		53.1565	69.7359
RG252_04330	Pyruvate, phosphate dikinase		1540.84	1517.01
RG252_04335	23S rRNA (uracil-C(5))-methyltransferase RlmCD		220.318	246.083
RG252_04340	hypothetical protein		118.78	232.353
RG252_04345	hypothetical protein		46.4878	99.2014
RG252_04350	hypothetical protein		288.659	216.236
RG252_04355	CTP synthase		579.133	542.698
RG252_04360	Membrane protein insertase YidC		600.123	466.708
RG252_04365	Dipeptidyl-peptidase 5		166.544	116.593
RG252_04370	Di-/tripeptide transporter		179.029	127.994
RG252_04375	hypothetical protein		168.027	139.627
RG252_04380	hypothetical protein		161.582	169.131
RG252_04385	hypothetical protein		155.603	155.295
RG252_04390	hypothetical protein		135.303	156.826
RG252_04395	UvrABC system protein A		142.183	154.388
RG252_04400	Stage V sporulation protein D		69.941	79.7159
RG252_04405	NAD(P)H-quinone oxidoreductase subunit 2		170.05	147.32
RG252_04410	NAD(P)H-quinone oxidoreductase chain 4 1		181.112	170.017
RG252_04415	NADH-quinone oxidoreductase subunit L		179.477	169.408
RG252_04420	NADH-quinone oxidoreductase subunit K		139.217	135.662
RG252_04425	hypothetical protein		157.425	157.833
RG252_04430	NADH-quinone oxidoreductase subunit I		193.433	187.42
RG252_04435	NADH-quinone oxidoreductase subunit H		195.297	186.182
RG252_04440	NADH-quinone oxidoreductase subunit C/D		250.064	229.272
RG252_04445	NAD(P)H-quinone oxidoreductase subunit K, chloroplastic		262.961	273.7
RG252_04450	NAD(P)H-quinone oxidoreductase subunit 3		544.444	518.629
RG252_04455	hypothetical protein		99.5519	95.0774
RG252_04460	hypothetical protein		138.71	122.986
RG252_04465	2-dehydro-3-deoxyphosphooctonate aldolase		204.456	217.863
RG252_04470	Arabinose 5-phosphate isomerase KdsD		174.507	165.783
RG252_04475	putative cardiolipin synthase YwiE		129.078	94.8716
RG252_04480	hypothetical protein		85.8294	72.2836
RG252_04485	hypothetical protein		188.521	120.951
RG252_04490	Cytochrome c biogenesis protein CcsA		0.483785	0.827044
RG252_04495	hypothetical protein		2.28224	1.11769
RG252_04500	hypothetical protein		3.53941	1.61167
RG252_04505	hypothetical protein		3.584	1.49708
RG252_04510	Putative aminoacrylate peracid reductase RutC		3.49823	5.2665
RG252_04515	Ribonuclease Y		304.538	315.365
RG252_04520	hypothetical protein		435.467	351.265
RG252_04525	hypothetical protein		867.838	668.269
RG252_04530	hypothetical protein		604.389	454.627
RG252_04535	Glucose-1-phosphate thymidylyltransferase		310.618	395.683
RG252_04540	hypothetical protein		134.394	176.179
RG252_04545	hypothetical protein		318.706	324.78
RG252_04550	hypothetical protein		50.505	62.5631
RG252_04555	hypothetical protein		122.228	157.58
RG252_04560	Putative pyridoxal phosphate-dependent aminotransferase EpsN		121.644	171.298
RG252_04565	Undecaprenyl-phosphate 4-deoxy-4-formamido-L-arabinose transferase		157.459	185.819
RG252_04570	UDP-glucose:undecaprenyl-phosphate glucose-1-phosphate transferase		108.611	159.363
RG252_04575	hypothetical protein		161.422	202.644
RG252_04580	D-inositol-3-phosphate glycosyltransferase		200.286	224.939
RG252_04585	D-inositol-3-phosphate glycosyltransferase		66.6913	83.8903
RG252_04590	Undecaprenyl-phosphate 4-deoxy-4-formamido-L-arabinose transferase		69.5604	94.4603
RG252_04595	hypothetical protein		56.5067	60.9957
RG252_04600	hypothetical protein		53.572	75.7437
RG252_04605	hypothetical protein		64.9523	79.389
RG252_04610	UDP-N-acetylglucosamine--peptide N-acetylglucosaminyltransferase GtfA subunit		66.1216	83.3284
RG252_04615	Undecaprenyl-phosphate 4-deoxy-4-formamido-L-arabinose transferase		78.088	94.8817
RG252_04620	hypothetical protein		90.9307	114.247
RG252_04625	hypothetical protein		53.6045	61.8807
RG252_04630	hypothetical protein		54.5101	77.7727
RG252_04635	GDP-L-fucose synthase		98.0908	116.455
RG252_04640	Ribitol-5-phosphate cytidylyltransferase		60.8006	91.2611
RG252_04645	hypothetical protein		97.9664	132.394
RG252_04650	hypothetical protein		97.353	113.85
RG252_04655	Polysialic acid biosynthesis protein P7		87.4791	111.913
RG252_04660	N-acylneuraminate cytidylyltransferase		77.5317	106.476
RG252_04665	hypothetical protein		74.5391	93.6459
RG252_04670	Putative acetyltransferase EpsM		143.971	141.453
RG252_04675	hypothetical protein		82.1889	94.45
RG252_04680	hypothetical protein		172.487	199.42
RG252_04685	hypothetical protein		555.2	835.23
RG252_04690	UDP-glucose 6-dehydrogenase		231.341	221.982
RG252_04695	Methionyl-tRNA formyltransferase		223.122	240.199
RG252_04700	Threonylcarbamoyl-AMP synthase		1097.43	1135.73
RG252_04705	Voltage-gated ClC-type chloride channel ClcB		215.795	228.029
RG252_04710	Glucokinase		2519.97	2359.4
RG252_04715	hypothetical protein		161.773	180.565
RG252_04720	hypothetical protein		123.718	149.232
RG252_04725	dTDP-4-dehydrorhamnose reductase		120.261	146.501
RG252_04730	Peptide chain release factor 3		175.342	179.97
RG252_04735	Anthranilate synthase component 2		260.845	203.174
RG252_04740	Anthranilate synthase component 1		96.9414	84.3388
RG252_04745	Tryptophan synthase beta chain		94.314	78.2842
RG252_04750	Tryptophan synthase alpha chain		84.2	74.2055
RG252_04755	N-(5'-phosphoribosyl)anthranilate isomerase		53.3913	54.7284
RG252_04760	Indole-3-glycerol phosphate synthase		74.229	80.9182
RG252_04765	Anthranilate phosphoribosyltransferase 2		238.562	180.479
RG252_04770	RNA polymerase sigma-H factor		309.938	374.775
RG252_04775	Ribulose-phosphate 3-epimerase		803.021	737.843
RG252_04780	hypothetical protein		543.307	714.317
RG252_04785	hypothetical protein	HG	21.5196	31.051
RG252_04790	hypothetical protein	HG	12.2364	13.9199
RG252_04795	hypothetical protein	HG	5.53337	19.7464
RG252_04800	TonB-dependent receptor SusC	HG	45.9171	92.4553
RG252_04805	SusD-like protein P2	HG	32.3508	73.2503
RG252_04810	hypothetical protein	HG	45.7373	93.9416
RG252_04815	hypothetical protein	HG	103.87	169.021
RG252_04820	Glycogen synthase	HG	146.679	244.552
RG252_04825	hypothetical protein	HG	195.081	352.882
RG252_04830	hypothetical protein		408.038	266.753
RG252_04835	lipid kinase YegS		232.596	240.279
RG252_04840	tRNA dimethylallyltransferase		130.812	139.616
RG252_04845	Glyceraldehyde-3-phosphate dehydrogenase		10428.5	10500.5
RG252_04850	Large-conductance mechanosensitive channel		264.508	757.374
RG252_04855	GMP synthase [glutamine-hydrolyzing]		594.574	584.897
RG252_04860	UTP--glucose-1-phosphate uridylyltransferase		312.297	282.072
RG252_04865	RNase adapter protein RapZ		86.3523	111.365
RG252_04870	hypothetical protein		341.975	410.023
RG252_04875	60 kDa chaperonin		982.311	791.97
RG252_04880	10 kDa chaperonin		1350.5	936.985
RG252_04885	hypothetical protein	RG	2.32989	4.93575
RG252_04890	TonB-dependent receptor P26	RG	7.35805	6.2641
RG252_04895	Acetylxylan esterase	RG	19.5328	46.5875
RG252_04900	Rhamnogalacturonan endolyase YesW	RG	8.9833	23.4318
RG252_04905	hypothetical protein	RG	11.4219	28.4666
RG252_04910	hypothetical protein	RG	3.37556	11.1998
RG252_04915	hypothetical protein	RG	1.57028	4.59327
RG252_04920	TonB-dependent receptor P39	RG	2.40123	6.23956
RG252_04925	hypothetical protein	RG	2.13276	5.75147
RG252_04930	TonB-dependent receptor P39	RG	2.80748	8.09484
RG252_04935	hypothetical protein	RG	7.09589	13.6667
RG252_04940	hypothetical protein	RG	4.44103	14.1791
RG252_04945	Protease 4		236.761	206.384
RG252_04950	Tetraacyldisaccharide 4'-kinase		216.208	203.034
RG252_04955	Purine nucleoside phosphorylase 1		197.204	199.321
RG252_04960	Thiamine-monophosphate kinase		359.113	318.684
RG252_04970	hypothetical protein		541.624	474.081
RG252_04975	tRNA (adenine(37)-N6)-methyltransferase		127.148	117.787
RG252_04980	Non-reducing end alpha-L-arabinofuranosidase BoGH43A		3.77081	23.6151
RG252_04985	Flavin-dependent thymidylate synthase		221.639	211.513
RG252_04990	RNA polymerase sigma factor SigA		273.751	266.502
RG252_04995	hypothetical protein		35.808	91.4122
RG252_05000	Formate acetyltransferase		460.27	465.137
RG252_05005	Pyruvate formate-lyase-activating enzyme		58.3261	72.6225
RG252_05010	hypothetical protein		97.8229	98.1338
RG252_05015	Vitamin B12 transporter BtuB		10.3895	21.5907
RG252_05020	hypothetical protein		8.94316	22.6174
RG252_05025	hypothetical protein		12.6478	27.4547
RG252_05035	hypothetical protein		69.4616	41.757
RG252_05040	hypothetical protein		26.2484	14.4842
RG252_05050	Endonuclease MutS2		55.9289	71.7464
RG252_05065	hypothetical protein		142.163	154.065
RG252_05070	Dodecaprenyl-phosphate galacturonate synthase		237.744	224.128
RG252_05075	hypothetical protein		134.168	141.447
RG252_05080	hypothetical protein		202.441	201.25
RG252_05085	hypothetical protein		155.602	165.681
RG252_05090	hypothetical protein		84.8405	107.277
RG252_05095	Oligopeptidase A		380.524	340.089
RG252_05100	tRNA-specific adenosine deaminase		238.673	257.59
RG252_05105	hypothetical protein		236.704	239.156
RG252_05110	5-formyltetrahydrofolate cyclo-ligase		101.547	88.462
RG252_05115	hypothetical protein		85.1836	64.8143
RG252_05120	DNA replication and repair protein RecF		110.353	83.4664
RG252_05125	hypothetical protein		954.642	1040.36
RG252_05130	6,7-dimethyl-8-ribityllumazine synthase		689.393	725.71
RG252_05135	hypothetical protein		525.459	512.246
RG252_05140	hypothetical protein		422.52	263.185
RG252_05145	hypothetical protein		168.046	148.352
RG252_05150	hypothetical protein		74.9866	66.2792
RG252_05155	Amino-acid carrier protein AlsT		106.358	81.2969
RG252_05160	HTH-type transcriptional repressor CytR		568.339	661.794
RG252_05165	Transcriptional regulatory protein LnrK		165.775	131.67
RG252_05170	hypothetical protein		34.2043	37.491
RG252_05175	Phosphatidylglycerophosphatase A		17.7388	19.5097
RG252_05180	hypothetical protein		54.4343	42.0064
RG252_05185	Phosphatidylinositol phosphate synthase		34.3652	28.3508
RG252_05190	hypothetical protein		24.1802	21.1081
RG252_05195	UDP-3-O-(3-hydroxymyristoyl)glucosamine N-acyltransferase		363.505	386.417
RG252_05200	Ribosomal RNA large subunit methyltransferase K/L		309.157	342.514
RG252_05205	Prolyl tripeptidyl peptidase		319.316	305.994
RG252_05210	Phosphoribosylamine--glycine ligase		624.093	569.573
RG252_05215	hypothetical protein		161.883	136.736
RG252_05220	hypothetical protein		204.231	174.989
RG252_05225	High-affinity zinc uptake system binding-protein ZnuA		98.9129	92.1458
RG252_05230	High-affinity zinc uptake system ATP-binding protein ZnuC		131.004	124.182
RG252_05235	hypothetical protein		575.383	660.729
RG252_05240	Peptidoglycan-N-acetylglucosamine deacetylase		519.072	534.697
RG252_05245	Epoxyqueuosine reductase		60.2873	77.9866
RG252_05250	Phosphomannomutase/phosphoglucomutase		836.731	760.579
RG252_05255	hypothetical protein		574.494	598.249
RG252_05260	hypothetical protein		11.564	24.955
RG252_05265	Cyclic-di-AMP phosphodiesterase GdpP		261.784	238.616
RG252_05270	hypothetical protein		1038.53	984.76
RG252_05275	Outer membrane protein assembly factor BamA		56.4822	72.1245
RG252_05280	hypothetical protein		54.8903	71.1988
RG252_05285	Ribosomal large subunit pseudouridine synthase D		172.91	190.93
RG252_05290	3-oxoacyl-[acyl-carrier-protein] reductase FabG		698.365	719.86
RG252_05295	hypothetical protein		222.37	228.321
RG252_05305	hypothetical protein		176.131	165.021
RG252_05320	hypothetical protein		43.4538	79.18
RG252_05325	hypothetical protein		85.828	102.963
RG252_05330	ATPase RavA		79.8025	93.7492
RG252_05335	Protein ViaA		32.0932	34.0837
RG252_05340	hypothetical protein		34.341	38.0668
RG252_05345	Peptide transporter CstA		231.569	309.69
RG252_05350	Recombination protein RecR		108.253	92.9083
RG252_05355	hypothetical protein		85.9314	66.2262
RG252_05360	hypothetical protein		110.993	76.9769
RG252_05375	NAD(P)-specific glutamate dehydrogenase		3538.63	2452.72
RG252_05380	ATP-dependent RNA helicase DeaD		125.149	114.354
RG252_05385	hypothetical protein		108.117	107.373
RG252_05390	Queuine tRNA-ribosyltransferase		234.993	218.926
RG252_05395	Lon protease		241.204	242.455
RG252_05400	tRNA1(Val) (adenine(37)-N6)-methyltransferase		19.2764	16.0834
RG252_05405	lipid kinase YegS		197.051	290.639
RG252_05410	8-amino-7-oxononanoate synthase		1240.04	1080.68
RG252_05415	hypothetical protein		141.709	360.948
RG252_05420	hypothetical protein	HG	1.27493	40.3355
RG252_05425	hypothetical protein	HG	1.61498	34.6168
RG252_05430	TonB-dependent receptor P39	HG	10.1804	48.1058
RG252_05435	hypothetical protein		118.544	81.0692
RG252_05440	Cytidine deaminase		453.354	448.284
RG252_05445	hypothetical protein		57.1238	55.6909
RG252_05450	hypothetical protein		65.3869	87.7662
RG252_05455	hypothetical protein		101.5	116.778
RG252_05460	hypothetical protein		165.306	141.736
RG252_05465	UvrABC system protein A		98.082	124.721
RG252_05470	hypothetical protein		66.2221	96.1016
RG252_05475	Ribosomal RNA large subunit methyltransferase H		107.434	131.654
RG252_05480	hypothetical protein		129.056	137.712
RG252_05485	Phosphoglucomutase		846.073	1008.72
RG252_05490	hypothetical protein		111.413	142.063
RG252_05495	hypothetical protein		110.58	142.617
RG252_05515	hypothetical protein		27.0635	33.2408
RG252_05520	hypothetical protein		22.8322	34.8463
RG252_05525	hypothetical protein		76.1419	81.1851
RG252_05530	hypothetical protein		899.494	751.731
RG252_05535	Replication-associated recombination protein A		86.3909	82.3323
RG252_05540	Hydroxypyruvate reductase		173.249	194.159
RG252_05545	note=UPF0126 inner membrane protein YadS		99.3983	99.0952
RG252_05550	hypothetical protein		139.062	118.282
RG252_05555	Peptidoglycan-associated lipoprotein		712.616	583.657
RG252_05560	hypothetical protein		864.51	675.957
RG252_05565	putative protein		495.254	397.306
RG252_05570	hypothetical protein		522.151	387.809
RG252_05575	note=UPF0353 protein Rv1481		351.942	269.193
RG252_05580	hypothetical protein		370.507	283.083
RG252_05585	hypothetical protein		267.652	199.52
RG252_05590	hypothetical protein		383.744	322.714
RG252_05595	hypothetical protein		356.729	260.842
RG252_05600	S-adenosylmethionine:tRNA ribosyltransferase-isomerase		247.37	213.594
RG252_05605	hypothetical protein		386.576	310.994
RG252_05610	Glutamine-dependent NAD(+) synthetase		247.024	216.742
RG252_05615	Isoleucine--tRNA ligase		619.289	561.8
RG252_05620	RNA polymerase-binding transcription factor DksA		306.995	357.339
RG252_05625	Lipoprotein signal peptidase		177.478	178.184
RG252_05630	hypothetical protein		214.907	161.845
RG252_05635	hypothetical protein		176.718	121.557
RG252_05640	putative nicotinate-nucleotide pyrophosphorylase [carboxylating]		516.397	358.371
RG252_05645	hypothetical protein		270.836	191.076
RG252_05650	hypothetical protein		13.2576	11.1577
RG252_05655	hypothetical protein		84.7587	102.949
RG252_05660	hypothetical protein		71.0848	108.877
RG252_05665	Colistin resistance protein EmrA		97.0878	144.83
RG252_05670	hypothetical protein		104.42	137.121
RG252_05675	hypothetical protein		35.9427	32.3885
RG252_05680	hypothetical protein		77.2956	106.224
RG252_05685	hypothetical protein		81.0037	97.7582
RG252_05690	hypothetical protein		134.552	166.133
RG252_05695	hypothetical protein		903.871	872.286
RG252_05700	RNA polymerase sigma factor SigA		852.968	907.139
RG252_05705	hypothetical protein		960.582	1159.77
RG252_05710	hypothetical protein		3.28282	4.83502
RG252_05715	hypothetical protein		213.055	236.744
RG252_05720	hypothetical protein		562.922	536.723
RG252_05725	Pyruvate:ferredoxin oxidoreductase		525.425	481.988
RG252_05730	hypothetical protein		503.286	383.007
RG252_05735	Purine nucleoside phosphorylase DeoD-type		173.977	191.734
RG252_05740	hypothetical protein		109.507	93.8643
RG252_05745	hypothetical protein		33.9086	24.7397
RG252_05750	tRNA pseudouridine synthase A		139.558	134.73
RG252_05755	hypothetical protein		120.005	97.2377
RG252_05760	4-hydroxy-tetrahydrodipicolinate synthase		941.394	652.402
RG252_05765	HTH-type transcriptional activator RhaS		275.989	180.703
RG252_05770	L-asparaginase 1		167.415	130.56
RG252_05775	glucuronate isomerase		233.284	417.641
RG252_05780	hypothetical protein		626.576	554.908
RG252_05785	Glutamine--fructose-6-phosphate aminotransferase [isomerizing]		404.287	441.186
RG252_05790	Amidophosphoribosyltransferase		283.356	283.375
RG252_05795	Carbamoyl-phosphate synthase small chain		422.636	392.98
RG252_05800	Carbamoyl-phosphate synthase large chain		368.637	348.517
RG252_05805	hypothetical protein		18413.1	16477
RG252_05810	Threonylcarbamoyladenosine tRNA methylthiotransferase MtaB		237.041	152.776
RG252_05815	hypothetical protein		164.074	127.712
RG252_05820	hypothetical protein		198.615	152.498
RG252_05825	hypothetical protein		146.064	105.154
RG252_05830	hypothetical protein		277.392	259.317
RG252_05835	Prolyl tripeptidyl peptidase		131.147	120.48
RG252_05840	putative MFS-type transporter YhhS		32.3693	19.1061
RG252_05845	putative MFS-type transporter YhhS		44.5636	28.3549
RG252_05850	RNA polymerase sigma factor SigA		575.126	455.09
RG252_05855	Phosphodiesterase YfcE		169.746	117.67
RG252_05860	hypothetical protein		167.894	131.262
RG252_05865	ATP-dependent RNA helicase DbpA		142.638	136.867
RG252_05870	Phosphoserine aminotransferase		2914.43	1965.11
RG252_05875	Hydroxypyruvate reductase		1553.54	1038.66
RG252_05880	hypothetical protein		749.383	664.874
RG252_05885	IMPACT family member YigZ		50.6493	48.7203
RG252_05890	hypothetical protein		584.431	857.237
RG252_05895	hypothetical protein		125.262	251.653
RG252_05900	hypothetical protein		62.9299	150.665
RG252_05905	Beta-barrel assembly-enhancing protease		67.1806	166.734
RG252_05910	hypothetical protein		76.586	182.647
RG252_05915	hypothetical protein		160.734	350.213
RG252_05920	Acetylxylan esterase / glucomannan deacetylase		127.765	195.421
RG252_05925	Phosphomannomutase/phosphoglucomutase		325.231	365.01
RG252_05930	hypothetical protein		126.913	145.639
RG252_05935	hypothetical protein		64.1689	80.5118
RG252_05940	Valine--tRNA ligase		427.066	459.193
RG252_05945	Nucleoside triphosphate pyrophosphohydrolase		95.736	118.499
RG252_05950	hypothetical protein		41.085	52.3794
RG252_05955	Ribonuclease Z		40.1581	51.5208
RG252_05960	hypothetical protein		479.54	563.782
RG252_05965	hypothetical protein		181.214	173.271
RG252_05970	ECF RNA polymerase sigma factor SigW		117.172	94.3095
RG252_05975	hypothetical protein		506.842	339.612
RG252_05980	hypothetical protein		852.821	503.224
RG252_05995	hypothetical protein		136.16	153.997
RG252_06000	hypothetical protein		117.391	124.953
RG252_06005	hypothetical protein		150.851	156.943
RG252_06010	hypothetical protein		51.1338	56.1952
RG252_06015	hypothetical protein		55.6588	55.4667
RG252_06020	hypothetical protein		126.845	103.345
RG252_06025	Beta-galactosidase		63.6054	102.902
RG252_06030	hypothetical protein		691.194	3438.17
RG252_06035	Outer membrane protein 40		678.333	3503.58
RG252_06040	hypothetical protein		89.4363	289.312
RG252_06045	hypothetical protein		34.0367	102.376
RG252_06050	Sugar phosphatase YidA		136.953	82.6205
RG252_06055	hypothetical protein		112.914	81.9756
RG252_06060	Energy-dependent translational throttle protein EttA		130.652	155.088
RG252_06065	hypothetical protein		477.725	721.489
RG252_06070	Sodium/glucose cotransporter		51.8928	47.3099
RG252_06075	note=UPF0210 protein SP_0239		382.228	320.875
RG252_06080	note=UPF0237 protein SP_0238		571.211	408.586
RG252_06085	hypothetical protein		60.8845	61.7587
RG252_06090	Na(+)-translocating NADH-quinone reductase subunit A		694.959	587.294
RG252_06095	Na(+)-translocating NADH-quinone reductase subunit B		372.379	313.588
RG252_06100	Na(+)-translocating NADH-quinone reductase subunit C		399.395	325.853
RG252_06105	Na(+)-translocating NADH-quinone reductase subunit D		320.904	266.781
RG252_06110	Na(+)-translocating NADH-quinone reductase subunit E		328.424	255.285
RG252_06115	Na(+)-translocating NADH-quinone reductase subunit F		525.112	430.409
RG252_06135	Proline--tRNA ligase		510.858	484.188
RG252_06140	putative lipoprotein YiaD		431.72	541.838
RG252_06145	Biosynthetic peptidoglycan transglycosylase		96.2217	104.519
RG252_06150	ATP-dependent DNA helicase PcrA		131.196	129.201
RG252_06155	hypothetical protein		57.4494	45.6031
RG252_06160	hypothetical protein		602.902	559.074
RG252_06165	Glycogen synthase		874.683	885.223
RG252_06170	Pantothenate synthetase		1230.78	937.166
RG252_06175	Aspartate 1-decarboxylase		1116.42	761.832
RG252_06180	hypothetical protein		1060.95	961.557
RG252_06185	hypothetical protein		351.59	357.792
RG252_06190	Propionyl-CoA carboxylase beta chain		668.966	677.181
RG252_06195	hypothetical protein		114.256	113.678
RG252_06200	GTP pyrophosphokinase		185.831	226.519
RG252_06205	hypothetical protein		516.06	671.562
RG252_06210	hypothetical protein		32.1184	14.9344
RG252_06215	hypothetical protein		910.352	540.841
RG252_06220	ATP-dependent DNA helicase RecQ		100.353	72.4878
RG252_06225	Serine/threonine transporter SstT		20.6874	24.1751
RG252_06230	DNA gyrase subunit A		209.255	229.843
RG252_06235	hypothetical protein		623.27	712.455
RG252_06240	Replicative DNA helicase		148.639	180.594
RG252_06245	hypothetical protein		32.6848	92.7104
RG252_06250	hypothetical protein		142.655	151.027
RG252_06255	2-isopropylmalate synthase		380.039	397.923
RG252_06260	3-isopropylmalate dehydratase large subunit		507.186	506.846
RG252_06265	3-isopropylmalate dehydratase small subunit 1		332.215	367.413
RG252_06270	2-isopropylmalate synthase		320.71	319.112
RG252_06275	3-isopropylmalate dehydrogenase		855.769	759.331
RG252_06280	hypothetical protein		165.096	161.498
RG252_06295	hypothetical protein		1213.71	2572.64
RG252_06300	hypothetical protein		266.45	169.053
RG252_06305	Putative bifunctional phosphatase/peptidyl-prolyl cis-trans isomerase		93.0326	118.426
RG252_06310	hypothetical protein		115.665	83.5385
RG252_06315	hypothetical protein		121.484	113.736
RG252_06330	putative protein YqeY		905.096	994.887
RG252_06335	hypothetical protein		46.7292	51.589
RG252_06340	hypothetical protein		12.5784	13.7416
RG252_06345	hypothetical protein		41.9421	41.9261
RG252_06350	hypothetical protein		313.142	294.792
RG252_06355	hypothetical protein		403.373	503.922
RG252_06360	hypothetical protein		399.343	655.971
RG252_06365	hypothetical protein		44.5233	76.2188
RG252_06370	hypothetical protein		66.2997	47.6969
RG252_06375	hypothetical protein		2.88356	5.69375
RG252_06380	hypothetical protein		1.94858	3.88781
RG252_06385	hypothetical protein		4.08701	6.81446
RG252_06390	hypothetical protein		1.33522	2.36576
RG252_06395	Peptidoglycan-associated lipoprotein		3.69018	5.88203
RG252_06400	hypothetical protein		76.1103	86.4132
RG252_06405	hypothetical protein		109.003	150.367
RG252_06410	hypothetical protein		190.724	247.599
RG252_06415	hypothetical protein		249.101	285.341
RG252_06420	TonB-dependent receptor P39	unk	0.419017	1.87926
RG252_06425	hypothetical protein	unk	0.0991932	1.70443
RG252_06430	hypothetical protein	unk	11.9709	84.5567
RG252_06435	hypothetical protein	unk	17.5454	90.0033
RG252_06440	hypothetical protein	unk	12.208	75.2954
RG252_06445	hypothetical protein		11.0795	13.9583
RG252_06450	hypothetical protein		11.4899	10.6655
RG252_06455	hypothetical protein		9.91932	13.2181
RG252_06460	hypothetical protein		5.87994	25.5007
RG252_06465	Sensor histidine kinase RcsC	ARA	8.8976	26.4252
RG252_06470	hypothetical protein	ARA	4.14389	14.4159
RG252_06475	TonB-dependent receptor P3	ARA	5.43241	30.8944
RG252_06480	SusD-like protein	ARA	9.83636	50.0898
RG252_06485	hypothetical protein	ARA	3.38981	22.2677
RG252_06490	hypothetical protein	ARA	3.68921	17.8625
RG252_06495	hypothetical protein	ARA	4.14341	27.112
RG252_06500	hypothetical protein		71.1935	93.9376
RG252_06505	hypothetical protein		84.3613	104.544
RG252_06510	DNA replication and repair protein RecF		66.218	92.1411
RG252_06515	hypothetical protein		32.9218	51.7949
RG252_06520	hypothetical protein		37.2207	71.5039
RG252_06525	hypothetical protein		49.8204	68.4246
RG252_06530	hypothetical protein		188.907	220.42
RG252_06535	hypothetical protein		1.81854	4.86981
RG252_06540	hypothetical protein		1.35606	2.62186
RG252_06545	hypothetical protein		151.396	186.409
RG252_06550	hypothetical protein		79.0833	111.725
RG252_06555	hypothetical protein		186.598	198.748
RG252_06560	HTH-type transcriptional activator RhaS		220.789	244.482
RG252_06565	Aspartate ammonia-lyase		42.2107	176.55
RG252_06570	hypothetical protein		23.0378	106.651
RG252_06575	L-asparaginase 2		24.9438	125.972
RG252_06580	Anaerobic C4-dicarboxylate transporter DcuA		21.0349	73.7637
RG252_06585	hypothetical protein		6032.02	1272.62
RG252_06590	hypothetical protein		3515.76	214.925
RG252_06595	hypothetical protein		847.666	57.7181
RG252_06600	hypothetical protein		61.6016	37.1178
RG252_06605	hypothetical protein		2.55331	2.68612
RG252_06610	hypothetical protein		44.1337	186.91
RG252_06615	hypothetical protein		25.3281	137.16
RG252_06620	hypothetical protein		42.7616	146.323
RG252_06625	hypothetical protein		72.7103	210.386
RG252_06630	hypothetical protein		71.6497	239.768
RG252_06635	hypothetical protein		62.3495	154.531
RG252_06640	Thiol-disulfide oxidoreductase ResA		30.4197	42.1644
RG252_06645	hypothetical protein		20.0399	31.0308
RG252_06650	hypothetical protein		33.2624	46.1605
RG252_06655	hypothetical protein		5.91371	6.67586
RG252_06660	hypothetical protein		6.84887	9.57524
RG252_06665	hypothetical protein		25.2686	20.4188
RG252_06670	Acetyl esterase Axe7A		13.8935	19.5068
RG252_06675	hypothetical protein		31.434	68.2276
RG252_06680	hypothetical protein		5.63693	10.0423
RG252_06685	hypothetical protein		38.3852	641.924
RG252_06690	hypothetical protein		0.75036	1.08541
RG252_06695	hypothetical protein		0.446691	1.30535
RG252_06700	TonB-dependent receptor P3		0.451005	0.564839
RG252_06705	hypothetical protein		0.74934	0.578101
RG252_06710	hypothetical protein		2.0202	0.796982
RG252_06715	hypothetical protein		2.07168	2.31357
RG252_06720	hypothetical protein		1.19621	1.72206
RG252_06725	hypothetical protein		1.23058	1.74489
RG252_06730	hypothetical protein		1.1996	2.32681
RG252_06735	hypothetical protein		1.1803	2.00192
RG252_06740	hypothetical protein		1.66188	2.11005
RG252_06745	hypothetical protein		1.37245	2.7396
RG252_06750	hypothetical protein		1.09265	1.97568
RG252_06755	hypothetical protein		2.86825	5.04092
RG252_06760	hypothetical protein		3.20914	5.30526
RG252_06765	hypothetical protein		2.00851	3.91525
RG252_06770	hypothetical protein		2.59285	5.34848
RG252_06775	hypothetical protein	AG	1.59752	14.6408
RG252_06780	hypothetical protein	AG	1.81239	19.6063
RG252_06785	hypothetical protein	AG	1.83081	18.3749
RG252_06790	Sensor histidine kinase RcsC	AG	6.26721	9.84365
RG252_06795	hypothetical protein		91.1849	343.549
RG252_06800	Anaerobic ribonucleoside-triphosphate reductase		422.02	434.728
RG252_06805	Anaerobic ribonucleoside-triphosphate reductase-activating protein		306.815	314.716
RG252_06810	hypothetical protein		2899	2389.91
RG252_06815	HTH-type transcriptional regulator CynR		203.253	312.442
RG252_06820	hypothetical protein		110.55	258.128
RG252_06825	Aspartate/alanine antiporter		177.471	489.471
RG252_06830	hypothetical protein		5.04556	6.20144
RG252_06835	Thiol:disulfide interchange protein DsbD		384.227	309.837
RG252_06840	hypothetical protein		109.033	82.6165
RG252_06845	Alpha-xylosidase BoGH31A		1.61698	3.36947
RG252_06850	hypothetical protein		1.61319	5.64548
RG252_06855	hypothetical protein		1.61762	2.95307
RG252_06860	Retaining alpha-galactosidase		1.16723	4.10593
RG252_06865	hypothetical protein		170.839	258.732
RG252_06870	hypothetical protein		56.6202	708.057
RG252_06875	hypothetical protein		27.035	34.6036
RG252_06880	hypothetical protein		59.3893	65.6182
RG252_06885	hypothetical protein		70.909	73.2161
RG252_06890	hypothetical protein		119.01	119.951
RG252_06895	FKBP-type 22 kDa peptidyl-prolyl cis-trans isomerase		454.585	402.798
RG252_06900	hypothetical protein		287.03	283.944
RG252_06905	hypothetical protein		36.9085	35.1794
RG252_06910	hypothetical protein		43.8577	49.9717
RG252_06915	hypothetical protein		118.637	159.741
RG252_06920	note=UPF0597 protein YhaM		120.577	133.047
RG252_06925	hypothetical protein		64.6467	87.6687
RG252_06930	Sensor histidine kinase RcsC		26.9727	33.2794
RG252_06935	hypothetical protein		82.6586	93.8139
RG252_06940	hypothetical protein		80.3772	176.117
RG252_06945	hypothetical protein		5.53976	2.34351
RG252_06950	TonB-dependent receptor P26		7.37673	3.11726
RG252_06955			0	1.30676
RG252_06960	hypothetical protein		16.4036	15.158
RG252_06965	Maltose O-acetyltransferase		236.878	177.197
RG252_06970	hypothetical protein		108.647	62.3931
RG252_06975	IS4 family transposase ISBf8		430.596	215.013
RG252_06980	hypothetical protein		837.635	367.13
RG252_06985	note=UPF0324 inner membrane protein YeiH		723.163	349.663
RG252_06990	HTH-type transcriptional regulator CysL		96.9182	167.275
RG252_06995			0.581766	1.22406
RG252_07000	Iron-sulfur cluster repair protein YtfE		6.18686	7.70416
RG252_07005	hypothetical protein		4.24836	4.2662
RG252_07010	hypothetical protein		11.0407	23.5959
RG252_07015	hypothetical protein		69.1427	64.1817
RG252_07020	hypothetical protein		55.8624	63.7101
RG252_07025	hypothetical protein		71.7306	130.3
RG252_07030	hypothetical protein		63.4201	112.747
RG252_07035	hypothetical protein		2.20165	14.4761
RG252_07050	hypothetical protein		1.93163	5.74597
RG252_07055			0.919191	0
RG252_07060			2.03361	1.0697
RG252_07065	hypothetical protein		12.0504	74.196
RG252_07070	hypothetical protein		14.35	63.6626
RG252_07075	putative manganese-dependent inorganic pyrophosphatase		30.1029	90.9662
RG252_07080	hypothetical protein		26.6507	86.0418
RG252_07085	hypothetical protein		44.5286	71.9055
RG252_07090	hypothetical protein		66.0357	55.6813
RG252_07095	Non-reducing end beta-L-arabinofuranosidase		15.856	20.6525
RG252_07100	Iron-sulfur cluster carrier protein		192.448	191.707
RG252_07105	hypothetical protein		44.6676	49.2756
RG252_07110	tRNA (guanine-N(7)-)-methyltransferase		568.682	362.157
RG252_07115	hypothetical protein		753.624	892.357
RG252_07120	Branched-chain-amino-acid aminotransferase		532.737	644.599
RG252_07125	Exodeoxyribonuclease 7 small subunit		78.3401	116.48
RG252_07130	Exodeoxyribonuclease 7 large subunit		87.9827	100.842
RG252_07135	hypothetical protein		122.942	126.552
RG252_07140	Multidrug export protein MepA		99.3464	98.5359
RG252_07145	Cytidylate kinase		187.153	155.976
RG252_07150	hypothetical protein		101.922	86.4616
RG252_07155	hypothetical protein		142.835	146.71
RG252_07160	Formate-dependent phosphoribosylglycinamide formyltransferase		472.368	446.872
RG252_07165	TDP-4-oxo-6-deoxy-alpha-D-glucose-3,4-oxoisomerase		147.581	162.6
RG252_07170	hypothetical protein		85.8448	96.1616
RG252_07175	dTDP-3-amino-3,6-dideoxy-alpha-D-galactopyranose transaminase		68.6393	71.5786
RG252_07180	DNA topoisomerase 3		103.955	100.353
RG252_07185	Peptidoglycan-associated lipoprotein		88.6886	75.7137
RG252_07190	Ribosomal RNA small subunit methyltransferase F		59.3808	59.2325
RG252_07195	hypothetical protein		28.7247	33.3324
RG252_07205	hypothetical protein		24.7671	21.3547
RG252_07210	Regulatory protein AsnC		1208.58	1648.69
RG252_07215	hypothetical protein		248.478	201.979
RG252_07220	hypothetical protein		299.386	263.331
RG252_07225	hypothetical protein		295.212	279.25
RG252_07230	Tol-Pal system protein TolQ		388.211	390.831
RG252_07240	putative metal-dependent hydrolase YcfH		152.627	178.788
RG252_07245	(2E,6E)-farnesyl diphosphate synthase		370.434	380.033
RG252_07250	hypothetical protein		760.379	603.693
RG252_07255	hypothetical protein		107.166	83.9606
RG252_07260	Cytidylate kinase		325.816	239.935
RG252_07265	4-hydroxy-3-methylbut-2-enyl diphosphate reductase		351.582	283.868
RG252_07270	hypothetical protein		100.392	94.0669
RG252_07275	hypothetical protein		76.3239	49.5769
RG252_07280	Chaperone protein ClpB 1		382.748	203.822
RG252_07285	Retaining alpha-galactosidase		34.0662	145.937
RG252_07290	GTPase HflX		345.967	388.72
RG252_07295	hypothetical protein		205.691	233.061
RG252_07300	Fumarate hydratase class I, aerobic		394.687	418.802
RG252_07305	hypothetical protein		45.5502	33.9251
RG252_07310	hypothetical protein		11.9246	8.10193
RG252_07315	hypothetical protein		30.6397	19.5863
RG252_07320	L-rhamnose mutarotase		153.704	359.89
RG252_07325	Chromosomal replication initiator protein DnaA		265.392	281.975
RG252_07330	hypothetical protein		223.385	194.525
RG252_07335	hypothetical protein		199.178	153.769
RG252_07340	Dihydroneopterin aldolase		100.47	114.316
RG252_07345	hypothetical protein		268.035	240.566
RG252_07350	FMN reductase [NAD(P)H]		206.446	170.009
RG252_07355	Hexuronate transporter		128.375	174.996
RG252_07360	4-deoxy-L-threo-5-hexosulose-uronate ketol-isomerase		112.686	165.622
RG252_07365	PTS system galactitol-specific EIIC component		100.126	144.266
RG252_07370	Alanine racemase		481.015	490.418
RG252_07375	hypothetical protein		96.7196	93.8028
RG252_07380	hypothetical protein		202.521	210.84
RG252_07385	5'-methylthioadenosine/S-adenosylhomocysteine nucleosidase		489.569	435.047
RG252_07390	GTP-binding protein TypA/BipA		802.456	734.023
RG252_07395	30S ribosomal protein S15		11568.8	8254.19
RG252_07400	Bifunctional folate synthesis protein		191.104	214.376
RG252_07405	S-adenosylmethionine:tRNA ribosyltransferase-isomerase		292.4	329.417
RG252_07410	tRNA pseudouridine synthase B		227.85	279.346
RG252_07415	Undecaprenyl-diphosphatase		198.522	251.701
RG252_07420	hypothetical protein		276.325	344.421
RG252_07425	Cell division protein FtsX		394.891	308.088
RG252_07430	hypothetical protein		133.194	140.216
RG252_07435	Acyl-[acyl-carrier-protein]--UDP-N-acetylglucosamine O-acyltransferase		84.6113	59.7431
RG252_07440	Outer membrane protein OprM		45.1688	31.0377
RG252_07445	Efflux pump membrane transporter BepE		38.6497	30.915
RG252_07450	Multidrug resistance protein MdtE		51.4747	42.0043
RG252_07455	CC-adding tRNA nucleotidyltransferase		131.206	97.9364
RG252_07460	hypothetical protein		411.35	396.552
RG252_07465	hypothetical protein		210.622	194.895
RG252_07470	hypothetical protein		169.712	176.447
RG252_07475	GTP cyclohydrolase 1		310.746	296.176
RG252_07480	Exodeoxyribonuclease		299.469	287.983
RG252_07485	hypothetical protein		193.084	306.981
RG252_07490	hypothetical protein		183.048	155.683
RG252_07495	3-phosphoshikimate 1-carboxyvinyltransferase		129.998	130.499
RG252_07500	hypothetical protein		88.9079	85.6966
RG252_07505	High-affinity zinc uptake system membrane protein ZnuB		57.1569	53.449
RG252_07510	hypothetical protein		71.3916	62.7619
RG252_07515	Protein-glutamate methylesterase/protein-glutamine glutaminase		60.5471	53.3887
RG252_07520	tRNA threonylcarbamoyladenosine biosynthesis protein TsaE		942.67	576.699
RG252_07525	Thioredoxin 1		2560.38	2086.2
RG252_07530	DNA polymerase III subunit alpha		146.022	161.891
RG252_07535	Phosphatidylserine decarboxylase proenzyme		707.797	733.626
RG252_07540	hypothetical protein		328.419	319.817
RG252_07545	hypothetical protein		581.388	464.646
RG252_07550	Uridylate kinase		690.46	552.866
RG252_07555	Bifunctional ligase/repressor BirA		103.456	102.818
RG252_07560	hypothetical protein		108.832	105.404
RG252_07565	tRNA-specific adenosine deaminase		333.891	224.941
RG252_07570	hypothetical protein		463.304	523.71
RG252_07575	Ribosomal RNA small subunit methyltransferase I		276.266	313.92
RG252_07580	Thymidine kinase		220.499	262.103
RG252_07585	Sodium-lithium/proton antiporter		333.487	285.581
RG252_07595	5,10-methylenetetrahydrofolate reductase		239.234	194.31
RG252_07600	hypothetical protein		114.145	110.902
RG252_07605	hypothetical protein		164.01	155.641
RG252_07610	Gliding motility lipoprotein GldH		228.746	165.75
RG252_07615	Peptidoglycan glycosyltransferase MrdB		147.868	115.991
RG252_07620	Peptidoglycan D,D-transpeptidase MrdA		142.758	135.059
RG252_07625	hypothetical protein		361.071	290.97
RG252_07630	hypothetical protein		790.249	717.027
RG252_07635	Cell shape-determining protein MreB		1010.91	973.74
RG252_07640	Bifunctional purine biosynthesis protein PurH		1404.67	1305.58
RG252_07650	hypothetical protein		163.04	144.668
RG252_07655	Riboflavin biosynthesis protein RibBA		194.843	207.678
RG252_07660	Aspartate/prephenate aminotransferase		797.998	447.361
RG252_07665	Tol-Pal system protein TolQ		2317.5	4493.71
RG252_07670	hypothetical protein		1709.37	3566.9
RG252_07675	hypothetical protein		1427.08	3041.39
RG252_07680	hypothetical protein		1471.91	3188.58
RG252_07685	hypothetical protein		342.111	462.425
RG252_07690	hypothetical protein		850.397	1023.16
RG252_07695	Ferredoxin		2128.65	1712.62
RG252_07700	hypothetical protein		121.913	127.478
RG252_07705	Trifunctional nucleotide phosphoesterase protein YfkN		184.659	178.205
RG252_07710	hypothetical protein		190.75	198.878
RG252_07715	50S ribosomal protein L19		15555.8	11016.5
RG252_07720	hypothetical protein		265.174	299.326
RG252_07725	Bifunctional purine biosynthesis protein PurH		957.529	1030.23
RG252_07730	hypothetical protein		1216.96	1471.96
RG252_07735	hypothetical protein		52.6178	91.5555
RG252_07740	Polyphenol oxidase		142.298	171.736
RG252_07745	GTPase Obg		458.823	448.708
RG252_07750	Adenylate kinase		346.363	411.228
RG252_07755	Hypoxanthine phosphoribosyltransferase		1002.1	1011.48
RG252_07760	Bifunctional NAD(P)H-hydrate repair enzyme Nnr		210.587	244.427
RG252_07765	Fructose-bisphosphate aldolase		7366.78	5633.02
RG252_07770	50S ribosomal protein L17		3941.97	3384.97
RG252_07775	DNA-directed RNA polymerase subunit alpha		2180.93	2144.36
RG252_07780	30S ribosomal protein S4		1963.24	2043.69
RG252_07785	30S ribosomal protein S11		2179.19	2176.32
RG252_07790	30S ribosomal protein S13		3291.35	3130.39
RG252_07795	50S ribosomal protein L36 2		2418.77	2874.36
RG252_07800	Translation initiation factor IF-1		1364.62	1622.38
RG252_07805	Methionine aminopeptidase 1		1078.19	1121.02
RG252_07810	Protein translocase subunit SecY		3746.58	3292.15
RG252_07815	50S ribosomal protein L15		2780.86	2300.69
RG252_07820	50S ribosomal protein L30		1037.59	1061.25
RG252_07825	30S ribosomal protein S5		1463.36	1512.16
RG252_07830	50S ribosomal protein L18		1388.38	1451.56
RG252_07835	50S ribosomal protein L6		1605.82	1657.96
RG252_07840	30S ribosomal protein S8		1728.86	1782.62
RG252_07845	30S ribosomal protein S14		1706.87	1857.65
RG252_07850	50S ribosomal protein L5		1792.3	1951.91
RG252_07855	50S ribosomal protein L24		1419.54	1522.8
RG252_07860	50S ribosomal protein L14		1294.21	1399.98
RG252_07865	30S ribosomal protein S17		1064.55	1155.06
RG252_07870	hypothetical protein		1745.76	1906.12
RG252_07875	50S ribosomal protein L16		1699.54	1830.55
RG252_07880	30S ribosomal protein S3		1582.76	1674.38
RG252_07885	hypothetical protein		1958.73	2125.08
RG252_07890	30S ribosomal protein S19		2144.52	2330.48
RG252_07895	50S ribosomal protein L2		2336.33	2738.38
RG252_07900	50S ribosomal protein L23		2201.6	2309.71
RG252_07905	50S ribosomal protein L4		1326.26	1273.8
RG252_07910	50S ribosomal protein L3		1665.42	1622.33
RG252_07915	30S ribosomal protein S10		2147.93	1820.01
RG252_07920	Elongation factor G		1342.08	1264.79
RG252_07925	30S ribosomal protein S7		2049.82	1898.74
RG252_07930	30S ribosomal protein S12		3813.92	3461.42
RG252_07935	hypothetical protein		463.425	449.926
RG252_07940	DNA-directed RNA polymerase subunit beta'		511.9	662.817
RG252_07945	DNA-directed RNA polymerase subunit beta		501.848	568.41
RG252_07950	50S ribosomal protein L7/L12		11399.1	9757.85
RG252_07955	50S ribosomal protein L10		4516.65	4088.39
RG252_07960	50S ribosomal protein L1		4790.14	4359.58
RG252_07965	50S ribosomal protein L11		5576.42	5469.66
RG252_07970	Transcription termination/antitermination protein NusG		8925.54	7085.45
RG252_07975	hypothetical protein		8687.74	7700.14
RG252_07985	Elongation factor Tu		17706.6	15536.5
RG252_08010	Ribosome hibernation promoting factor		4575.59	5897.46
RG252_08015	Tyrosine recombinase XerD		3552.17	3466.99
RG252_08020	hypothetical protein		6195.56	6279.49
RG252_08025	hypothetical protein		34.4887	46.947
RG252_08030	Malate dehydrogenase		2380.52	2291.52
RG252_08035	hypothetical protein		62.5832	50.0648
RG252_08040	Cystathionine beta-lyase PatB		33.3981	28.3713
RG252_08045	Bifunctional F420 biosynthesis protein FbiB		361.111	334.031
RG252_08050	3-deoxy-D-manno-octulosonic acid transferase		205.21	200.416
RG252_08055	Glutamate--tRNA ligase		477.08	467.832
RG252_08060	Ribonuclease Y		100.278	98.172
RG252_08065	hypothetical protein		66.628	87.0679
RG252_08070	Primosomal protein N'		87.7922	73.2438
RG252_08075	hypothetical protein		1068.5	890.626
RG252_08080	hypothetical protein		156.478	172.416
RG252_08085	hypothetical protein		129.2	141.324
RG252_08090	hypothetical protein		210.789	220.954
RG252_08095	Hercynine oxygenase		283.639	280.511
RG252_08100	hypothetical protein		156.024	149.98
RG252_08105	hypothetical protein		2795.77	3023.2
RG252_08110	hypothetical protein		111.996	64.8911
RG252_08115	hypothetical protein		2.87247	2.64415
RG252_08120	hypothetical protein		3.11786	4.61636
RG252_08125	hypothetical protein		2.84334	3.48161
RG252_08130	Multidrug resistance protein MdtA		2.81646	2.82829
RG252_08135	Swarming motility protein SwrC		1.21915	2.51673
RG252_08140	Efflux pump membrane transporter BepE		0.609312	1.37359
RG252_08145	Beta-glucuronidase		18.9218	30.9081
RG252_08150	hypothetical protein		148.498	194.134
RG252_08155	DNA polymerase IV		31.3949	26.8018
RG252_08160	hypothetical protein		24.9272	18.8484
RG252_08165	hypothetical protein		90.7534	162.043
RG252_08170	Glutathione peroxidase BsaA		67.1716	163.913
RG252_08175	hypothetical protein		5.45406	2.0911
RG252_08180	hypothetical protein		2.79935	2.10983
RG252_08185	hypothetical protein		3.85033	0.642955
RG252_08190	hypothetical protein		4.3771	1.2951
RG252_08195	hypothetical protein		1.40334	1.47634
RG252_08200	hypothetical protein		4.34501	1.85774
RG252_08205	Metal-pseudopaline receptor CntO		1.29241	0.762727
RG252_08210	Hydroxylamine reductase		2.78921	3.32846
RG252_08215	hypothetical protein		26.4971	26.8393
RG252_08220	hypothetical protein		18.4334	24.349
RG252_08225	Putative monooxygenase YcnE		66.7623	93.6468
RG252_08230	hypothetical protein		16.9157	19.4264
RG252_08235	hypothetical protein		1.41629	4.63776
RG252_08240	hypothetical protein		3.28282	4.48967
RG252_08245	hypothetical protein		262.853	317.81
RG252_08250	hypothetical protein		96.0182	116.563
RG252_08255	Putative alkyl/aryl-sulfatase YjcS		2.51069	2.53123
RG252_08260	Arylsulfatase		2.71579	3.95593
RG252_08265	hypothetical protein		20.2585	9.22472
RG252_08270	hypothetical protein		4.5663	4.42951
RG252_08275	IS4 family transposase ISDpr1		8.08655	4.95743
RG252_08280	SusD-like protein P25	Xylan	2.17752	1.26724
RG252_08285	TonB-dependent receptor P3	Xylan	2.60779	0.961377
RG252_08290	hypothetical protein		13.9634	9.3175
RG252_08295	Anaerobic sulfatase-maturating enzyme		62.5118	55.7703
RG252_08300	Neutral endopeptidase		140.743	104.197
RG252_08305	hypothetical protein		25.9426	61.3501
RG252_08310	Prolyl endopeptidase		34.3543	55.7727
RG252_08315	hypothetical protein		165.653	173.11
RG252_08320	hypothetical protein		441.626	381.531
RG252_08325	hypothetical protein		468.018	437.778
RG252_08330	hypothetical protein		512.101	451.855
RG252_08335	D-ribitol-5-phosphate phosphatase		45.171	54.157
RG252_08340	hypothetical protein		4.9956	14.8905
RG252_08345	Zinc-transporting ATPase		191.243	271.913
RG252_08350	hypothetical protein		256.467	274.853
RG252_08355	putative protein		34.7406	38.0872
RG252_08360	Putative fluoride ion transporter CrcB		122.86	134.391
RG252_08365	hypothetical protein		97.664	177.594
RG252_08370	Tyrosine-protein phosphatase YwqE		0.876347	2.56092
RG252_08375	hypothetical protein		1.00662	0.877445
RG252_08380	hypothetical protein		108.074	118.513
RG252_08385	Glucose-1-phosphate thymidylyltransferase 2		249.266	377.485
RG252_08390	hypothetical protein		263.268	202.992
RG252_08395	hypothetical protein		40.945	50.965
RG252_08400	C4-dicarboxylic acid transporter DauA		35.9646	42.8682
RG252_08405	dTDP-4-dehydrorhamnose 3,5-epimerase		487.388	591.848
RG252_08410	dTDP-glucose 4,6-dehydratase		477.861	608.965
RG252_08415	Mannose-1-phosphate guanylyltransferase RfbM		288.115	318.774
RG252_08420	GDP-mannose 4,6-dehydratase		215.056	253.285
RG252_08425	hypothetical protein		419.091	435.848
RG252_08430	GDP-L-fucose synthase		133.272	150.073
RG252_08435	hypothetical protein		164.605	125.343
RG252_08440	hypothetical protein		71.0936	78.6447
RG252_08445	hypothetical protein		22.6285	57.1501
RG252_08450	hypothetical protein		261.098	380.55
RG252_08465	hypothetical protein		48.1417	63.9516
RG252_08470	hypothetical protein		39.4319	53.9561
RG252_08475	hypothetical protein		54.8928	76.1114
RG252_08480	hypothetical protein		58.7261	89.1007
RG252_08485	hypothetical protein		55.7332	84.0927
RG252_08490	hypothetical protein		64.9754	99.6872
RG252_08495	Undecaprenyl-phosphate 4-deoxy-4-formamido-L-arabinose transferase		39.0417	58.3047
RG252_08500	2,3,4,5-tetrahydropyridine-2,6-dicarboxylate N-acetyltransferase		20.7268	28.7257
RG252_08505	2,3,4,5-tetrahydropyridine-2,6-dicarboxylate N-acetyltransferase		32.4798	43.6233
RG252_08510	hypothetical protein		48.2141	76.3569
RG252_08515	Undecaprenyl-phosphate 4-deoxy-4-formamido-L-arabinose transferase		58.8454	89.1693
RG252_08520	hypothetical protein		59.1436	93.2006
RG252_08525	hypothetical protein		47.3883	74.3416
RG252_08530	Putative glycosyltransferase EpsF		75.3811	115.597
RG252_08535	dTDP-4-amino-4,6-dideoxygalactose transaminase		77.641	126.484
RG252_08540	dTDP-glucose 4,6-dehydratase		142.166	267.73
RG252_08545	GDP-mannose 4,6-dehydratase		90.2467	146.94
RG252_08550	GDP-L-fucose synthase		50.6923	79.9639
RG252_08555	Glutamine--fructose-6-phosphate aminotransferase [isomerizing]		60.7481	100.717
RG252_08560	hypothetical protein		1.43624	2.77007
RG252_08565	hypothetical protein		45.0719	78.2319
RG252_08570	hypothetical protein		1.89245	1.70648
RG252_08575	hypothetical protein		3.61479	7.87729
RG252_08580	hypothetical protein		323.132	296.056
RG252_08585	hypothetical protein		160.858	178.292
RG252_08590	hypothetical protein		26.0611	39.2846
RG252_08595	hypothetical protein		488.993	350.975
RG252_08600	hypothetical protein		418.663	416.014
RG252_08605	UDP-glucose 6-dehydrogenase		196.477	296.387
RG252_08610	dTDP-glucose 4,6-dehydratase		195.623	363.929
RG252_08615	Glucose-1-phosphate thymidylyltransferase 2		137.12	273.267
RG252_08620	dTDP-4-dehydrorhamnose reductase		101.39	178.7
RG252_08625	dTDP-4-dehydrorhamnose 3,5-epimerase		143.172	280.609
RG252_08630	N-acetylglucosaminyl-diphospho-decaprenol L-rhamnosyltransferase		134.596	247.861
RG252_08635	hypothetical protein		86.5034	152.134
RG252_08640	hypothetical protein		120.452	229.059
RG252_08645	hypothetical protein		83.859	164.535
RG252_08650	hypothetical protein		145.408	216.033
RG252_08655	Putative glycosyltransferase EpsF		189.8	257.236
RG252_08660	hypothetical protein		101.885	131.026
RG252_08665	PGL/p-HBAD biosynthesis glycosyltransferase		243.952	320.068
RG252_08670	hypothetical protein		259.486	361.651
RG252_08675	Undecaprenyl-phosphate 4-deoxy-4-formamido-L-arabinose transferase		121.8	154.481
RG252_08680	hypothetical protein		87.927	121.145
RG252_08685	GDP-L-fucose synthase		155.758	269.873
RG252_08690	GDP-mannose 4,6-dehydratase		225.654	378.149
RG252_08695	GDP-L-fucose synthase		145.71	237
RG252_08700	Cysteine synthase		2.34937	3.55289
RG252_08705	FeMo cofactor biosynthesis protein NifB		0.236905	0.664608
RG252_08710	hypothetical protein		1.12096	3.14473
RG252_08715	Nitrogenase iron protein 1		0.404573	1.02148
RG252_08720	Light-independent protochlorophyllide reductase subunit N		1.06883	1.21813
RG252_08725	Nitrogenase molybdenum-iron protein beta chain		0.919191	2.36379
RG252_08730	hypothetical protein		111.286	191.424
RG252_08735	hypothetical protein		288.352	326.89
RG252_08740	hypothetical protein		162.259	192.798
RG252_08745	hypothetical protein		188.916	212.323
RG252_08750	hypothetical protein		64.8332	87.9095
RG252_08755	NADP-dependent 3-hydroxy acid dehydrogenase YdfG		156.226	153.555
RG252_08760	hypothetical protein		152.638	145.247
RG252_08765	hypothetical protein		5.18898	2.85942
RG252_08770	Xanthine phosphoribosyltransferase		244.023	193.913
RG252_08775	hypothetical protein		6.11338	13.7528
RG252_08780	hypothetical protein		0.475443	0.500175
RG252_08785	hypothetical protein		1132.93	1033.07
RG252_08790	5-methyltetrahydropteroyltriglutamate--homocysteine methyltransferase		26.5105	11.9616
RG252_08795	Leucine-responsive regulatory protein		27.6046	24.7833
RG252_08800	Low specificity L-threonine aldolase		142.141	114.919
RG252_08805	hypothetical protein		158.036	119.745
RG252_08810	hypothetical protein		116.55	75.6228
RG252_08815	hypothetical protein		3.07515	4.47034
RG252_08820	Vitamin B12 transporter BtuB		4.86886	14.8444
RG252_08825	hypothetical protein		20.1073	100.343
RG252_08830	hypothetical protein		309.288	127.6
RG252_08835	hypothetical protein		48.5381	53.9353
RG252_08840	hypothetical protein		45.1972	63.5313
RG252_08845	hypothetical protein		65.2364	56.5996
RG252_08850	RNA polymerase sigma factor SigA		373.283	703.737
RG252_08855	hypothetical protein		57.1067	63.934
RG252_08860	RecBCD enzyme subunit RecB		40.0293	47.8087
RG252_08865	hypothetical protein		26.0566	37.6535
RG252_08870	hypothetical protein		100.673	137.208
RG252_08875	hypothetical protein		461.423	567.291
RG252_08880	hypothetical protein		135.913	114.514
RG252_08885	Cellobiose phosphorylase		28.513	708.385
RG252_08890	3-deoxy-D-manno-octulosonate 8-phosphate phosphatase KdsC		197.918	222.327
RG252_08895	Pyrroline-5-carboxylate reductase		173.576	236.399
RG252_08900	hypothetical protein		141.474	144.087
RG252_08905	Nucleoside diphosphate kinase		1144.81	2445.3
RG252_08910	hypothetical protein		137.747	119.347
RG252_08915	hypothetical protein		221.013	198.576
RG252_08920	Histidinol-phosphate aminotransferase		274.562	245.524
RG252_08925	CTP:phosphoglutamine cytidylyltransferase		165.079	172.383
RG252_08930	Beta-xylosidase		28.5375	50.3821
RG252_08935	hypothetical protein		17.4846	15.635
RG252_08940	NADH pyrophosphatase		43.9937	51.2028
RG252_08945	Flavoredoxin		172.959	205.489
RG252_08950	hypothetical protein		356.325	449.424
RG252_08955	Cobalamin biosynthesis protein CobD		26.1229	21.2359
RG252_08960	Threonine-phosphate decarboxylase		30.9551	40.5289
RG252_08965	Proton/sodium-glutamate symport protein		24.633	26.8419
RG252_08970	hypothetical protein		41.7443	49.6377
RG252_08975	hypothetical protein		27.1745	27.4368
RG252_08980	hypothetical protein		47.5628	38.043
RG252_08985	hypothetical protein		22.9798	23.5488
RG252_08990	Ion-translocating oxidoreductase complex subunit B		15.4342	17.3195
RG252_08995	HTH-type transcriptional activator RhaS		22.2964	19.412
RG252_09000	hypothetical protein		0.948706	0.554475
RG252_09005	Colistin resistance protein EmrA		1.27665	0.738684
RG252_09010	hypothetical protein		1.03229	0.661039
RG252_09015	hypothetical protein		98.2111	104.903
RG252_09020	hypothetical protein		48.2934	45.5172
RG252_09025	hypothetical protein		867.581	1619.91
RG252_09030	hypothetical protein		20.482	23.124
RG252_09035	hypothetical protein		113.629	165.085
RG252_09040	hypothetical protein		91.6167	67.1756
RG252_09050	Reverse rubrerythrin-1		2568.05	2215.01
RG252_09055	hypothetical protein		489.164	380.716
RG252_09060	hypothetical protein		108.087	168.574
RG252_09065	Histidine--tRNA ligase		411.105	321.064
RG252_09070	Adenylosuccinate synthetase		624.122	588.829
RG252_09075	hypothetical protein		362.101	337.164
RG252_09080	hypothetical protein		162.524	210.686
RG252_09085	hypothetical protein		274.52	382.264
RG252_09090	hypothetical protein		783.624	1204.5
RG252_09095	ATP-dependent Clp protease ATP-binding subunit ClpC		383.473	374.189
RG252_09110	hypothetical protein		141.619	164.616
RG252_09115	hypothetical protein		112.218	109.513
RG252_09120	DNA mismatch repair protein MutS		35.738	34.3789
RG252_09125	hypothetical protein		89.6122	103.514
RG252_09130	hypothetical protein		33.9272	42.8166
RG252_09135	hypothetical protein		6.55181	12.0197
RG252_09140	hypothetical protein		82.6294	46.3395
RG252_09145	Chromate transport protein		167.406	82.1144
RG252_09150	hypothetical protein		160.497	79.7399
RG252_09155	hypothetical protein		179.752	67.6122
RG252_09160	Cobalt-zinc-cadmium resistance protein CzcB		153.343	68.8011
RG252_09165	Cobalt-zinc-cadmium resistance protein CzcA		104.357	48.5823
RG252_09170	Transcriptional activator protein CzcR		120.872	113.527
RG252_09175	Adaptive-response sensory-kinase SasA		144.362	109.671
RG252_09180	UDP-glucose 4-epimerase		1071.68	1133.44
RG252_09185	Na(+)-translocating ferredoxin:NAD(+) oxidoreductase complex subunit A		112.841	123.762
RG252_09190	Na(+)-translocating ferredoxin:NAD(+) oxidoreductase complex subunit E		92.8618	123.727
RG252_09195	Ion-translocating oxidoreductase complex subunit G		128.847	139.759
RG252_09200	Proton-translocating ferredoxin:NAD(+) oxidoreductase complex subunit D		108.789	123.578
RG252_09205	Proton-translocating ferredoxin:NAD(+) oxidoreductase complex subunit C		176.065	193.81
RG252_09210	Na(+)-translocating ferredoxin:NAD(+) oxidoreductase complex subunit B		161.91	185.738
RG252_09215	hypothetical protein		366.011	394.685
RG252_09220	hypothetical protein		1508.8	1246.56
RG252_09225	hypothetical protein		149.648	171.868
RG252_09230	hypothetical protein		377.506	502.87
RG252_09235	hypothetical protein		439.659	589.649
RG252_09240	Release factor glutamine methyltransferase		330.671	357.375
RG252_09245	Integration host factor subunit alpha		162.382	168.173
RG252_09250	DNA-binding protein HU		287.689	277.084
RG252_09255	Ribosomal protein S12 methylthiotransferase RimO		262.169	262.173
RG252_09260	Signal recognition particle receptor FtsY		286.995	282.447
RG252_09265	hypothetical protein		2272.79	2255.26
RG252_09270	50S ribosomal protein L33 2		7023.05	6459.36
RG252_09275	50S ribosomal protein L28		9185.9	8022.29
RG252_09280	Nicotinamide-nucleotide amidohydrolase PncC		811.034	766.655
RG252_09285	tRNA N6-adenosine threonylcarbamoyltransferase		439.879	489.038
RG252_09290	Methionine aminopeptidase		800.701	938.465
RG252_09295	D-ribitol-5-phosphate phosphatase		120.783	90.3939
RG252_09300	Methionine synthase		158.943	133.46
RG252_09305	SsrA-binding protein		381.751	313.521
RG252_09310	hypothetical protein		416.627	343.172
RG252_09315	hypothetical protein		44.9652	58.1133
RG252_09320	hypothetical protein		393.745	1866.81
RG252_09325	Beta-galactosidase BoGH2A		6.01098	22.2992
RG252_09330	hypothetical protein		81.9854	83.2544
RG252_09335	putative oxidoreductase		14.0812	21.0889
RG252_09340	hypothetical protein		15.2055	19.3642
RG252_09345	hypothetical protein		82.3283	97.9992
RG252_09350	Adaptive-response sensory-kinase SasA		45.1665	55.4318
RG252_09355	KHG/KDPG aldolase		472.207	667.346
RG252_09360	5-dehydro-2-deoxygluconokinase		453.463	691.72
RG252_09365	HTH-type transcriptional repressor PurR		310.389	307.603
RG252_09370	Altronate dehydratase		164.082	209.582
RG252_09375	hypothetical protein		123.523	138.412
RG252_09380	hypothetical protein		94.767	88.4355
RG252_09385	Lysozyme M1		567.697	365.237
RG252_09390	hypothetical protein		415.369	305.277
RG252_09395	Chaperone protein DnaJ		83.2771	67.1531
RG252_09400	Trifunctional nucleotide phosphoesterase protein YfkN		165.501	173.33
RG252_09405	NADH pyrophosphatase		120.706	119.741
RG252_09410	hypothetical protein		44.9717	71.4862
RG252_09415	hypothetical protein		46.6749	44.9638
RG252_09420	hypothetical protein		1807.59	1295.98
RG252_09425	hypothetical protein		2906.12	2207.49
RG252_09430	Outer membrane protein assembly factor BamD		781.556	673.217
RG252_09435	UvrABC system protein B		89.3138	94.7328
RG252_09440	hypothetical protein		372.842	370.966
RG252_09445	hypothetical protein		267.676	283.991
RG252_09450	hypothetical protein		170.45	154.77
RG252_09455	1,4-dihydroxy-2-naphthoate octaprenyltransferase		138.827	127.322
RG252_09460	hypothetical protein		262.208	209.366
RG252_09465	Riboflavin synthase		953.717	723.45
RG252_09470	hypothetical protein		331.924	323.288
RG252_09475	Macrolide export protein MacA		117.132	115.682
RG252_09480	putative ABC transporter ATP-binding protein YknY		71.823	89.3057
RG252_09485	Macrolide export ATP-binding/permease protein MacB		79.4555	91.1982
RG252_09490	Phosphoglycolate phosphatase		192.839	105.968
RG252_09495	Endolytic murein transglycosylase		561.589	563.509
RG252_09500	hypothetical protein		4.43469	4.66537
RG252_09505	Glutamine--tRNA ligase		488.4	487.01
RG252_09510	Beta-barrel assembly-enhancing protease		181.492	168.118
RG252_09515	hypothetical protein		344.912	264.224
RG252_09520	Xylulose kinase		117.708	87.3986
RG252_09525	Trifunctional nucleotide phosphoesterase protein YfkN		8.70941	5.97926
RG252_09530	hypothetical protein		71.0627	70.9647
RG252_09535	hypothetical protein		31.1689	50.6066
RG252_09540	Acetylxylan esterase		21.1924	27.6671
RG252_09545	hypothetical protein		18.6833	21.8695
RG252_09550	Undecaprenyl-phosphate 4-deoxy-4-formamido-L-arabinose transferase		42.508	45.9614
RG252_09555	hypothetical protein		84.8639	81.8561
RG252_09560	hypothetical protein		85.4154	91.1128
RG252_09565	3-oxoacyl-[acyl-carrier-protein] synthase 2		98.432	96.3773
RG252_09570	Acyl carrier protein		199.336	206.332
RG252_09575	hypothetical protein		51.9606	56.8192
RG252_09580	hypothetical protein		59.4494	64.7695
RG252_09585	Acyl carrier protein		126.669	136.501
RG252_09590	L-tyrosine C(3)-methyltransferase		96.4645	113.769
RG252_09595	3-oxoacyl-[acyl-carrier-protein] synthase 1		144.863	178.173
RG252_09600	hypothetical protein		121.225	165.83
RG252_09605	hypothetical protein		3.12814	8.73342
RG252_09610	hypothetical protein		0.409865	3.70819
RG252_09615	TonB-dependent receptor P39		2.13716	1.9812
RG252_09620	hypothetical protein		0.400035	0.981968
RG252_09625	hypothetical protein		0.889539	1.32573
RG252_09630	hypothetical protein		79.6958	146.422
RG252_09635	hypothetical protein		14.8584	15.9226
RG252_09650	Starch-binding protein SusD		25.8789	36.016
RG252_09655	TonB-dependent receptor P3		31.0379	43.2157
RG252_09660	hypothetical protein		51.5643	50.414
RG252_09665	hypothetical protein		115.525	89.9156
RG252_09670	Cytidylate kinase		572.491	470.609
RG252_09675	Antiholin-like protein LrgA		399.059	294.792
RG252_09680	Inner membrane protein YohK		441.249	286.619
RG252_09685	hypothetical protein		569.096	342.021
RG252_09690	hypothetical protein		35.1071	113.276
RG252_09695	hypothetical protein		36.9611	121.944
RG252_09700	Glycerol kinase		31.506	109.172
RG252_09705	Apulose-4-phosphate transketolase subunit B		36.6652	117.565
RG252_09710	Apulose-4-phosphate transketolase subunit A		47.7979	159.556
RG252_09715	hypothetical protein		8.12699	15.9939
RG252_09720	hypothetical protein		174.072	384.989
RG252_09725	hypothetical protein		784.646	1247.34
RG252_09730	hypothetical protein		69.1691	81.4702
RG252_09735	hypothetical protein		42.1934	42.3736
RG252_09740	hypothetical protein		31.8354	106.253
RG252_09745	Putative metal chaperone YciC		514.759	378.575
RG252_09750	hypothetical protein		34.6765	42.4298
RG252_09755	Glycerate 3-kinase		31.3931	42.0753
RG252_09760	hypothetical protein		101.111	142.391
RG252_09765	Sulfurtransferase		58.5266	80.269
RG252_09770	hypothetical protein		38.9894	67.0258
RG252_09775	hypothetical protein		11.3761	21.7815
RG252_09780	hypothetical protein		13.2294	55.8147
RG252_09785	Carbamoyl-phosphate synthase large chain		27.0764	155.915
RG252_09810	hypothetical protein		35.0168	54.6179
RG252_09815	Isochorismate synthase MenF		26.9326	34.8178
RG252_09820	hypothetical protein		64.446	87.6517
RG252_09825	2-oxoglutarate oxidoreductase subunit KorB		41.3099	60.767
RG252_09830	2-oxoglutarate oxidoreductase subunit KorA		18.6631	21.5038
RG252_09835	NAD(P)H-quinone oxidoreductase subunit I, chloroplastic		112.281	141.379
RG252_09840	hypothetical protein		358.131	371.181
RG252_09845	hypothetical protein		5.54684	20.4238
RG252_09850	hypothetical protein		27.9633	35.5345
RG252_09855	hypothetical protein		18.8434	17.4061
RG252_09870	hypothetical protein		619.135	501.337
RG252_09875	hypothetical protein		1193.51	1201.2
RG252_09880	hypothetical protein		6027.01	5696.56
RG252_09885	Multidrug resistance protein NorM		2.96675	7.03565
RG252_09890	TonB-dependent receptor P3		132.475	175.324
RG252_09895	hypothetical protein		93.3251	118.657
RG252_09900	hypothetical protein		101.94	136.57
RG252_09905	hypothetical protein		133.662	163.57
RG252_09910	hypothetical protein		65.3869	82.6859
RG252_09915	hypothetical protein		87.2634	138.897
RG252_09920	hypothetical protein		1.8759	1.48011
RG252_09925	hypothetical protein		72.3063	108.567
RG252_09930	hypothetical protein		40.941	45.5715
RG252_09935	hypothetical protein		34.4696	35.9072
RG252_09940	hypothetical protein		33.7037	28.3903
RG252_09945	hypothetical protein		31.7661	30.3374
RG252_09950	Carbohydrate acetyl esterase/feruloyl esterase		16.6647	35.4938
RG252_09955	Arabinoxylan arabinofuranohydrolase		14.5689	40.4499
RG252_09960	HTH-type transcriptional repressor PurR		78.4336	184.876
RG252_09965	putative ABC transporter ATP-binding protein YbiT		98.8253	68.6331
RG252_09970	hypothetical protein		30.6911	32.2876
RG252_09975	putative HTH-type transcriptional regulator YybR		46.7068	45.9917
RG252_09980	hypothetical protein		24.5483	26.4029
RG252_09985	hypothetical protein		295.641	854.647
RG252_09990	hypothetical protein		211.9	814.516
RG252_09995	hypothetical protein		315.896	960.565
RG252_10000	hypothetical protein		68.198	112.687
RG252_10005	hypothetical protein		145.19	257.135
RG252_10010	hypothetical protein		3.59059	6.54743
RG252_10015	hypothetical protein		11.6083	9.96912
RG252_10020	hypothetical protein		114.829	128.003
RG252_10025	hypothetical protein		0	0.7163
RG252_10030	hypothetical protein		179.32	294.448
RG252_10035	hypothetical protein		427.378	428.004
RG252_10040	hypothetical protein		272.452	248.375
RG252_10045	hypothetical protein		106.831	121.39
RG252_10050	IS30 family transposase ISPlu1		52.3321	33.7233
RG252_10055	hypothetical protein		138.08	117.058
RG252_10060	hypothetical protein		0.200697	0.316705
RG252_10065	hypothetical protein		2.89256	2.70491
RG252_10070	hypothetical protein		12.5174	22.4062
RG252_10075	hypothetical protein		2.93599	3.86089
RG252_10080	Vitamin B12 import ATP-binding protein BtuD		1.18861	2.6676
RG252_10085	hypothetical protein		2.84949	2.70761
RG252_10090	hypothetical protein		1.9059	3.83823
RG252_10095	hypothetical protein		2.20844	5.46295
RG252_10100	hypothetical protein		3.41353	5.70133
RG252_10105	hypothetical protein		6.13443	10.0388
RG252_10110	hypothetical protein		279.04	266.962
RG252_10115	hypothetical protein		21.436	30.8569
RG252_10120	Thiol-disulfide oxidoreductase ResA		88.902	107.069
RG252_10125	Thiol-disulfide oxidoreductase ResA		95.5581	113.715
RG252_10130	hypothetical protein		60.9699	79.7698
RG252_10135	hypothetical protein		59.189	74.4684
RG252_10140	TonB-dependent receptor P3		84.4517	114.604
RG252_10145	HTH-type transcriptional activator RhaR		12.0587	18.989
RG252_10150	D-xylose-proton symporter		0.60209	3.6421
RG252_10155	hypothetical protein		1.04264	7.43681
RG252_10160	hypothetical protein		0	3.67882
RG252_10165	Deoxyguanosinetriphosphate triphosphohydrolase-like protein		16.7617	15.0739
RG252_10170	hypothetical protein		34.9232	33.7179
RG252_10175	hypothetical protein		27.5618	25.928
RG252_10180	hypothetical protein		46.2701	50.3104
RG252_10185	TonB-dependent receptor P26		0.425551	0.447687
RG252_10190	hypothetical protein		0.71676	2.81053
RG252_10195	hypothetical protein		0.674831	2.35399
RG252_10200	hypothetical protein		53.4802	70.5474
RG252_10205	hypothetical protein		46.8146	61.3936
RG252_10210	hypothetical protein		41.5557	45.4863
RG252_10215	Protein UmuC		58.0877	87.6908
RG252_10220	Protein UmuD		168.728	267.417
RG252_10225	hypothetical protein		152.72	206.244
RG252_10230	hypothetical protein		123.922	146.823
RG252_10235	hypothetical protein		72.1504	73.1588
RG252_10240	Putative nuclease YhcG		197.102	162.249
RG252_10245	hypothetical protein		110.576	107.472
RG252_10250	Sensor histidine kinase RcsC		63.2363	60.0219
RG252_10255	ATP-dependent 6-phosphofructokinase	Fructan	21.651	107.39
RG252_10260	hypothetical protein	Fructan	9.4141	42.814
RG252_10265	hypothetical protein	Fructan	21.2733	93.0702
RG252_10270	hypothetical protein	Fructan	2.20165	1.78539
RG252_10275	SusD-like protein P2	Fructan	2.27057	2.14158
RG252_10280	TonB-dependent receptor P26	Fructan	3.40277	2.78944
RG252_10285	Sensor histidine kinase RcsC	Fructan	14.0641	16.8763
RG252_10290	hypothetical protein	Fructan	10.2518	48.1674
RG252_10295	hypothetical protein	Fructan	4.1106	20.9448
RG252_10300	SusD-like protein P25	Fructan	5.05794	21.2004
RG252_10305	TonB-dependent receptor SusC	Fructan	11.1242	41.2632
RG252_10310	HTH-type transcriptional activator RhaS		47.0566	53.31
RG252_10315	hypothetical protein		0.619401	0.781945
RG252_10320	hypothetical protein		18.1075	23.7161
RG252_10325	Multidrug resistance protein MdtA		2.76787	2.23468
RG252_10330	Cobalt-zinc-cadmium resistance protein CzcA		1.09741	1.26994
RG252_10335	hypothetical protein		1.89788	2.48227
RG252_10340	hypothetical protein		236.382	254.246
RG252_10345	hypothetical protein		332.058	331.199
RG252_10350	hypothetical protein		0.212776	0.693916
RG252_10355	hypothetical protein		0.332299	0.779843
[truncated: 584 more rows]
