# Supplementary material for: Transcriptomic analysis of polysaccharide utilization loci reveals substrate preferences in ruminal generalists Segatella bryantii TF1-3 and Xylanibacter ruminicola KHP1
Source: BMC Genomics. 2024 May 20;25:495. doi: 10.1186/s12864-024-10421-z (PMC11107044; doi:10.1186/s12864-024-10421-z)
Supplement: Supplementary file 6 — Supplementary Material 6. [file 12864_2024_10421_MOESM6_ESM.xlsx]

## Sheet: A
Additional file 6A: Proteins with TIGR04183 domain in X. ruminicola KHP1 and S. bryantii TF1-3.
	Proteins with TIGR04183 domain (locus_tag)
X. ruminicola KHP1	SAMN04487826_0830
	SAMN04487826_1146
	SAMN04487826_1323
S. bryantii TF1-3	RG252_02430
	RG252_02700
	RG252_03760
	RG252_04905
	RG252_05325
	RG252_05960
	RG252_06535
	RG252_08190
	RG252_13000

## Sheet: B
Additional file 6B: Substrates used in this study.
Substrates	Manufacturer	LOT
Pullulan	Megazyme, Ireland	130701
Xyloglucan	Megazyme, Ireland	150902
Beta glucan	Megazyme, Ireland	100401a
Glucomannan (Konjac)	Megazyme, Ireland	30401c
Galactomannan (Carob)	Megazyme, Ireland	150901a
Polygalacturonic acid (PGA)	Megazyme, Ireland	30402c
Arabinan	Megazyme, Ireland	130801a
Rhamnogalacturonan I	Megazyme, Ireland	150901
Larch arabinogalactan	Megazyme, Ireland	20701d
Pectic galactan	Megazyme, Ireland	150801b
Starch	Sigma-aldrich, USA	SLBP7458V
Wheat arabinoxylan	Megazyme, Ireland	160419b
Xylan (beechwood)	Megazyme, Ireland	171002
Glucose	Kemika, Croatia	07050 07
D-(+)-Galacturonic acid monohydrate	Sigma-aldrich, USA	48280-5G-F
D-glucuronic acid	Sigma-aldrich, USA	G5269-10G
L-(+)-Arabinose	Sigma-aldrich, USA	83H1029
D-(+)-Manose	Merck, Germany	3697412
L-(+)-Rhamnose	Merck, Germany	3036668
D-(+)-Galactose	Merck, Germany	K37657262 928
D-(+)-Xylose	Sigma-aldrich, USA	WXBC4749V

## Sheet: C
Additional file 6C: Growth of S. bryantii TF1-3 (Sb) and X. ruminicola KHP1 (Xr) on polysaccharides and monosaccharides presented in Fig. 1. Growth rate was calculated as explained in methods section. Data are averages and standard errors of four replicates.
	MaxOD Sb	Growth rate Sb	MaxOD Xr	Growth rate Xr
Monosacharides:
Glucose	3.29 ± 0.17	0.93 ± 0.03	3.76 ± 0.16	0.69 ± 0.02
Manose	3.27 ± 0.11	0.75 ± 0.02	4.64 ± 0.15	0.33 ± 0.01
Galactose	2.89 ± 0.03	0.47 ± 0.03	5.93 ± 0.33	0.26 ± 0.01
Xylose	2.26 ± 0.14	0.48 ± 0.01	4.14 ± 0.13	0.30 ± 0.05
Arabinose	2.85 ± 0.06	0.73 ± 0.04	3.30 ± 0.16	0.44 ± 0.02
Rhamnose	1.13 ± 0.02	0.51 ± 0.02	0.39 ± 0.00	0.15 ± 0.01
Galacturonic acid	1.40 ± 0.01	0.56 ± 0.02	1.7 ± 0.04	0.29 ± 0.00
Glucuronic acid	0.94 ± 0.03	0.10 ± 0.01	0.88 ± 0.01	0.15 ± 0.01
Starch:
Starch	5.08 ± 0.08	0.72 ± 0.03	3.82 ± 0.28	0.68 ± 0.05
Pullulan	4.00 ± 0.45	0.72 ± 0.03	3.66 ± 0.09	0.50 ± 0.02
Hemicellulose:
Beta glucan	4.36 ± 0.09	0.58 ± 0.02	3.56 ± 0.32	0.53 ± 0.02
Xyloglucan	2.52 ± 0.05	0.46 ± 0.01	3.62 ± 0.09	0.25 ± 0.01
Glucomannan	2.48 ± 0.08	0.48 ± 0.01	2.59 ± 0.22	0.11 ± 0.02
Galactomannan	2.55 ± 0.06	0.48 ± 0.03	0.21 ± 0.00	0.08 ± 0.01
Arabinoxylan	2.08 ± 0.01	0.69 ± 0.01	2.05 ± 0.04	0.40 ± 0.01
Beechwood xylan	0.72 ± 0.04	0.35 ± 0.01	0.59 ± 0.03	0.17 ± 0.01
Pectins:
Homogalacturonan	1.20 ± 0.00	0.42 ± 0.01	1.08 ± 0.02	0.40 ± 0.01
Rhamnogalacturonan	0.87 ± 0.01	0.39 ± 0.01	0.88 ± 0.01	0.36 ± 0.00
Arabinan	2.02 ± 0.07	0.37 ± 0.01	2.02 ± 0.02	0.41 ± 0.02
Arabinogalactan	0.51 ± 0.02	0.30 ± 0.04	0.51 ± 0.01	0.21 ± 0.01
Pectic galactan	2.62 ± 0.10	0.43 ± 0.01	2.62 ± 0.12	0.35 ± 0.03

## Sheet: D
Additional file 6D: Data used for calculation of predicted growth rate and population density on polysaccharides. Percentage of each monosaccharide (top row) that constitutes the substrates provided on the left.
	Glucose	Xylose	Mannose	Arabinose	Galactose	Rhamnose	Gal acid	Glu acid
Glucose	1
Mannose			1
Galactose					1
Xylose		1
Arabinose				1
Rhamnose						1
Gal acid							1
Glu acid								1
Starch	1
Pullulan	0.95
BG	0.97	0.002		0.02
XG	0.45	0.34		0.02	0.17
Glum	0.4		0.6
Galm			0.76		0.24
HG		0.01		0.002	0.01	0.01	0.94
RG		0.005		0.025	0.231	0.062	0.61
Arabinan				0.741	0.133	0.014	0.083
AG				0.14	0.81
PG				0.001	0.74	0.115	0.1
AX		0.62		0.38
BX		0.81						0.114

## Sheet: E
Additional file 6E: Library preparation and sequencing of each sample used in this study.
Bacteria	Substrate	Company	Libray preparation and sequencing
X. ruminicola KHP1	Glucose	Microsynth	Illumina stranded TruSeq RNA library incl bacterial ribodepletion, Illumina NextSeq 550, v 2.5, (1x75 bp), 10M
X. ruminicola KHP1	Pullulan	Microsynth	Illumina stranded TruSeq RNA library incl bacterial ribodepletion, Illumina NextSeq 550, v 2.5, (1x75 bp), 10M
X. ruminicola KHP1	Beta-glucan	Microsynth	Illumina stranded TruSeq RNA library incl bacterial ribodepletion, Illumina NextSeq 550, v 2.5, (1x75 bp), 10M
X. ruminicola KHP1	Galactomannan	Microsynth	Illumina stranded TruSeq RNA library incl bacterial ribodepletion, Illumina NextSeq 550, v 2.5, (1x75 bp), 10M
X. ruminicola KHP1	Glucomannan	Microsynth	Illumina stranded TruSeq RNA library incl bacterial ribodepletion, Illumina NextSeq 550, v 2.5, (1x75 bp), 10M
X. ruminicola KHP1	Xyloglucan	Microsynth	Illumina stranded TruSeq RNA library incl bacterial ribodepletion, Illumina NextSeq 550, v 2.5, (1x75 bp), 10M
X. ruminicola KHP1	Arabinan	Microsynth	Illumina stranded TruSeq RNA library incl bacterial ribodepletion, Illumina NextSeq 550, v 2.5, (1x75 bp), 10M
X. ruminicola KHP1	Starch	Novogene	NEBNext Ultra Directional RNA library prep kit, Illumina NovaSeq 6000, (2x150 bp), 10M
X. ruminicola KHP1	Homogalacturonan	Novogene	NEBNext Ultra Directional RNA library prep kit, Illumina NovaSeq 6000, (2x150 bp), 10M
S. bryantii TF1-3	Glucose	Novogene	NEBNext Ultra Directional RNA library prep kit, Illumina NovaSeq 6000, (2x150 bp), 10M
S. bryantii TF1-3	Starch	Novogene	NEBNext Ultra Directional RNA library prep kit, Illumina NovaSeq 6000, (2x150 bp), 10M
S. bryantii TF1-3	Pullulan	Novogene	NEBNext Ultra Directional RNA library prep kit, Illumina NovaSeq 6000, (2x150 bp), 10M
S. bryantii TF1-3	Glucomannan	Novogene	NEBNext Ultra Directional RNA library prep kit, Illumina NovaSeq 6000, (2x150 bp), 10M
S. bryantii TF1-3	Galactomannan	Novogene	NEBNext Ultra Directional RNA library prep kit, Illumina NovaSeq 6000, (2x150 bp), 10M
S. bryantii TF1-3	Xyloglucan	Novogene	NEBNext Ultra Directional RNA library prep kit, Illumina NovaSeq 6000, (2x150 bp), 10M
S. bryantii TF1-3	Beta glucan	Novogene	NEBNext Ultra Directional RNA library prep kit, Illumina NovaSeq 6000, (2x150 bp), 10M
S. bryantii TF1-3	Rhamnogalacturonan	Novogene	NEBNext Ultra Directional RNA library prep kit, Illumina NovaSeq 6000, (2x150 bp), 10M
S. bryantii TF1-3	Homogalacturonan	Novogene	NEBNext Ultra Directional RNA library prep kit, Illumina NovaSeq 6000, (2x150 bp), 10M
X. ruminicola KHP1	Rhamnogalacturonan	Novogene	NEBNext Ultra Directional RNA library prep kit, Illumina NovaSeq 6000, (2x150 bp), 10M
X. ruminicola KHP1	Arabinogalactan	Novogene	NEBNext Ultra Directional RNA library prep kit, Illumina NovaSeq 6000, (2x150 bp), 10M
S. bryantii TF1-3	Pectic galactan	Novogene	NEBNext Ultra Directional RNA library prep kit, Illumina NovaSeq 6000, (2x150 bp), 10M
S. bryantii TF1-3	Arabinogalactan	Novogene	NEBNext Ultra Directional RNA library prep kit, Illumina NovaSeq 6000, (2x150 bp), 10M
S. bryantii TF1-3	Arabinan	Novogene	NEBNext Ultra Directional RNA library prep kit, Illumina NovaSeq 6000, (2x150 bp), 10M
X. ruminicola KHP1	Pectic galactan	Novogene	NEBNext Ultra Directional RNA library prep kit, Illumina NovaSeq 6000, (2x150 bp), 10M

## Sheet: F
Additional file 6F: Primers used in the study for X. ruminicola KHP1 and S. bryantii TF1-3. Primers targeted previously validated susC genes.
	Prevotella ruminicola KHP1	Prevotella bryantii TF13
16S	F AGAGAATAGCCCGCGAAAGT	F GAATTCGTGGTGTAGCGGTGA
	R ATCAGACGCATCCCCATCCTA	R ACCCGCACTTTCGAGCTTTAG
ARABINAN/PECTIC GALACTAN	F TGCCAATGGTACACTCGTGGT	F GCCGTTCTGAAATCGAGCAA
	R GCGTCGCTTTCCATTTCAATAG	R GCACCCGTTAAATCGGCTTT
STARCH	F CATTATCGGCGCAACAGTACG	F CAATGGCTTTTTTGCATGGC
	R CACGGTAATGTTTGCACCCTG	R AGCACGGTCGTTTTTCTCACTG
BETA-GLUCAN	F AATGCGTTCGGCCTATGCTAC
	R CACGCCACTCATCAAGTGTCAT
ARABINOGALACTAN	F ACACTATCCCACGCGACATCA
	R CCTGTTTCAGGATCGCCGTAT
ARABINOXYLAN/BEECHWOOD XYLAN	F CCCACCGAGATTGAGCAGATT	F ACGTTGGCGTGATTGTCGTT
	R ACCGTCGTTACGACCATGCTT	R CGTTCACGTGCTGCATACAATT
XYLOGLUCAN		F TCGTTTGCCTCAAGTCTTAGCG
		R GCTTGCGTTCCTTGCACTTTA
GAL/GLU MANNAN		F GCTTCTCGCCAAAATAAACGG
		R TGTGCGGAAGATAGCATCCTG
